# Supplementary material for: Identification of Distinct Immune Subtypes in Colorectal Cancer Based on the Stromal Compartment
Source: Front Oncol. 2020 Jan 10;9:1497. doi: 10.3389/fonc.2019.01497 (PMC6965328; doi:10.3389/fonc.2019.01497)
Supplement: Table S1 — Clinical characteristics of enrolled samples in WGCNA analysis. [file Table_1.XLSX]

## Sheet: Sheet1
Supplementary Table-S1: Clinical characteristics of enrolled samples in WGCNA analysis
Variable	Normal.epithelium (n = 4)	Normal.stroma (n = 10)	Tumor.epithelium (n = 13)	Tumor.stroma (n = 19)
Gender
Female	NA	2	7	10
Male	NA	4	5	8
Age (median [IQR])	NA	63.50 [62.25, 64.75]	58.50 [55.50, 66.75]	59.50 [57.00, 66.75]
Tumor stage
Stage Ⅰ	NA	1	3	4
Stage Ⅱ	NA	1	4	6
Stage Ⅲ	NA	3	5	6
Stage Ⅳ	NA	1	0	2
Dataset
GSE136735	0	6	0	6
GSE35602	4	4	13	13
Note: No clinical information about normal epithelium and normal stroma are avaliable in GSE35602 cohort. In our cohort (GSE136735), normal samples' information like tumor stage corresponds colorectal cancer patients.

## Sheet: Sheet2
Supplementary Table-S2: Top 8000 genes with highest standard deviation in microdissection microarray
Symbol	Entrez	Gene.name	WGCNA.module
A1BG	1	alpha-1-B glycoprotein	brown
A1BG-AS1	503538	A1BG antisense RNA 1 (non-protein coding)	brown
A1CF	29974	APOBEC1 complementation factor	turquoise
A2LD1	87769	AIG2-like domain 1	turquoise
A2M	2	alpha-2-macroglobulin	turquoise
A2ML1	144568	alpha-2-macroglobulin-like 1	green
A4GALT	53947	alpha 1,4-galactosyltransferase	turquoise
AADAT	51166	aminoadipate aminotransferase	blue
AAMP	14	angio-associated, migratory cell protein	brown
AANAT	15	aralkylamine N-acetyltransferase	green
AASDHPPT	60496	aminoadipate-semialdehyde dehydrogenase-phosphopantetheinyl transferase	blue
AASS	10157	aminoadipate-semialdehyde synthase	turquoise
AATF	26574	apoptosis antagonizing transcription factor	blue
AATK	9625	apoptosis-associated tyrosine kinase	magenta
ABAT	18	4-aminobutyrate aminotransferase	turquoise
ABCA11P	79963	ATP-binding cassette, sub-family A (ABC1), member 11, pseudogene	green
ABCA3	21	ATP-binding cassette, sub-family A (ABC1), member 3	brown
ABCA5	23461	ATP-binding cassette, sub-family A (ABC1), member 5	blue
ABCA6	23460	ATP-binding cassette, sub-family A (ABC1), member 6	turquoise
ABCA7	10347	ATP-binding cassette, sub-family A (ABC1), member 7	brown
ABCA8	10351	ATP-binding cassette, sub-family A (ABC1), member 8	blue
ABCB1	5243	ATP-binding cassette, sub-family B (MDR/TAP), member 1	green
ABCC1	4363	ATP-binding cassette, sub-family C (CFTR/MRP), member 1	blue
ABCC2	1244	ATP-binding cassette, sub-family C (CFTR/MRP), member 2	grey
ABCC3	8714	ATP-binding cassette, sub-family C (CFTR/MRP), member 3	red
ABCC6	368	ATP-binding cassette, sub-family C (CFTR/MRP), member 6	black
ABCE1	6059	ATP-binding cassette, sub-family E (OABP), member 1	blue
ABCF2	10061	ATP-binding cassette, sub-family F (GCN20), member 2	blue
ABCG1	9619	ATP-binding cassette, sub-family G (WHITE), member 1	blue
ABCG2	9429	ATP-binding cassette, sub-family G (WHITE), member 2	blue
ABCG5	64240	ATP-binding cassette, sub-family G (WHITE), member 5	turquoise
ABHD11	83451	abhydrolase domain containing 11	black
ABHD12	26090	abhydrolase domain containing 12	blue
ABHD12B	145447	abhydrolase domain containing 12B	grey
ABHD14A	25864	abhydrolase domain containing 14A	blue
ABHD16A	7920	abhydrolase domain containing 16A	turquoise
ABHD3	171586	abhydrolase domain containing 3	red
ABHD4	63874	abhydrolase domain containing 4	blue
ABI3	51225	ABI family, member 3	brown
ABI3BP	25890	ABI family, member 3 (NESH) binding protein	brown
ABLIM1	3983	actin binding LIM protein 1	yellow
ABLIM2	84448	actin binding LIM protein family, member 2	brown
ABP1	26	amiloride binding protein 1 (amine oxidase (copper-containing))	black
ABR	29	active BCR-related gene	blue
ABTB1	80325	ankyrin repeat and BTB (POZ) domain containing 1	blue
ABTB2	25841	ankyrin repeat and BTB (POZ) domain containing 2	grey
ACAA2	10449	acetyl-CoA acyltransferase 2	red
ACADS	35	acyl-CoA dehydrogenase, C-2 to C-3 short chain	black
ACADVL	37	acyl-CoA dehydrogenase, very long chain	blue
ACAN	176	aggrecan	yellow
ACAP1	9744	ArfGAP with coiled-coil, ankyrin repeat and PH domains 1	brown
ACAT1	38	acetyl-CoA acetyltransferase 1	grey
ACAT2	39	acetyl-CoA acetyltransferase 2	blue
ACBD3	64746	acyl-CoA binding domain containing 3	blue
ACBD7	414149	acyl-CoA binding domain containing 7	brown
ACCN1	40	amiloride-sensitive cation channel 1, neuronal	turquoise
ACCN2	41	amiloride-sensitive cation channel 2, neuronal	red
ACCS	84680	1-aminocyclopropane-1-carboxylate synthase homolog (Arabidopsis)(non-functional)	blue
ACE2	59272	angiotensin I converting enzyme (peptidyl-dipeptidase A) 2	brown
ACHE	43	acetylcholinesterase	green
ACIN1	22985	apoptotic chromatin condensation inducer 1	blue
ACN9	57001	ACN9 homolog (S. cerevisiae)	blue
ACO1	48	aconitase 1, soluble	brown
ACO2	50	aconitase 2, mitochondrial	red
ACOT1	641371	acyl-CoA thioesterase 1	grey
ACOT13	55856	acyl-CoA thioesterase 13	turquoise
ACOT4	122970	acyl-CoA thioesterase 4	yellow
ACOT7	11332	acyl-CoA thioesterase 7	blue
ACOT8	10005	acyl-CoA thioesterase 8	turquoise
ACOX2	8309	acyl-CoA oxidase 2, branched chain	grey
ACP1	52	acid phosphatase 1, soluble	blue
ACP5	54	acid phosphatase 5, tartrate resistant	turquoise
ACP6	51205	acid phosphatase 6, lysophosphatidic	turquoise
ACRC	93953	acidic repeat containing	brown
ACSF2	80221	acyl-CoA synthetase family member 2	grey
ACSF3	197322	acyl-CoA synthetase family member 3	turquoise
ACSL1	2180	acyl-CoA synthetase long-chain family member 1	grey
ACSL3	2181	acyl-CoA synthetase long-chain family member 3	blue
ACSL4	2182	acyl-CoA synthetase long-chain family member 4	green
ACSL5	51703	acyl-CoA synthetase long-chain family member 5	turquoise
ACSL6	23305	acyl-CoA synthetase long-chain family member 6	blue
ACSM3	6296	acyl-CoA synthetase medium-chain family member 3	turquoise
ACSS2	55902	acyl-CoA synthetase short-chain family member 2	turquoise
ACSS3	79611	acyl-CoA synthetase short-chain family member 3	turquoise
ACTA1	58	actin, alpha 1, skeletal muscle	grey
ACTA2	59	actin, alpha 2, smooth muscle, aorta	turquoise
ACTB	60	actin, beta	turquoise
ACTBL2	345651	actin, beta-like 2	turquoise
ACTG2	72	actin, gamma 2, smooth muscle, enteric	turquoise
ACTL6A	86	actin-like 6A	blue
ACTL8	81569	actin-like 8	blue
ACTN1	87	actinin, alpha 1	yellow
ACTN3	89	actinin, alpha 3	grey
ACTR3	10096	ARP3 actin-related protein 3 homolog (yeast)	green
ACTR3B	57180	ARP3 actin-related protein 3 homolog B (yeast)	brown
ACTR3C	653857	ARP3 actin-related protein 3 homolog C (yeast)	turquoise
ACTR5	79913	ARP5 actin-related protein 5 homolog (yeast)	turquoise
ACVR1	90	activin A receptor, type I	yellow
ACVR1C	130399	activin A receptor, type IC	yellow
ACVR2A	92	activin A receptor, type IIA	brown
ACVRL1	94	activin A receptor type II-like 1	blue
ACY1	95	aminoacylase 1	black
ADA	100	adenosine deaminase	brown
ADAM12	8038	ADAM metallopeptidase domain 12	yellow
ADAM15	8751	ADAM metallopeptidase domain 15	brown
ADAM19	8728	ADAM metallopeptidase domain 19	turquoise
ADAM28	10863	ADAM metallopeptidase domain 28	brown
ADAM32	203102	ADAM metallopeptidase domain 32	turquoise
ADAM33	80332	ADAM metallopeptidase domain 33	turquoise
ADAM8	101	ADAM metallopeptidase domain 8	turquoise
ADAMDEC1	27299	ADAM-like, decysin 1	turquoise
ADAMTS1	9510	ADAM metallopeptidase with thrombospondin type 1 motif, 1	turquoise
ADAMTS14	140766	ADAM metallopeptidase with thrombospondin type 1 motif, 14	turquoise
ADAMTS18	170692	ADAM metallopeptidase with thrombospondin type 1 motif, 18	yellow
ADAMTS2	9509	ADAM metallopeptidase with thrombospondin type 1 motif, 2	yellow
ADAMTS4	9507	ADAM metallopeptidase with thrombospondin type 1 motif, 4	yellow
ADAMTS5	11096	ADAM metallopeptidase with thrombospondin type 1 motif, 5	turquoise
ADAMTS6	11174	ADAM metallopeptidase with thrombospondin type 1 motif, 6	yellow
ADAMTS9	56999	ADAM metallopeptidase with thrombospondin type 1 motif, 9	turquoise
ADAMTS9-AS2	100507098	ADAMTS9 antisense RNA 2 (non-protein coding)	brown
ADAP1	11033	ArfGAP with dual PH domains 1	black
ADAP2	55803	ArfGAP with dual PH domains 2	turquoise
ADARB1	104	adenosine deaminase, RNA-specific, B1	turquoise
ADAT1	23536	adenosine deaminase, tRNA-specific 1	brown
ADCK2	90956	aarF domain containing kinase 2	turquoise
ADCK3	56997	aarF domain containing kinase 3	turquoise
ADCK5	203054	aarF domain containing kinase 5	black
ADCY3	109	adenylate cyclase 3	red
ADCY4	196883	adenylate cyclase 4	turquoise
ADCY6	112	adenylate cyclase 6	brown
ADCY7	113	adenylate cyclase 7	brown
ADCYAP1	116	adenylate cyclase activating polypeptide 1 (pituitary)	turquoise
ADD3	120	adducin 3 (gamma)	green
ADH1A	124	alcohol dehydrogenase 1A (class I), alpha polypeptide	red
ADH1B	125	alcohol dehydrogenase 1B (class I), beta polypeptide	magenta
ADH1C	126	alcohol dehydrogenase 1C (class I), gamma polypeptide	red
ADH5	128	alcohol dehydrogenase 5 (class III), chi polypeptide	brown
ADH6	130	alcohol dehydrogenase 6 (class V)	turquoise
ADHFE1	137872	alcohol dehydrogenase, iron containing, 1	blue
ADI1	55256	acireductone dioxygenase 1	turquoise
ADK	132	adenosine kinase	blue
ADM	133	adrenomedullin	turquoise
ADNP	23394	activity-dependent neuroprotector homeobox	blue
ADO	84890	2-aminoethanethiol (cysteamine) dioxygenase	blue
ADORA2A	135	adenosine A2a receptor	brown
ADORA2B	136	adenosine A2b receptor	black
ADPRHL2	54936	ADP-ribosylhydrolase like 2	turquoise
ADRA1B	147	adrenergic, alpha-1B-, receptor	turquoise
ADRA2A	150	adrenergic, alpha-2A-, receptor	blue
ADRA2C	152	adrenergic, alpha-2C-, receptor	grey
ADRB1	153	adrenergic, beta-1-, receptor	magenta
ADRB2	154	adrenergic, beta-2-, receptor, surface	blue
ADRBK2	157	adrenergic, beta, receptor kinase 2	brown
ADRM1	11047	adhesion regulating molecule 1	blue
ADSL	158	adenylosuccinate lyase	blue
ADSSL1	122622	adenylosuccinate synthase like 1	blue
AEBP1	165	AE binding protein 1	yellow
AEN	64782	apoptosis enhancing nuclease	turquoise
AFAP1	60312	actin filament associated protein 1	yellow
AFAP1-AS1	84740	AFAP1 antisense RNA 1 (non-protein coding)	grey
AFAP1L2	84632	actin filament associated protein 1-like 2	turquoise
AFF3	3899	AF4/FMR2 family, member 3	pink
AFG3L1P	172	AFG3 ATPase family gene 3-like 1 (S. cerevisiae), pseudogene	brown
AFG3L2	10939	AFG3 ATPase family gene 3-like 2 (S. cerevisiae)	turquoise
AGAP2	116986	ArfGAP with GTPase domain, ankyrin repeat and PH domain 2	brown
AGAP3	116988	ArfGAP with GTPase domain, ankyrin repeat and PH domain 3	green
AGBL1	123624	ATP/GTP binding protein-like 1	brown
AGBL2	79841	ATP/GTP binding protein-like 2	grey
AGBL3	340351	ATP/GTP binding protein-like 3	green
AGER	177	advanced glycosylation end product-specific receptor	brown
AGL	178	amylo-alpha-1, 6-glucosidase, 4-alpha-glucanotransferase	blue
AGMAT	79814	agmatine ureohydrolase (agmatinase)	turquoise
AGPAT2	10555	1-acylglycerol-3-phosphate O-acyltransferase 2 (lysophosphatidic acid acyltransferase, beta)	turquoise
AGPAT4	56895	1-acylglycerol-3-phosphate O-acyltransferase 4 (lysophosphatidic acid acyltransferase, delta)	turquoise
AGPAT4-IT1	79992	AGPAT4 intronic transcript 1 (non-protein coding)	turquoise
AGPAT5	55326	1-acylglycerol-3-phosphate O-acyltransferase 5 (lysophosphatidic acid acyltransferase, epsilon)	blue
AGPAT6	137964	1-acylglycerol-3-phosphate O-acyltransferase 6 (lysophosphatidic acid acyltransferase, zeta)	brown
AGPAT9	84803	1-acylglycerol-3-phosphate O-acyltransferase 9	red
AGPHD1	123688	aminoglycoside phosphotransferase domain containing 1	brown
AGR2	10551	anterior gradient 2 homolog (Xenopus laevis)	turquoise
AGR3	155465	anterior gradient 3 homolog (Xenopus laevis)	red
AGRN	375790	agrin	brown
AGRP	181	agouti related protein homolog (mouse)	brown
AGSK1	80154	golgin subfamily A member 2-like	turquoise
AGT	183	angiotensinogen (serpin peptidase inhibitor, clade A, member 8)	yellow
AGTR1	185	angiotensin II receptor, type 1	blue
AGXT2L2	85007	alanine-glyoxylate aminotransferase 2-like 2	blue
AHCY	191	adenosylhomocysteinase	blue
AHCYL2	23382	adenosylhomocysteinase-like 2	red
AHDC1	27245	AT hook, DNA binding motif, containing 1	turquoise
AHNAK	79026	AHNAK nucleoprotein	blue
AHNAK2	113146	AHNAK nucleoprotein 2	yellow
AHR	196	aryl hydrocarbon receptor	black
AHSA1	10598	AHA1, activator of heat shock 90kDa protein ATPase homolog 1 (yeast)	blue
AHSA2	130872	AHA1, activator of heat shock 90kDa protein ATPase homolog 2 (yeast)	brown
AICDA	57379	activation-induced cytidine deaminase	brown
AIDA	64853	axin interactor, dorsalization associated	blue
AIF1	199	allograft inflammatory factor 1	turquoise
AIF1L	83543	allograft inflammatory factor 1-like	turquoise
AIFM1	9131	apoptosis-inducing factor, mitochondrion-associated, 1	turquoise
AIFM3	150209	apoptosis-inducing factor, mitochondrion-associated, 3	turquoise
AIG1	51390	androgen-induced 1	blue
AIM1	202	absent in melanoma 1	turquoise
AIM1L	55057	absent in melanoma 1-like	turquoise
AIM2	9447	absent in melanoma 2	brown
AIMP2	7965	aminoacyl tRNA synthetase complex-interacting multifunctional protein 2	brown
AJAP1	55966	adherens junctions associated protein 1	turquoise
AJUBA	84962	ajuba LIM protein	red
AK1	203	adenylate kinase 1	red
AK4	205	adenylate kinase 4	brown
AKAP1	8165	A kinase (PRKA) anchor protein 1	turquoise
AKAP12	9590	A kinase (PRKA) anchor protein 12	turquoise
AKAP13	11214	A kinase (PRKA) anchor protein 13	blue
AKAP14	158798	A kinase (PRKA) anchor protein 14	grey
AKAP17A	8227	A kinase (PRKA) anchor protein 17A	blue
AKAP2	11217	A kinase (PRKA) anchor protein 2	black
AKAP7	9465	A kinase (PRKA) anchor protein 7	red
AKIP1	56672	A kinase (PRKA) interacting protein 1	blue
AKR1B1	231	aldo-keto reductase family 1, member B1 (aldose reductase)	blue
AKR1B10	57016	aldo-keto reductase family 1, member B10 (aldose reductase)	red
AKR1C1	1645	aldo-keto reductase family 1, member C1 (dihydrodiol dehydrogenase 1; 20-alpha (3-alpha)-hydroxysteroid dehydrogenase)	grey
AKR1C3	8644	aldo-keto reductase family 1, member C3 (3-alpha hydroxysteroid dehydrogenase, type II)	red
AKR7A2P1	246182	aldo-keto reductase family 7, member A2 pseudogene 1	black
AKR7A3	22977	aldo-keto reductase family 7, member A3 (aflatoxin aldehyde reductase)	black
AKR7L	246181	aldo-keto reductase family 7-like	black
AKT3	10000	v-akt murine thymoma viral oncogene homolog 3 (protein kinase B, gamma)	turquoise
ALCAM	214	activated leukocyte cell adhesion molecule	grey
ALDH18A1	5832	aldehyde dehydrogenase 18 family, member A1	green
ALDH1A1	216	aldehyde dehydrogenase 1 family, member A1	blue
ALDH1A3	220	aldehyde dehydrogenase 1 family, member A3	yellow
ALDH1B1	219	aldehyde dehydrogenase 1 family, member B1	brown
ALDH1L1	10840	aldehyde dehydrogenase 1 family, member L1	red
ALDH2	217	aldehyde dehydrogenase 2 family (mitochondrial)	turquoise
ALDH3A2	224	aldehyde dehydrogenase 3 family, member A2	turquoise
ALDH4A1	8659	aldehyde dehydrogenase 4 family, member A1	blue
ALDH5A1	7915	aldehyde dehydrogenase 5 family, member A1	turquoise
ALDH6A1	4329	aldehyde dehydrogenase 6 family, member A1	yellow
ALDH7A1	501	aldehyde dehydrogenase 7 family, member A1	brown
ALDOA	226	aldolase A, fructose-bisphosphate	green
ALDOAP2	228	aldolase A, fructose-bisphosphate pseudogene 2	turquoise
ALDOB	229	aldolase B, fructose-bisphosphate	turquoise
ALDOC	230	aldolase C, fructose-bisphosphate	blue
ALG1	56052	asparagine-linked glycosylation 1, beta-1,4-mannosyltransferase homolog (S. cerevisiae)	blue
ALG10	84920	asparagine-linked glycosylation 10, alpha-1,2-glucosyltransferase homolog (S. pombe)	blue
ALG11	440138	asparagine-linked glycosylation 11, alpha-1,2-mannosyltransferase homolog (yeast)	brown
ALG14	199857	asparagine-linked glycosylation 14 homolog (S. cerevisiae)	turquoise
ALG1L	200810	asparagine-linked glycosylation 1-like	blue
ALG3	10195	asparagine-linked glycosylation 3, alpha-1,3- mannosyltransferase homolog (S. cerevisiae)	blue
ALG5	29880	asparagine-linked glycosylation 5, dolichyl-phosphate beta-glucosyltransferase homolog (S. cerevisiae)	brown
ALG8	79053	asparagine-linked glycosylation 8, alpha-1,3-glucosyltransferase homolog (S. cerevisiae)	brown
ALKBH3	221120	alkB, alkylation repair homolog 3 (E. coli)	blue
ALKBH4	54784	alkB, alkylation repair homolog 4 (E. coli)	blue
ALOX15B	247	arachidonate 15-lipoxygenase, type B	blue
ALOX5	240	arachidonate 5-lipoxygenase	brown
ALOX5AP	241	arachidonate 5-lipoxygenase-activating protein	turquoise
ALPK2	115701	alpha-kinase 2	brown
ALPK3	57538	alpha-kinase 3	grey
ALPPL2	251	alkaline phosphatase, placental-like 2	blue
ALS2CL	259173	ALS2 C-terminal like	black
AMACR	23600	alpha-methylacyl-CoA racemase	brown
AMBP	259	alpha-1-microglobulin/bikunin precursor	turquoise
AMDHD1	144193	amidohydrolase domain containing 1	grey
AMICA1	120425	adhesion molecule, interacts with CXADR antigen 1	brown
AMIGO2	347902	adhesion molecule with Ig-like domain 2	yellow
AMN	81693	amnionless homolog (mouse)	green
AMOT	154796	angiomotin	blue
AMOTL2	51421	angiomotin like 2	red
AMPD1	270	adenosine monophosphate deaminase 1	brown
AMPD2	271	adenosine monophosphate deaminase 2	blue
AMPD3	272	adenosine monophosphate deaminase 3	brown
AMT	275	aminomethyltransferase	blue
AMY1C	278	amylase, alpha 1C (salivary)	blue
ANAPC10	10393	anaphase promoting complex subunit 10	blue
ANAPC13	25847	anaphase promoting complex subunit 13	blue
ANAPC7	51434	anaphase promoting complex subunit 7	blue
ANG	283	angiogenin, ribonuclease, RNase A family, 5	yellow
ANGEL1	23357	angel homolog 1 (Drosophila)	brown
ANGPT1	284	angiopoietin 1	turquoise
ANGPT2	285	angiopoietin 2	turquoise
ANGPTL1	9068	angiopoietin-like 1	purple
ANGPTL2	23452	angiopoietin-like 2	turquoise
ANGPTL4	51129	angiopoietin-like 4	turquoise
ANGPTL6	83854	angiopoietin-like 6	brown
ANGPTL7	10218	angiopoietin-like 7	purple
ANKAR	150709	ankyrin and armadillo repeat containing	blue
ANKH	56172	ankylosis, progressive homolog (mouse)	brown
ANKRD10	55608	ankyrin repeat domain 10	yellow
ANKRD12	23253	ankyrin repeat domain 12	blue
ANKRD13B	124930	ankyrin repeat domain 13B	blue
ANKRD18A	253650	ankyrin repeat domain 18A	brown
ANKRD18B	441459	ankyrin repeat domain 18B	turquoise
ANKRD20A2	441430	ankyrin repeat domain 20 family, member A2	blue
ANKRD20A8P	729171	ankyrin repeat domain 20 family, member A8, pseudogene	blue
ANKRD22	118932	ankyrin repeat domain 22	brown
ANKRD29	147463	ankyrin repeat domain 29	brown
ANKRD30BL	554226	ankyrin repeat domain 30B-like	grey
ANKRD30BP2	149992	ankyrin repeat domain 30B pseudogene 2	grey
ANKRD33B	651746	ankyrin repeat domain 33B	blue
ANKRD35	148741	ankyrin repeat domain 35	turquoise
ANKRD36	375248	ankyrin repeat domain 36	brown
ANKRD36B	57730	ankyrin repeat domain 36B	brown
ANKRD36BP1	84832	ankyrin repeat domain 36B pseudogene 1	green
ANKRD36BP2	645784	ankyrin repeat domain 36B pseudogene 2	brown
ANKRD37	353322	ankyrin repeat domain 37	grey
ANKRD43	134548	ankyrin repeat domain 43	turquoise
ANKRD44	91526	ankyrin repeat domain 44	brown
ANKRD49	54851	ankyrin repeat domain 49	blue
ANKRD5	63926	ankyrin repeat domain 5	turquoise
ANKRD57	65124	ankyrin repeat domain 57	brown
ANKRD58	347454	ankyrin repeat domain 58	brown
ANKRD65	441869	ankyrin repeat domain 65	brown
ANKRD9	122416	ankyrin repeat domain 9	black
ANKS4B	257629	ankyrin repeat and sterile alpha motif domain containing 4B	turquoise
ANKZF1	55139	ankyrin repeat and zinc finger domain containing 1	grey
ANLN	54443	anillin, actin binding protein	blue
ANO1	55107	anoctamin 1, calcium activated chloride channel	yellow
ANO10	55129	anoctamin 10	red
ANO2	57101	anoctamin 2	turquoise
ANO5	203859	anoctamin 5	red
ANO7	50636	anoctamin 7	red
ANO9	338440	anoctamin 9	turquoise
ANP32E	81611	acidic (leucine-rich) nuclear phosphoprotein 32 family, member E	green
ANPEP	290	alanyl (membrane) aminopeptidase	red
ANTXR1	84168	anthrax toxin receptor 1	yellow
ANXA1	301	annexin A1	turquoise
ANXA13	312	annexin A13	turquoise
ANXA2	302	annexin A2	grey
ANXA2P1	303	annexin A2 pseudogene 1	grey
ANXA2P3	305	annexin A2 pseudogene 3	brown
ANXA3	306	annexin A3	brown
ANXA4	307	annexin A4	brown
ANXA5	308	annexin A5	turquoise
ANXA6	309	annexin A6	turquoise
ANXA9	8416	annexin A9	brown
AOAH	313	acyloxyacyl hydrolase (neutrophil)	blue
AOC3	8639	amine oxidase, copper containing 3 (vascular adhesion protein 1)	turquoise
AOX1	316	aldehyde oxidase 1	purple
AP1AR	55435	adaptor-related protein complex 1 associated regulatory protein	blue
AP1G2	8906	adaptor-related protein complex 1, gamma 2 subunit	turquoise
AP1M2	10053	adaptor-related protein complex 1, mu 2 subunit	black
AP1S1	1174	adaptor-related protein complex 1, sigma 1 subunit	turquoise
AP1S2	8905	adaptor-related protein complex 1, sigma 2 subunit	turquoise
AP2B1	163	adaptor-related protein complex 2, beta 1 subunit	brown
AP2M1	1173	adaptor-related protein complex 2, mu 1 subunit	green
AP2S1	1175	adaptor-related protein complex 2, sigma 1 subunit	blue
AP3S2	10239	adaptor-related protein complex 3, sigma 2 subunit	red
APAF1	317	apoptotic peptidase activating factor 1	green
APBB1IP	54518	amyloid beta (A4) precursor protein-binding, family B, member 1 interacting protein	brown
APBB3	10307	amyloid beta (A4) precursor protein-binding, family B, member 3	brown
APC2	10297	adenomatosis polyposis coli 2	magenta
APCDD1	147495	adenomatosis polyposis coli down-regulated 1	yellow
APCDD1L	164284	adenomatosis polyposis coli down-regulated 1-like	grey
APEH	327	N-acylaminoacyl-peptide hydrolase	blue
APEX1	328	APEX nuclease (multifunctional DNA repair enzyme) 1	blue
APEX2	27301	APEX nuclease (apurinic/apyrimidinic endonuclease) 2	blue
APH1B	83464	anterior pharynx defective 1 homolog B (C. elegans)	turquoise
API5	8539	apoptosis inhibitor 5	blue
APIP	51074	APAF1 interacting protein	blue
APITD1	378708	apoptosis-inducing, TAF9-like domain 1	blue
APLN	8862	apelin	turquoise
APLP2	334	amyloid beta (A4) precursor-like protein 2	grey
APOBEC1	339	apolipoprotein B mRNA editing enzyme, catalytic polypeptide 1	turquoise
APOBEC3B	9582	apolipoprotein B mRNA editing enzyme, catalytic polypeptide-like 3B	grey
APOBEC3C	27350	apolipoprotein B mRNA editing enzyme, catalytic polypeptide-like 3C	turquoise
APOBEC3G	60489	apolipoprotein B mRNA editing enzyme, catalytic polypeptide-like 3G	brown
APOBR	55911	apolipoprotein B receptor	red
APOC1	341	apolipoprotein C-I	turquoise
APOC2	344	apolipoprotein C-II	blue
APOD	347	apolipoprotein D	turquoise
APOE	348	apolipoprotein E	turquoise
APOF	319	apolipoprotein F	grey
APOH	350	apolipoprotein H (beta-2-glycoprotein I)	turquoise
APOL1	8542	apolipoprotein L, 1	turquoise
APOL2	23780	apolipoprotein L, 2	turquoise
APOL3	80833	apolipoprotein L, 3	turquoise
APOLD1	81575	apolipoprotein L domain containing 1	grey
APOM	55937	apolipoprotein M	turquoise
APOO	79135	apolipoprotein O	brown
APP	351	amyloid beta (A4) precursor protein	brown
APPL2	55198	adaptor protein, phosphotyrosine interaction, PH domain and leucine zipper containing 2	grey
AQP1	358	aquaporin 1 (Colton blood group)	turquoise
AQP10	89872	aquaporin 10	grey
AQP11	282679	aquaporin 11	brown
AQP12A	375318	aquaporin 12A	turquoise
AQP3	360	aquaporin 3 (Gill blood group)	brown
AQP5	362	aquaporin 5	grey
AQP8	343	aquaporin 8	red
AQP9	366	aquaporin 9	yellow
AR	367	androgen receptor	turquoise
ARAP2	116984	ArfGAP with RhoGAP domain, ankyrin repeat and PH domain 2	brown
ARAP3	64411	ArfGAP with RhoGAP domain, ankyrin repeat and PH domain 3	grey
ARC	23237	activity-regulated cytoskeleton-associated protein	grey
AREG	374	amphiregulin	blue
ARF4	378	ADP-ribosylation factor 4	yellow
ARFGAP3	26286	ADP-ribosylation factor GTPase activating protein 3	turquoise
ARG2	384	arginase, type II	brown
ARGLU1	55082	arginine and glutamate rich 1	brown
ARHGAP10	79658	Rho GTPase activating protein 10	turquoise
ARHGAP15	55843	Rho GTPase activating protein 15	brown
ARHGAP20	57569	Rho GTPase activating protein 20	blue
ARHGAP22	58504	Rho GTPase activating protein 22	brown
ARHGAP23	57636	Rho GTPase activating protein 23	turquoise
ARHGAP24	83478	Rho GTPase activating protein 24	brown
ARHGAP25	9938	Rho GTPase activating protein 25	brown
ARHGAP27	201176	Rho GTPase activating protein 27	black
ARHGAP28	79822	Rho GTPase activating protein 28	turquoise
ARHGAP30	257106	Rho GTPase activating protein 30	brown
ARHGAP32	9743	Rho GTPase activating protein 32	turquoise
ARHGAP33	115703	Rho GTPase activating protein 33	green
ARHGAP39	80728	Rho GTPase activating protein 39	brown
ARHGAP4	393	Rho GTPase activating protein 4	brown
ARHGAP44	9912	Rho GTPase activating protein 44	red
ARHGAP5	394	Rho GTPase activating protein 5	brown
ARHGAP9	64333	Rho GTPase activating protein 9	brown
ARHGDIB	397	Rho GDP dissociation inhibitor (GDI) beta	turquoise
ARHGEF16	27237	Rho guanine nucleotide exchange factor (GEF) 16	yellow
ARHGEF17	9828	Rho guanine nucleotide exchange factor (GEF) 17	turquoise
ARHGEF19	128272	Rho guanine nucleotide exchange factor (GEF) 19	blue
ARHGEF26	26084	Rho guanine nucleotide exchange factor (GEF) 26	grey
ARHGEF3	50650	Rho guanine nucleotide exchange factor (GEF) 3	black
ARHGEF35	445328	Rho guanine nucleotide exchange factor (GEF) 35	yellow
ARHGEF37	389337	Rho guanine nucleotide exchange factor (GEF) 37	blue
ARHGEF4	50649	Rho guanine nucleotide exchange factor (GEF) 4	grey
ARHGEF40	55701	Rho guanine nucleotide exchange factor (GEF) 40	turquoise
ARHGEF5	7984	Rho guanine nucleotide exchange factor (GEF) 5	black
ARID3A	1820	AT rich interactive domain 3A (BRIGHT-like)	blue
ARID3B	10620	AT rich interactive domain 3B (BRIGHT-like)	brown
ARID5B	84159	AT rich interactive domain 5B (MRF1-like)	yellow
ARL14	80117	ADP-ribosylation factor-like 14	red
ARL17A	51326	ADP-ribosylation factor-like 17A	brown
ARL17B	100506084	ADP-ribosylation factor-like 17B	green
ARL2	402	ADP-ribosylation factor-like 2	blue
ARL2BP	23568	ADP-ribosylation factor-like 2 binding protein	turquoise
ARL4A	10124	ADP-ribosylation factor-like 4A	turquoise
ARL4C	10123	ADP-ribosylation factor-like 4C	turquoise
ARL5B	221079	ADP-ribosylation factor-like 5B	brown
ARL6IP1	23204	ADP-ribosylation factor-like 6 interacting protein 1	brown
ARL6IP5	10550	ADP-ribosylation-like factor 6 interacting protein 5	yellow
ARL6IP6	151188	ADP-ribosylation-like factor 6 interacting protein 6	blue
ARMC1	55156	armadillo repeat containing 1	blue
ARMC10	83787	armadillo repeat containing 10	blue
ARMC9	80210	armadillo repeat containing 9	yellow
ARMCX1	51309	armadillo repeat containing, X-linked 1	turquoise
ARMCX2	9823	armadillo repeat containing, X-linked 2	turquoise
ARMCX3	51566	armadillo repeat containing, X-linked 3	red
ARNT2	9915	aryl-hydrocarbon receptor nuclear translocator 2	turquoise
ARNTL	406	aryl hydrocarbon receptor nuclear translocator-like	brown
ARNTL2	56938	aryl hydrocarbon receptor nuclear translocator-like 2	red
ARPC1B	10095	actin related protein 2/3 complex, subunit 1B, 41kDa	grey
ARPC2	10109	actin related protein 2/3 complex, subunit 2, 34kDa	brown
ARRB2	409	arrestin, beta 2	brown
ARRDC1	92714	arrestin domain containing 1	black
ARRDC2	27106	arrestin domain containing 2	brown
ARRDC3	57561	arrestin domain containing 3	turquoise
ARRDC4	91947	arrestin domain containing 4	blue
ARSA	410	arylsulfatase A	blue
ARSE	415	arylsulfatase E (chondrodysplasia punctata 1)	brown
ARSF	416	arylsulfatase F	grey
ARSI	340075	arylsulfatase family, member I	turquoise
ART3	419	ADP-ribosyltransferase 3	grey
ART5	116969	ADP-ribosyltransferase 5	brown
ARTN	9048	artemin	green
ARVCF	421	armadillo repeat gene deleted in velocardiofacial syndrome	brown
ASAP1-IT1	29065	ASAP1 intronic transcript 1 (non-protein coding)	brown
ASAP3	55616	ArfGAP with SH3 domain, ankyrin repeat and PH domain 3	blue
ASB16	92591	ankyrin repeat and SOCS box containing 16	brown
ASB2	51676	ankyrin repeat and SOCS box containing 2	brown
ASB9	140462	ankyrin repeat and SOCS box containing 9	blue
ASCC3	10973	activating signal cointegrator 1 complex subunit 3	green
ASCL2	430	achaete-scute complex homolog 2 (Drosophila)	blue
ASF1B	55723	ASF1 anti-silencing function 1 homolog B (S. cerevisiae)	blue
ASGR1	432	asialoglycoprotein receptor 1	grey
ASH1L	55870	ash1 (absent, small, or homeotic)-like (Drosophila)	green
ASL	435	argininosuccinate lyase	black
ASMTL-AS1	80161	ASMTL antisense RNA 1 (non-protein coding)	blue
ASNA1	439	arsA arsenite transporter, ATP-binding, homolog 1 (bacterial)	blue
ASNS	440	asparagine synthetase (glutamine-hydrolyzing)	grey
ASPA	443	aspartoacylase	magenta
ASPG	374569	asparaginase homolog (S. cerevisiae)	red
ASPHD1	253982	aspartate beta-hydroxylase domain containing 1	brown
ASPM	259266	asp (abnormal spindle) homolog, microcephaly associated (Drosophila)	blue
ASPN	54829	asporin	yellow
ASPRV1	151516	aspartic peptidase, retroviral-like 1	blue
ASRGL1	80150	asparaginase like 1	grey
ASS1	445	argininosuccinate synthase 1	black
ASXL1	171023	additional sex combs like 1 (Drosophila)	red
ATAD2	29028	ATPase family, AAA domain containing 2	blue
ATAD3A	55210	ATPase family, AAA domain containing 3A	blue
ATAD3C	219293	ATPase family, AAA domain containing 3C	green
ATAD5	79915	ATPase family, AAA domain containing 5	blue
ATF3	467	activating transcription factor 3	grey
ATG16L2	89849	ATG16 autophagy related 16-like 2 (S. cerevisiae)	brown
ATG4A	115201	ATG4 autophagy related 4 homolog A (S. cerevisiae)	red
ATG4D	84971	ATG4 autophagy related 4 homolog D (S. cerevisiae)	yellow
ATHL1	80162	ATH1, acid trehalase-like 1 (yeast)	brown
ATIC	471	5-aminoimidazole-4-carboxamide ribonucleotide formyltransferase/IMP cyclohydrolase	blue
ATL1	51062	atlastin GTPase 1	blue
ATN1	1822	atrophin 1	blue
ATOH8	84913	atonal homolog 8 (Drosophila)	blue
ATP10A	57194	ATPase, class V, type 10A	turquoise
ATP10B	23120	ATPase, class V, type 10B	black
ATP10D	57205	ATPase, class V, type 10D	turquoise
ATP13A1	57130	ATPase type 13A1	blue
ATP1A1	476	ATPase, Na+/K+ transporting, alpha 1 polypeptide	turquoise
ATP1A2	477	ATPase, Na+/K+ transporting, alpha 2 polypeptide	purple
ATP1A3	478	ATPase, Na+/K+ transporting, alpha 3 polypeptide	turquoise
ATP1A4	480	ATPase, Na+/K+ transporting, alpha 4 polypeptide	turquoise
ATP1B1	481	ATPase, Na+/K+ transporting, beta 1 polypeptide	yellow
ATP1B2	482	ATPase, Na+/K+ transporting, beta 2 polypeptide	turquoise
ATP2A3	489	ATPase, Ca++ transporting, ubiquitous	red
ATP2B4	493	ATPase, Ca++ transporting, plasma membrane 4	turquoise
ATP2C1	27032	ATPase, Ca++ transporting, type 2C, member 1	blue
ATP2C2	9914	ATPase, Ca++ transporting, type 2C, member 2	black
ATP5A1	498	ATP synthase, H+ transporting, mitochondrial F1 complex, alpha subunit 1, cardiac muscle	red
ATP5B	506	ATP synthase, H+ transporting, mitochondrial F1 complex, beta polypeptide	blue
ATP5C1	509	ATP synthase, H+ transporting, mitochondrial F1 complex, gamma polypeptide 1	blue
ATP5D	513	ATP synthase, H+ transporting, mitochondrial F1 complex, delta subunit	black
ATP5G1	516	ATP synthase, H+ transporting, mitochondrial Fo complex, subunit C1 (subunit 9)	black
ATP5I	521	ATP synthase, H+ transporting, mitochondrial Fo complex, subunit E	yellow
ATP5S	27109	ATP synthase, H+ transporting, mitochondrial Fo complex, subunit s (factor B)	turquoise
ATP6	4508	ATP synthase F0 subunit 6	grey
ATP6AP1	537	ATPase, H+ transporting, lysosomal accessory protein 1	blue
ATP6AP2	10159	ATPase, H+ transporting, lysosomal accessory protein 2	yellow
ATP6V0B	533	ATPase, H+ transporting, lysosomal 21kDa, V0 subunit b	brown
ATP6V0C	527	ATPase, H+ transporting, lysosomal 16kDa, V0 subunit c	grey
ATP6V1B2	526	ATPase, H+ transporting, lysosomal 56/58kDa, V1 subunit B2	green
ATP6V1C2	245973	ATPase, H+ transporting, lysosomal 42kDa, V1 subunit C2	brown
ATP6V1E2	90423	ATPase, H+ transporting, lysosomal 31kDa, V1 subunit E2	blue
ATP6V1G2	534	ATPase, H+ transporting, lysosomal 13kDa, V1 subunit G2	brown
ATP6V1H	51606	ATPase, H+ transporting, lysosomal 50/57kDa, V1 subunit H	blue
ATP7B	540	ATPase, Cu++ transporting, beta polypeptide	brown
ATP8A1	10396	ATPase, aminophospholipid transporter (APLT), class I, type 8A, member 1	red
ATP8B1	5205	ATPase, aminophospholipid transporter, class I, type 8B, member 1	turquoise
ATP8B2	57198	ATPase, class I, type 8B, member 2	turquoise
ATP8B4	79895	ATPase, class I, type 8B, member 4	turquoise
ATP8B5P	158381	ATPase, class I, type 8B, member 5, pseudogene	brown
ATP9A	10079	ATPase, class II, type 9A	blue
ATXN1	6310	ataxin 1	turquoise
ATXN3L	92552	ataxin 3-like	pink
ATXN7L3B	552889	ataxin 7-like 3B	brown
AUP1	550	ancient ubiquitous protein 1	green
AURKA	6790	aurora kinase A	blue
AURKB	9212	aurora kinase B	blue
AVL9	23080	AVL9 homolog (S. cerevisiase)	brown
AVP	551	arginine vasopressin	green
AVPI1	60370	arginine vasopressin-induced 1	red
AXDND1	126859	axonemal dynein light chain domain containing 1	red
AXIN1	8312	axin 1	turquoise
AXIN2	8313	axin 2	blue
AXL	558	AXL receptor tyrosine kinase	turquoise
AZGP1	563	alpha-2-glycoprotein 1, zinc-binding	blue
AZIN1	51582	antizyme inhibitor 1	blue
B2M	567	beta-2-microglobulin	turquoise
B3GALT4	8705	UDP-Gal:betaGlcNAc beta 1,3-galactosyltransferase, polypeptide 4	blue
B3GALT6	126792	UDP-Gal:betaGal beta 1,3-galactosyltransferase polypeptide 6	blue
B3GAT1	27087	beta-1,3-glucuronyltransferase 1 (glucuronosyltransferase P)	brown
B3GAT2	135152	beta-1,3-glucuronyltransferase 2 (glucuronosyltransferase S)	green
B3GNT2	10678	UDP-GlcNAc:betaGal beta-1,3-N-acetylglucosaminyltransferase 2	blue
B3GNT3	10331	UDP-GlcNAc:betaGal beta-1,3-N-acetylglucosaminyltransferase 3	turquoise
B3GNT5	84002	UDP-GlcNAc:betaGal beta-1,3-N-acetylglucosaminyltransferase 5	black
B3GNT6	192134	UDP-GlcNAc:betaGal beta-1,3-N-acetylglucosaminyltransferase 6 (core 3 synthase)	red
B3GNT7	93010	UDP-GlcNAc:betaGal beta-1,3-N-acetylglucosaminyltransferase 7	red
B3GNT8	374907	UDP-GlcNAc:betaGal beta-1,3-N-acetylglucosaminyltransferase 8	green
B3GNT9	84752	UDP-GlcNAc:betaGal beta-1,3-N-acetylglucosaminyltransferase 9	turquoise
B4GALNT4	338707	beta-1,4-N-acetyl-galactosaminyl transferase 4	blue
B4GALT1	2683	UDP-Gal:betaGlcNAc beta 1,4- galactosyltransferase, polypeptide 1	pink
B9D1	27077	B9 protein domain 1	brown
BAALC	79870	brain and acute leukemia, cytoplasmic	green
BACE1	23621	beta-site APP-cleaving enzyme 1	turquoise
BACE2	25825	beta-site APP-cleaving enzyme 2	brown
BACH2	60468	BTB and CNC homology 1, basic leucine zipper transcription factor 2	brown
BAG2	9532	BCL2-associated athanogene 2	yellow
BAG3	9531	BCL2-associated athanogene 3	grey
BAHCC1	57597	BAH domain and coiled-coil containing 1	grey
BAI1	575	brain-specific angiogenesis inhibitor 1	brown
BAI3	577	brain-specific angiogenesis inhibitor 3	magenta
BAIAP2L1	55971	BAI1-associated protein 2-like 1	black
BAIAP2L2	80115	BAI1-associated protein 2-like 2	yellow
BAK1	578	BCL2-antagonist/killer 1	green
BAMBI	25805	BMP and activin membrane-bound inhibitor homolog (Xenopus laevis)	yellow
BANF1	8815	barrier to autointegration factor 1	blue
BANK1	55024	B-cell scaffold protein with ankyrin repeats 1	brown
BAP1	8314	BRCA1 associated protein-1 (ubiquitin carboxy-terminal hydrolase)	brown
BARD1	580	BRCA1 associated RING domain 1	blue
BARHL2	343472	BarH-like homeobox 2	grey
BASP1	10409	brain abundant, membrane attached signal protein 1	turquoise
BATF	10538	basic leucine zipper transcription factor, ATF-like	brown
BATF2	116071	basic leucine zipper transcription factor, ATF-like 2	turquoise
BATF3	55509	basic leucine zipper transcription factor, ATF-like 3	turquoise
BAX	581	BCL2-associated X protein	yellow
BBC3	27113	BCL2 binding component 3	green
BBS10	79738	Bardet-Biedl syndrome 10	blue
BBS2	583	Bardet-Biedl syndrome 2	blue
BCAM	4059	basal cell adhesion molecule (Lutheran blood group)	green
BCAP31	10134	B-cell receptor-associated protein 31	brown
BCAR3	8412	breast cancer anti-estrogen resistance 3	red
BCAS1	8537	breast carcinoma amplified sequence 1	red
BCAS4	55653	breast carcinoma amplified sequence 4	green
BCAT1	586	branched chain amino-acid transaminase 1, cytosolic	turquoise
BCHE	590	butyrylcholinesterase	purple
BCKDHB	594	branched chain keto acid dehydrogenase E1, beta polypeptide	turquoise
BCL10	8915	B-cell CLL/lymphoma 10	red
BCL11A	53335	B-cell CLL/lymphoma 11A (zinc finger protein)	turquoise
BCL11B	64919	B-cell CLL/lymphoma 11B (zinc finger protein)	grey
BCL2	596	B-cell CLL/lymphoma 2	brown
BCL2A1	597	BCL2-related protein A1	brown
BCL2L1	598	BCL2-like 1	blue
BCL2L10	10017	BCL2-like 10 (apoptosis facilitator)	turquoise
BCL2L12	83596	BCL2-like 12 (proline rich)	blue
BCL2L14	79370	BCL2-like 14 (apoptosis facilitator)	turquoise
BCL2L15	440603	BCL2-like 15	red
BCL2L2	599	BCL2-like 2	blue
BCL3	602	B-cell CLL/lymphoma 3	blue
BCL6	604	B-cell CLL/lymphoma 6	brown
BCORL1	63035	BCL6 corepressor-like 1	grey
BDH1	622	3-hydroxybutyrate dehydrogenase, type 1	yellow
BDKRB1	623	bradykinin receptor B1	turquoise
BDKRB2	624	bradykinin receptor B2	turquoise
BEGAIN	57596	brain-enriched guanylate kinase-associated homolog (rat)	blue
BEND3	57673	BEN domain containing 3	turquoise
BEND5	79656	BEN domain containing 5	brown
BEND7	222389	BEN domain containing 7	turquoise
BEST1	7439	bestrophin 1	blue
BEST2	54831	bestrophin 2	red
BEST4	266675	bestrophin 4	yellow
BEX1	55859	brain expressed, X-linked 1	purple
BEX2	84707	brain expressed X-linked 2	grey
BEX4	56271	brain expressed, X-linked 4	turquoise
BEX5	340542	brain expressed, X-linked 5	blue
BFSP1	631	beaded filament structural protein 1, filensin	brown
BFSP2	8419	beaded filament structural protein 2, phakinin	brown
BGN	633	biglycan	yellow
BHLHB9	80823	basic helix-loop-helix domain containing, class B, 9	brown
BHLHE22	27319	basic helix-loop-helix family, member e22	yellow
BHLHE23	128408	basic helix-loop-helix family, member e23	green
BHLHE40	8553	basic helix-loop-helix family, member e40	yellow
BHLHE41	79365	basic helix-loop-helix family, member e41	turquoise
BICC1	80114	bicaudal C homolog 1 (Drosophila)	yellow
BID	637	BH3 interacting domain death agonist	blue
BIK	638	BCL2-interacting killer (apoptosis-inducing)	turquoise
BIN1	274	bridging integrator 1	blue
BIN2	51411	bridging integrator 2	brown
BIRC2	329	baculoviral IAP repeat containing 2	yellow
BIRC3	330	baculoviral IAP repeat containing 3	brown
BIRC5	332	baculoviral IAP repeat containing 5	blue
BIVM	54841	basic, immunoglobulin-like variable motif containing	brown
BLCAP	10904	bladder cancer associated protein	turquoise
BLK	640	B lymphoid tyrosine kinase	brown
BLM	641	Bloom syndrome, RecQ helicase-like	blue
BLNK	29760	B-cell linker	brown
BLVRA	644	biliverdin reductase A	turquoise
BLVRB	645	biliverdin reductase B (flavin reductase (NADPH))	green
BMF	90427	Bcl2 modifying factor	blue
BMP2	650	bone morphogenetic protein 2	blue
BMP4	652	bone morphogenetic protein 4	yellow
BMP5	653	bone morphogenetic protein 5	brown
BMP6	654	bone morphogenetic protein 6	brown
BMP7	655	bone morphogenetic protein 7	grey
BMP8A	353500	bone morphogenetic protein 8a	yellow
BMPR1A	657	bone morphogenetic protein receptor, type IA	blue
BMPR2	659	bone morphogenetic protein receptor, type II (serine/threonine kinase)	yellow
BMX	660	BMX non-receptor tyrosine kinase	magenta
BNC2	54796	basonuclin 2	turquoise
BNIP3	664	BCL2/adenovirus E1B 19kDa interacting protein 3	grey
BNIP3L	665	BCL2/adenovirus E1B 19kDa interacting protein 3-like	turquoise
BOC	91653	Boc homolog (mouse)	turquoise
BOLA3	388962	bolA homolog 3 (E. coli)	blue
BOP1	23246	block of proliferation 1	blue
BORA	79866	bora, aurora kinase A activator	turquoise
BPGM	669	2,3-bisphosphoglycerate mutase	yellow
BPHL	670	biphenyl hydrolase-like (serine hydrolase)	brown
BPIFB6	128859	BPI fold containing family B, member 6	grey
BPNT1	10380	3'(2'), 5'-bisphosphate nucleotidase 1	turquoise
BRAT1	221927	BRCA1-associated ATM activator 1	blue
BRCA1	672	breast cancer 1, early onset	blue
BRCA2	675	breast cancer 2, early onset	blue
BRCC3	79184	BRCA1/BRCA2-containing complex, subunit 3	brown
BRD7P3	23629	bromodomain containing 7 pseudogene 3	green
BRF2	55290	BRF2, subunit of RNA polymerase III transcription initiation factor, BRF1-like	brown
BRI3BP	140707	BRI3 binding protein	turquoise
BRIX1	55299	BRX1, biogenesis of ribosomes, homolog (S. cerevisiae)	blue
BRP44	25874	brain protein 44	turquoise
BRP44L	51660	brain protein 44-like	red
BRWD1-IT2	257357	BRWD1 intronic transcript 2 (non-protein coding)	grey
BSCL2	26580	Berardinelli-Seip congenital lipodystrophy 2 (seipin)	blue
BSG	682	basigin (Ok blood group)	black
BSPRY	54836	B-box and SPRY domain containing	brown
BST1	683	bone marrow stromal cell antigen 1	grey
BST2	684	bone marrow stromal cell antigen 2	turquoise
BTBD11	121551	BTB (POZ) domain containing 11	grey
BTBD16	118663	BTB (POZ) domain containing 16	blue
BTBD19	149478	BTB (POZ) domain containing 19	grey
BTC	685	betacellulin	pink
BTF3P11	690	basic transcription factor 3 pseudogene 11	blue
BTG1	694	B-cell translocation gene 1, anti-proliferative	brown
BTG2	7832	BTG family, member 2	brown
BTK	695	Bruton agammaglobulinemia tyrosine kinase	brown
BTLA	151888	B and T lymphocyte associated	brown
BTN2A2	10385	butyrophilin, subfamily 2, member A2	brown
BTN2A3P	54718	butyrophilin, subfamily 2, member A3, pseudogene	green
BTN3A2	11118	butyrophilin, subfamily 3, member A2	turquoise
BTNL3	10917	butyrophilin-like 3	red
BTNL8	79908	butyrophilin-like 8	red
BUB1	699	budding uninhibited by benzimidazoles 1 homolog (yeast)	blue
BUB1B	701	budding uninhibited by benzimidazoles 1 homolog beta (yeast)	blue
BYSL	705	bystin-like	blue
BZRAP1	9256	benzodiazapine receptor (peripheral) associated protein 1	grey
BZW1	9689	basic leucine zipper and W2 domains 1	blue
BZW2	28969	basic leucine zipper and W2 domains 2	blue
C10orf10	11067	chromosome 10 open reading frame 10	turquoise
C10orf114	399726	chromosome 10 open reading frame 114	turquoise
C10orf116	10974	chromosome 10 open reading frame 116	grey
C10orf125	282969	chromosome 10 open reading frame 125	green
C10orf2	56652	chromosome 10 open reading frame 2	blue
C10orf32	119032	chromosome 10 open reading frame 32	grey
C10orf35	219738	chromosome 10 open reading frame 35	brown
C10orf54	64115	chromosome 10 open reading frame 54	brown
C10orf58	84293	chromosome 10 open reading frame 58	brown
C10orf81	79949	chromosome 10 open reading frame 81	brown
C10orf82	143379	chromosome 10 open reading frame 82	brown
C11orf10	746	chromosome 11 open reading frame 10	green
C11orf20	25858	chromosome 11 open reading frame 20	grey
C11orf21	29125	chromosome 11 open reading frame 21	brown
C11orf24	53838	chromosome 11 open reading frame 24	brown
C11orf35	256329	chromosome 11 open reading frame 35	yellow
C11orf41	25758	chromosome 11 open reading frame 41	grey
C11orf49	79096	chromosome 11 open reading frame 49	blue
C11orf52	91894	chromosome 11 open reading frame 52	turquoise
C11orf54	28970	chromosome 11 open reading frame 54	grey
C11orf61	79684	chromosome 11 open reading frame 61	green
C11orf67	28971	chromosome 11 open reading frame 67	green
C11orf68	83638	chromosome 11 open reading frame 68	pink
C11orf73	51501	chromosome 11 open reading frame 73	blue
C11orf74	119710	chromosome 11 open reading frame 74	blue
C11orf75	56935	chromosome 11 open reading frame 75	brown
C11orf82	220042	chromosome 11 open reading frame 82	blue
C11orf83	790955	chromosome 11 open reading frame 83	turquoise
C11orf84	144097	chromosome 11 open reading frame 84	blue
C11orf86	254439	chromosome 11 open reading frame 86	red
C11orf9	745	chromosome 11 open reading frame 9	red
C11orf92	399948	chromosome 11 open reading frame 92	blue
C11orf93	120376	chromosome 11 open reading frame 93	red
C11orf95	65998	chromosome 11 open reading frame 95	red
C11orf96	387763	chromosome 11 open reading frame 96	turquoise
C12orf11	55726	chromosome 12 open reading frame 11	blue
C12orf23	90488	chromosome 12 open reading frame 23	turquoise
C12orf24	29902	chromosome 12 open reading frame 24	blue
C12orf28	196446	chromosome 12 open reading frame 28	turquoise
C12orf29	91298	chromosome 12 open reading frame 29	blue
C12orf34	84915	chromosome 12 open reading frame 34	blue
C12orf35	55196	chromosome 12 open reading frame 35	brown
C12orf36	283422	chromosome 12 open reading frame 36	yellow
C12orf45	121053	chromosome 12 open reading frame 45	turquoise
C12orf48	55010	chromosome 12 open reading frame 48	blue
C12orf49	79794	chromosome 12 open reading frame 49	turquoise
C12orf5	57103	chromosome 12 open reading frame 5	brown
C12orf56	115749	chromosome 12 open reading frame 56	grey
C12orf66	144577	chromosome 12 open reading frame 66	brown
C12orf73	728568	chromosome 12 open reading frame 73	blue
C12orf75	387882	chromosome 12 open reading frame 75	blue
C13orf15	28984	chromosome 13 open reading frame 15	turquoise
C13orf27	93081	chromosome 13 open reading frame 27	blue
C13orf30	144809	chromosome 13 open reading frame 30	pink
C13orf33	84935	chromosome 13 open reading frame 33	turquoise
C14orf101	54916	chromosome 14 open reading frame 101	green
C14orf128	84837	chromosome 14 open reading frame 128	turquoise
C14orf129	51527	chromosome 14 open reading frame 129	turquoise
C14orf132	56967	chromosome 14 open reading frame 132	turquoise
C14orf162	56936	chromosome 14 open reading frame 162	green
C14orf169	79697	chromosome 14 open reading frame 169	blue
C14orf2	9556	chromosome 14 open reading frame 2	turquoise
C14orf33	100129075	chromosome 14 open reading frame 33	turquoise
C14orf34	645687	chromosome 14 open reading frame 34	grey
C14orf80	283643	chromosome 14 open reading frame 80	yellow
C15orf17	57184	chromosome 15 open reading frame 17	grey
C15orf23	90417	chromosome 15 open reading frame 23	blue
C15orf27	123591	chromosome 15 open reading frame 27	yellow
C15orf39	56905	chromosome 15 open reading frame 39	brown
C15orf42	90381	chromosome 15 open reading frame 42	blue
C15orf48	84419	chromosome 15 open reading frame 48	red
C15orf5	81698	chromosome 15 open reading frame 5	blue
C15orf52	388115	chromosome 15 open reading frame 52	blue
C15orf59	388135	chromosome 15 open reading frame 59	turquoise
C15orf61	145853	chromosome 15 open reading frame 61	turquoise
C16orf11	146325	chromosome 16 open reading frame 11	green
C16orf3	750	chromosome 16 open reading frame 3	blue
C16orf45	89927	chromosome 16 open reading frame 45	turquoise
C16orf55	124045	chromosome 16 open reading frame 55	brown
C16orf59	80178	chromosome 16 open reading frame 59	blue
C16orf62	57020	chromosome 16 open reading frame 62	grey
C16orf7	9605	chromosome 16 open reading frame 7	blue
C16orf74	404550	chromosome 16 open reading frame 74	brown
C16orf79	283870	chromosome 16 open reading frame 79	turquoise
C16orf80	29105	chromosome 16 open reading frame 80	blue
C16orf88	400506	chromosome 16 open reading frame 88	blue
C16orf89	146556	chromosome 16 open reading frame 89	magenta
C16orf95	100506581	chromosome 16 open reading frame 95	blue
C17orf110	100130933	chromosome 17 open reading frame 110	red
C17orf42	79736	chromosome 17 open reading frame 42	turquoise
C17orf56	146705	chromosome 17 open reading frame 56	blue
C17orf58	284018	chromosome 17 open reading frame 58	brown
C17orf59	54785	chromosome 17 open reading frame 59	blue
C17orf61	254863	chromosome 17 open reading frame 61	green
C17orf74	201243	chromosome 17 open reading frame 74	brown
C17orf76	388341	chromosome 17 open reading frame 76	yellow
C17orf76-AS1	125144	C17orf76 antisense RNA 1 (non-protein coding)	blue
C17orf81	23587	chromosome 17 open reading frame 81	grey
C17orf88	23591	chromosome 17 open reading frame 88	turquoise
C17orf89	284184	chromosome 17 open reading frame 89	blue
C17orf96	100170841	chromosome 17 open reading frame 96	green
C17orf97	400566	chromosome 17 open reading frame 97	brown
C18orf1	753	chromosome 18 open reading frame 1	turquoise
C18orf18	147525	chromosome 18 open reading frame 18	turquoise
C18orf23	147341	chromosome 18 open reading frame 23	green
C18orf56	494514	chromosome 18 open reading frame 56	blue
C19orf2	8725	chromosome 19 open reading frame 2	blue
C19orf21	126353	chromosome 19 open reading frame 21	black
C19orf24	55009	chromosome 19 open reading frame 24	black
C19orf33	64073	chromosome 19 open reading frame 33	red
C19orf38	255809	chromosome 19 open reading frame 38	brown
C19orf39	126074	chromosome 19 open reading frame 39	turquoise
C19orf46	163183	chromosome 19 open reading frame 46	blue
C19orf48	84798	chromosome 19 open reading frame 48	blue
C19orf53	28974	chromosome 19 open reading frame 53	turquoise
C19orf57	79173	chromosome 19 open reading frame 57	turquoise
C19orf68	374920	chromosome 19 open reading frame 68	turquoise
C19orf70	125988	chromosome 19 open reading frame 70	turquoise
C19orf73	55150	chromosome 19 open reading frame 73	green
C19orf77	284422	chromosome 19 open reading frame 77	turquoise
C1D	10438	C1D nuclear receptor corepressor	blue
C1GALT1C1	29071	C1GALT1-specific chaperone 1	brown
C1orf106	55765	chromosome 1 open reading frame 106	black
C1orf109	54955	chromosome 1 open reading frame 109	blue
C1orf112	55732	chromosome 1 open reading frame 112	blue
C1orf115	79762	chromosome 1 open reading frame 115	red
C1orf116	79098	chromosome 1 open reading frame 116	black
C1orf133	574036	chromosome 1 open reading frame 133	yellow
C1orf135	79000	chromosome 1 open reading frame 135	blue
C1orf158	93190	chromosome 1 open reading frame 158	green
C1orf162	128346	chromosome 1 open reading frame 162	turquoise
C1orf168	199920	chromosome 1 open reading frame 168	pink
C1orf172	126695	chromosome 1 open reading frame 172	turquoise
C1orf173	127254	chromosome 1 open reading frame 173	pink
C1orf177	163747	chromosome 1 open reading frame 177	grey
C1orf186	440712	chromosome 1 open reading frame 186	brown
C1orf190	541468	chromosome 1 open reading frame 190	turquoise
C1orf198	84886	chromosome 1 open reading frame 198	yellow
C1orf201	90529	chromosome 1 open reading frame 201	red
C1orf21	81563	chromosome 1 open reading frame 21	red
C1orf210	149466	chromosome 1 open reading frame 210	black
C1orf228	339541	chromosome 1 open reading frame 228	brown
C1orf229	388759	chromosome 1 open reading frame 229	green
C1orf31	388753	chromosome 1 open reading frame 31	blue
C1orf38	9473	chromosome 1 open reading frame 38	turquoise
C1orf43	25912	chromosome 1 open reading frame 43	brown
C1orf53	388722	chromosome 1 open reading frame 53	turquoise
C1orf54	79630	chromosome 1 open reading frame 54	turquoise
C1orf63	57035	chromosome 1 open reading frame 63	blue
C1orf93	127281	chromosome 1 open reading frame 93	turquoise
C1QA	712	complement component 1, q subcomponent, A chain	turquoise
C1QB	713	complement component 1, q subcomponent, B chain	turquoise
C1QBP	708	complement component 1, q subcomponent binding protein	blue
C1QC	714	complement component 1, q subcomponent, C chain	turquoise
C1QTNF2	114898	C1q and tumor necrosis factor related protein 2	turquoise
C1QTNF3	114899	C1q and tumor necrosis factor related protein 3	yellow
C1QTNF5	114902	C1q and tumor necrosis factor related protein 5	turquoise
C1QTNF6	114904	C1q and tumor necrosis factor related protein 6	turquoise
C1QTNF7	114905	C1q and tumor necrosis factor related protein 7	purple
C1R	715	complement component 1, r subcomponent	turquoise
C1RL	51279	complement component 1, r subcomponent-like	turquoise
C1S	716	complement component 1, s subcomponent	turquoise
C2	717	complement component 2	red
C20orf103	24141	chromosome 20 open reading frame 103	turquoise
C20orf106	200232	chromosome 20 open reading frame 106	brown
C20orf108	116151	chromosome 20 open reading frame 108	brown
C20orf11	54994	chromosome 20 open reading frame 11	blue
C20orf111	51526	chromosome 20 open reading frame 111	blue
C20orf141	128653	chromosome 20 open reading frame 141	green
C20orf144	128864	chromosome 20 open reading frame 144	green
C20orf151	140893	chromosome 20 open reading frame 151	turquoise
C20orf194	25943	chromosome 20 open reading frame 194	turquoise
C20orf195	79025	chromosome 20 open reading frame 195	turquoise
C20orf196	149840	chromosome 20 open reading frame 196	turquoise
C20orf20	55257	chromosome 20 open reading frame 20	blue
C20orf201	198437	chromosome 20 open reading frame 201	green
C20orf24	55969	chromosome 20 open reading frame 24	blue
C20orf27	54976	chromosome 20 open reading frame 27	blue
C20orf3	57136	chromosome 20 open reading frame 3	blue
C20orf30	29058	chromosome 20 open reading frame 30	green
C20orf4	25980	chromosome 20 open reading frame 4	blue
C20orf46	55321	chromosome 20 open reading frame 46	grey
C20orf54	113278	chromosome 20 open reading frame 54	turquoise
C20orf72	92667	chromosome 20 open reading frame 72	blue
C20orf94	128710	chromosome 20 open reading frame 94	green
C20orf96	140680	chromosome 20 open reading frame 96	green
C21orf119	84996	chromosome 21 open reading frame 119	brown
C21orf7	56911	chromosome 21 open reading frame 7	yellow
C21orf81	391267	ankyrin repeat domain 20 family, member A3 pseudogene	blue
C21orf96	80215	chromosome 21 open reading frame 96	brown
C22orf29	79680	chromosome 22 open reading frame 29	brown
C22orf36	388886	chromosome 22 open reading frame 36	grey
C22orf40	150383	chromosome 22 open reading frame 40	blue
C2CD4A	145741	C2 calcium-dependent domain containing 4A	green
C2CD4B	388125	C2 calcium-dependent domain containing 4B	grey
C2CD4C	126567	C2 calcium-dependent domain containing 4C	turquoise
C2orf15	150590	chromosome 2 open reading frame 15	blue
C2orf29	55571	chromosome 2 open reading frame 29	turquoise
C2orf40	84417	chromosome 2 open reading frame 40	magenta
C2orf47	79568	chromosome 2 open reading frame 47	turquoise
C2orf54	79919	chromosome 2 open reading frame 54	brown
C2orf55	343990	chromosome 2 open reading frame 55	turquoise
C2orf69	205327	chromosome 2 open reading frame 69	brown
C2orf70	339778	chromosome 2 open reading frame 70	brown
C2orf72	257407	chromosome 2 open reading frame 72	yellow
C2orf74	339804	chromosome 2 open reading frame 74	turquoise
C2orf88	84281	chromosome 2 open reading frame 88	red
C2orf89	129293	chromosome 2 open reading frame 89	turquoise
C3	718	complement component 3	turquoise
C3AR1	719	complement component 3a receptor 1	green
C3orf14	57415	chromosome 3 open reading frame 14	yellow
C3orf18	51161	chromosome 3 open reading frame 18	turquoise
C3orf25	90288	chromosome 3 open reading frame 25	turquoise
C3orf26	84319	chromosome 3 open reading frame 26	blue
C3orf32	51066	chromosome 3 open reading frame 32	brown
C3orf37	56941	chromosome 3 open reading frame 37	turquoise
C3orf45	132228	chromosome 3 open reading frame 45	grey
C3orf52	79669	chromosome 3 open reading frame 52	turquoise
C3orf54	389119	chromosome 3 open reading frame 54	green
C3orf80	401097	chromosome 3 open reading frame 80	yellow
C4B	721	complement component 4B (Chido blood group)	turquoise
C4BPA	722	complement component 4 binding protein, alpha	yellow
C4BPB	725	complement component 4 binding protein, beta	yellow
C4orf19	55286	chromosome 4 open reading frame 19	yellow
C4orf26	152816	chromosome 4 open reading frame 26	grey
C4orf3	401152	chromosome 4 open reading frame 3	turquoise
C4orf32	132720	chromosome 4 open reading frame 32	grey
C4orf33	132321	chromosome 4 open reading frame 33	turquoise
C4orf34	201895	chromosome 4 open reading frame 34	red
C4orf48	401115	chromosome 4 open reading frame 48	brown
C4orf7	260436	chromosome 4 open reading frame 7	brown
C5orf13	9315	chromosome 5 open reading frame 13	yellow
C5orf15	56951	chromosome 5 open reading frame 15	green
C5orf20	140947	chromosome 5 open reading frame 20	brown
C5orf22	55322	chromosome 5 open reading frame 22	brown
C5orf28	64417	chromosome 5 open reading frame 28	blue
C5orf30	90355	chromosome 5 open reading frame 30	turquoise
C5orf32	84418	chromosome 5 open reading frame 32	red
C5orf34	375444	chromosome 5 open reading frame 34	blue
C5orf35	133383	chromosome 5 open reading frame 35	turquoise
C5orf39	389289	chromosome 5 open reading frame 39	brown
C5orf4	10826	chromosome 5 open reading frame 4	blue
C5orf41	153222	chromosome 5 open reading frame 41	blue
C5orf43	643155	chromosome 5 open reading frame 43	brown
C5orf45	51149	chromosome 5 open reading frame 45	brown
C5orf52	100190949	chromosome 5 open reading frame 52	turquoise
C5orf54	63920	chromosome 5 open reading frame 54	green
C5orf56	441108	chromosome 5 open reading frame 56	brown
C5orf58	133874	chromosome 5 open reading frame 58	turquoise
C5orf62	85027	chromosome 5 open reading frame 62	turquoise
C6orf105	84830	chromosome 6 open reading frame 105	red
C6orf108	10591	chromosome 6 open reading frame 108	turquoise
C6orf123	26238	chromosome 6 open reading frame 123	blue
C6orf124	653483	chromosome 6 open reading frame 124	turquoise
C6orf125	84300	chromosome 6 open reading frame 125	blue
C6orf132	647024	chromosome 6 open reading frame 132	black
C6orf136	221545	chromosome 6 open reading frame 136	yellow
C6orf141	135398	chromosome 6 open reading frame 141	turquoise
C6orf145	221749	chromosome 6 open reading frame 145	turquoise
C6orf15	29113	chromosome 6 open reading frame 15	grey
C6orf192	116843	chromosome 6 open reading frame 192	grey
C6orf204	387119	chromosome 6 open reading frame 204	brown
C6orf211	79624	chromosome 6 open reading frame 211	blue
C6orf223	221416	chromosome 6 open reading frame 223	turquoise
C6orf225	619208	chromosome 6 open reading frame 225	turquoise
C6orf26	401251	chromosome 6 open reading frame 26	yellow
C6orf57	135154	chromosome 6 open reading frame 57	turquoise
C7	730	complement component 7	magenta
C7orf10	79783	chromosome 7 open reading frame 10	yellow
C7orf11	136647	chromosome 7 open reading frame 11	brown
C7orf13	129790	chromosome 7 open reading frame 13	brown
C7orf23	79161	chromosome 7 open reading frame 23	green
C7orf25	79020	chromosome 7 open reading frame 25	blue
C7orf29	113763	chromosome 7 open reading frame 29	blue
C7orf30	115416	chromosome 7 open reading frame 30	blue
C7orf31	136895	chromosome 7 open reading frame 31	grey
C7orf36	57002	chromosome 7 open reading frame 36	blue
C7orf40	285958	chromosome 7 open reading frame 40	blue
C7orf41	222166	chromosome 7 open reading frame 41	grey
C7orf46	340277	chromosome 7 open reading frame 46	turquoise
C7orf53	286006	chromosome 7 open reading frame 53	green
C7orf58	79974	chromosome 7 open reading frame 58	turquoise
C7orf74	168455	chromosome 7 open reading frame 74	yellow
C8orf12	83656	chromosome 8 open reading frame 12	pink
C8orf33	65265	chromosome 8 open reading frame 33	blue
C8orf38	137682	chromosome 8 open reading frame 38	turquoise
C8orf4	56892	chromosome 8 open reading frame 4	brown
C8orf40	114926	chromosome 8 open reading frame 40	brown
C8orf46	254778	chromosome 8 open reading frame 46	grey
C8orf47	203111	chromosome 8 open reading frame 47	brown
C8orf51	78998	chromosome 8 open reading frame 51	brown
C8orf55	51337	chromosome 8 open reading frame 55	blue
C8orf58	541565	chromosome 8 open reading frame 58	turquoise
C8orf59	401466	chromosome 8 open reading frame 59	green
C8orf60	619426	chromosome 8 open reading frame 60	brown
C8orf76	84933	chromosome 8 open reading frame 76	blue
C8orf83	286144	chromosome 8 open reading frame 83	brown
C8orf84	157869	chromosome 8 open reading frame 84	grey
C9orf100	84904	chromosome 9 open reading frame 100	turquoise
C9orf103	414328	chromosome 9 open reading frame 103	brown
C9orf114	51490	chromosome 9 open reading frame 114	blue
C9orf116	138162	chromosome 9 open reading frame 116	brown
C9orf123	90871	chromosome 9 open reading frame 123	blue
C9orf125	84302	chromosome 9 open reading frame 125	red
C9orf128	392307	chromosome 9 open reading frame 128	turquoise
C9orf140	89958	chromosome 9 open reading frame 140	blue
C9orf150	286343	chromosome 9 open reading frame 150	brown
C9orf16	79095	chromosome 9 open reading frame 16	blue
C9orf167	54863	chromosome 9 open reading frame 167	grey
C9orf174	100499483	chromosome 9 open reading frame 174	brown
C9orf23	138716	chromosome 9 open reading frame 23	turquoise
C9orf24	84688	chromosome 9 open reading frame 24	yellow
C9orf3	84909	chromosome 9 open reading frame 3	turquoise
C9orf30	91283	chromosome 9 open reading frame 30	yellow
C9orf46	55848	chromosome 9 open reading frame 46	turquoise
C9orf62	157927	chromosome 9 open reading frame 62	green
C9orf7	11094	chromosome 9 open reading frame 7	black
C9orf78	51759	chromosome 9 open reading frame 78	green
C9orf82	79886	chromosome 9 open reading frame 82	blue
C9orf9	11092	chromosome 9 open reading frame 9	grey
C9orf95	54981	chromosome 9 open reading frame 95	brown
CA1	759	carbonic anhydrase I	red
CA12	771	carbonic anhydrase XII	red
CA2	760	carbonic anhydrase II	red
CA4	762	carbonic anhydrase IV	red
CA7	766	carbonic anhydrase VII	red
CA8	767	carbonic anhydrase VIII	grey
CA9	768	carbonic anhydrase IX	turquoise
CAB39	51719	calcium binding protein 39	green
CAB39L	81617	calcium binding protein 39-like	blue
CABIN1	23523	calcineurin binding protein 1	blue
CABLES2	81928	Cdk5 and Abl enzyme substrate 2	blue
CABP7	164633	calcium binding protein 7	pink
CACNA1C	775	calcium channel, voltage-dependent, L type, alpha 1C subunit	turquoise
CACNA1D	776	calcium channel, voltage-dependent, L type, alpha 1D subunit	brown
CACNA1E	777	calcium channel, voltage-dependent, R type, alpha 1E subunit	green
CACNA1H	8912	calcium channel, voltage-dependent, T type, alpha 1H subunit	turquoise
CACNA1I	8911	calcium channel, voltage-dependent, T type, alpha 1I subunit	green
CACNA2D2	9254	calcium channel, voltage-dependent, alpha 2/delta subunit 2	grey
CACYBP	27101	calcyclin binding protein	blue
CAD	790	carbamoyl-phosphate synthetase 2, aspartate transcarbamylase, and dihydroorotase	blue
CADM1	23705	cell adhesion molecule 1	turquoise
CADM3	57863	cell adhesion molecule 3	green
CADPS	8618	Ca++-dependent secretion activator	brown
CADPS2	93664	Ca++-dependent secretion activator 2	green
CALB1	793	calbindin 1, 28kDa	brown
CALB2	794	calbindin 2	purple
CALCOCO1	57658	calcium binding and coiled-coil domain 1	yellow
CALCRL	10203	calcitonin receptor-like	yellow
CALD1	800	caldesmon 1	turquoise
CALHM2	51063	calcium homeostasis modulator 2	turquoise
CALML4	91860	calmodulin-like 4	turquoise
CALU	813	calumenin	yellow
CAMK1D	57118	calcium/calmodulin-dependent protein kinase ID	green
CAMK2N1	55450	calcium/calmodulin-dependent protein kinase II inhibitor 1	black
CAMK2N2	94032	calcium/calmodulin-dependent protein kinase II inhibitor 2	brown
CAMP	820	cathelicidin antimicrobial peptide	brown
CAMSAP2	23271	calmodulin regulated spectrin-associated protein family, member 2	yellow
CAMSAP3	57662	calmodulin regulated spectrin-associated protein family, member 3	black
CAND2	23066	cullin-associated and neddylation-dissociated 2 (putative)	turquoise
CANT1	124583	calcium activated nucleotidase 1	turquoise
CANX	821	calnexin	blue
CAP2	10486	CAP, adenylate cyclase-associated protein, 2 (yeast)	turquoise
CAPG	822	capping protein (actin filament), gelsolin-like	turquoise
CAPN1	823	calpain 1, (mu/I) large subunit	black
CAPN12	147968	calpain 12	grey
CAPN13	92291	calpain 13	turquoise
CAPN2	824	calpain 2, (m/II) large subunit	blue
CAPN3	825	calpain 3, (p94)	blue
CAPN6	827	calpain 6	grey
CAPN8	388743	calpain 8	red
CAPN9	10753	calpain 9	red
CAPNS1	826	calpain, small subunit 1	grey
CAPRIN1	4076	cell cycle associated protein 1	blue
CAPS	828	calcyphosine	grey
CAPZA2	830	capping protein (actin filament) muscle Z-line, alpha 2	blue
CARD10	29775	caspase recruitment domain family, member 10	black
CARD11	84433	caspase recruitment domain family, member 11	brown
CARD16	114769	caspase recruitment domain family, member 16	turquoise
CARD17	440068	caspase recruitment domain family, member 17	turquoise
CARD6	84674	caspase recruitment domain family, member 6	turquoise
CARD8	22900	caspase recruitment domain family, member 8	brown
CARD9	64170	caspase recruitment domain family, member 9	green
CARHSP1	23589	calcium regulated heat stable protein 1, 24kDa	blue
CARS2	79587	cysteinyl-tRNA synthetase 2, mitochondrial (putative)	turquoise
CARTPT	9607	CART prepropeptide	yellow
CASC5	57082	cancer susceptibility candidate 5	blue
CASK	8573	calcium/calmodulin-dependent serine protein kinase (MAGUK family)	brown
CASKIN1	57524	CASK interacting protein 1	green
CASKIN2	57513	CASK interacting protein 2	pink
CASP1	834	caspase 1, apoptosis-related cysteine peptidase (interleukin 1, beta, convertase)	grey
CASP10	843	caspase 10, apoptosis-related cysteine peptidase	blue
CASP4	837	caspase 4, apoptosis-related cysteine peptidase	turquoise
CASP5	838	caspase 5, apoptosis-related cysteine peptidase	turquoise
CASP6	839	caspase 6, apoptosis-related cysteine peptidase	brown
CASP7	840	caspase 7, apoptosis-related cysteine peptidase	red
CASP8	841	caspase 8, apoptosis-related cysteine peptidase	brown
CASQ2	845	calsequestrin 2 (cardiac muscle)	purple
CAST	831	calpastatin	blue
CATSPER2	117155	cation channel, sperm associated 2	yellow
CATSPERB	79820	cation channel, sperm-associated, beta	red
CAV1	857	caveolin 1, caveolae protein, 22kDa	turquoise
CAV2	858	caveolin 2	turquoise
CBFA2T3	863	core-binding factor, runt domain, alpha subunit 2; translocated to, 3	brown
CBL	867	Cas-Br-M (murine) ecotropic retroviral transforming sequence	brown
CBLC	23624	Cas-Br-M (murine) ecotropic retroviral transforming sequence c	black
CBLN2	147381	cerebellin 2 precursor	brown
CBS	875	cystathionine-beta-synthase	brown
CBX1	10951	chromobox homolog 1	green
CBX3	11335	chromobox homolog 3	blue
CBX4	8535	chromobox homolog 4	blue
CBX6	23466	chromobox homolog 6	turquoise
CBX7	23492	chromobox homolog 7	blue
CCBE1	147372	collagen and calcium binding EGF domains 1	purple
CCDC102A	92922	coiled-coil domain containing 102A	turquoise
CCDC102B	79839	coiled-coil domain containing 102B	turquoise
CCDC107	203260	coiled-coil domain containing 107	blue
CCDC108	255101	coiled-coil domain containing 108	green
CCDC109B	55013	coiled-coil domain containing 109B	grey
CCDC112	153733	coiled-coil domain containing 112	turquoise
CCDC120	90060	coiled-coil domain containing 120	black
CCDC122	160857	coiled-coil domain containing 122	turquoise
CCDC124	115098	coiled-coil domain containing 124	blue
CCDC125	202243	coiled-coil domain containing 125	green
CCDC130	81576	coiled-coil domain containing 130	brown
CCDC135	84229	coiled-coil domain containing 135	grey
CCDC136	64753	coiled-coil domain containing 136	grey
CCDC14	64770	coiled-coil domain containing 14	green
CCDC146	57639	coiled-coil domain containing 146	turquoise
CCDC150	284992	coiled-coil domain containing 150	blue
CCDC158	339965	coiled-coil domain containing 158	pink
CCDC165	23255	coiled-coil domain containing 165	yellow
CCDC167	154467	coiled-coil domain containing 167	blue
CCDC22	28952	coiled-coil domain containing 22	turquoise
CCDC3	83643	coiled-coil domain containing 3	turquoise
CCDC34	91057	coiled-coil domain containing 34	blue
CCDC36	339834	coiled-coil domain containing 36	grey
CCDC43	124808	coiled-coil domain containing 43	blue
CCDC48	79825	coiled-coil domain containing 48	turquoise
CCDC51	79714	coiled-coil domain containing 51	blue
CCDC58	131076	coiled-coil domain containing 58	blue
CCDC64B	146439	coiled-coil domain containing 64B	turquoise
CCDC66	285331	coiled-coil domain containing 66	pink
CCDC68	80323	coiled-coil domain containing 68	red
CCDC74B	91409	coiled-coil domain containing 74B	red
CCDC75	253635	coiled-coil domain containing 75	green
CCDC8	83987	coiled-coil domain containing 8	turquoise
CCDC80	151887	coiled-coil domain containing 80	turquoise
CCDC84	338657	coiled-coil domain containing 84	brown
CCDC85A	114800	coiled-coil domain containing 85A	turquoise
CCDC85B	11007	coiled-coil domain containing 85B	grey
CCDC85C	317762	coiled-coil domain containing 85C	turquoise
CCDC86	79080	coiled-coil domain containing 86	blue
CCDC88A	55704	coiled-coil domain containing 88A	turquoise
CCDC88B	283234	coiled-coil domain containing 88B	grey
CCDC90A	63933	coiled-coil domain containing 90A	blue
CCDC99	54908	coiled-coil domain containing 99	blue
CCIN	881	calicin	brown
CCL11	6356	chemokine (C-C motif) ligand 11	turquoise
CCL13	6357	chemokine (C-C motif) ligand 13	blue
CCL14	6358	chemokine (C-C motif) ligand 14	blue
CCL17	6361	chemokine (C-C motif) ligand 17	brown
CCL18	6362	chemokine (C-C motif) ligand 18 (pulmonary and activation-regulated)	turquoise
CCL19	6363	chemokine (C-C motif) ligand 19	brown
CCL2	6347	chemokine (C-C motif) ligand 2	turquoise
CCL20	6364	chemokine (C-C motif) ligand 20	blue
CCL21	6366	chemokine (C-C motif) ligand 21	brown
CCL23	6368	chemokine (C-C motif) ligand 23	brown
CCL25	6370	chemokine (C-C motif) ligand 25	grey
CCL26	10344	chemokine (C-C motif) ligand 26	yellow
CCL28	56477	chemokine (C-C motif) ligand 28	red
CCL3	6348	chemokine (C-C motif) ligand 3	turquoise
CCL3L3	414062	chemokine (C-C motif) ligand 3-like 3	turquoise
CCL4	6351	chemokine (C-C motif) ligand 4	turquoise
CCL5	6352	chemokine (C-C motif) ligand 5	brown
CCL8	6355	chemokine (C-C motif) ligand 8	brown
CCM2	83605	cerebral cavernous malformation 2	blue
CCNA2	890	cyclin A2	blue
CCNB1	891	cyclin B1	blue
CCNB1IP1	57820	cyclin B1 interacting protein 1, E3 ubiquitin protein ligase	blue
CCNB2	9133	cyclin B2	blue
CCNB3	85417	cyclin B3	brown
CCNC	892	cyclin C	blue
CCND1	595	cyclin D1	brown
CCND2	894	cyclin D2	blue
CCNDBP1	23582	cyclin D-type binding-protein 1	brown
CCNE1	898	cyclin E1	blue
CCNE2	9134	cyclin E2	blue
CCNF	899	cyclin F	blue
CCNG1	900	cyclin G1	blue
CCNH	902	cyclin H	blue
CCNI	10983	cyclin I	turquoise
CCNL1	57018	cyclin L1	green
CCNO	10309	cyclin O	blue
CCNYL1	151195	cyclin Y-like 1	grey
CCPG1	9236	cell cycle progression 1	yellow
CCR1	1230	chemokine (C-C motif) receptor 1	turquoise
CCR10	2826	chemokine (C-C motif) receptor 10	blue
CCR2	729230	chemokine (C-C motif) receptor 2	brown
CCR3	1232	chemokine (C-C motif) receptor 3	blue
CCR5	1234	chemokine (C-C motif) receptor 5	turquoise
CCR6	1235	chemokine (C-C motif) receptor 6	brown
CCR7	1236	chemokine (C-C motif) receptor 7	brown
CCRL1	51554	chemokine (C-C motif) receptor-like 1	blue
CCRL2	9034	chemokine (C-C motif) receptor-like 2	turquoise
CCS	9973	copper chaperone for superoxide dismutase	blue
CCT2	10576	chaperonin containing TCP1, subunit 2 (beta)	blue
CCT4	10575	chaperonin containing TCP1, subunit 4 (delta)	blue
CCT5	22948	chaperonin containing TCP1, subunit 5 (epsilon)	blue
CCT6A	908	chaperonin containing TCP1, subunit 6A (zeta 1)	blue
CCT6B	10693	chaperonin containing TCP1, subunit 6B (zeta 2)	blue
CCT7	10574	chaperonin containing TCP1, subunit 7 (eta)	blue
CD109	135228	CD109 molecule	turquoise
CD14	929	CD14 molecule	turquoise
CD151	977	CD151 molecule (Raph blood group)	brown
CD160	11126	CD160 molecule	red
CD163	9332	CD163 molecule	turquoise
CD163L1	283316	CD163 molecule-like 1	brown
CD164	8763	CD164 molecule, sialomucin	brown
CD177	57126	CD177 molecule	red
CD180	4064	CD180 molecule	brown
CD19	930	CD19 molecule	brown
CD1A	909	CD1a molecule	brown
CD1C	911	CD1c molecule	brown
CD2	914	CD2 molecule	turquoise
CD200	4345	CD200 molecule	turquoise
CD209	30835	CD209 molecule	brown
CD22	933	CD22 molecule	brown
CD24	100133941	CD24 molecule	brown
CD247	919	CD247 molecule	brown
CD248	57124	CD248 molecule, endosialin	turquoise
CD27	939	CD27 molecule	brown
CD274	29126	CD274 molecule	turquoise
CD28	940	CD28 molecule	brown
CD2AP	23607	CD2-associated protein	turquoise
CD300A	11314	CD300a molecule	turquoise
CD302	9936	CD302 molecule	turquoise
CD320	51293	CD320 molecule	black
CD33	945	CD33 molecule	turquoise
CD34	947	CD34 molecule	turquoise
CD36	948	CD36 molecule (thrombospondin receptor)	turquoise
CD37	951	CD37 molecule	brown
CD38	952	CD38 molecule	brown
CD3D	915	CD3d molecule, delta (CD3-TCR complex)	brown
CD3EAP	10849	CD3e molecule, epsilon associated protein	blue
CD3G	917	CD3g molecule, gamma (CD3-TCR complex)	brown
CD4	920	CD4 molecule	turquoise
CD40	958	CD40 molecule, TNF receptor superfamily member 5	brown
CD44	960	CD44 molecule (Indian blood group)	grey
CD46	4179	CD46 molecule, complement regulatory protein	blue
CD48	962	CD48 molecule	brown
CD5	921	CD5 molecule	brown
CD52	1043	CD52 molecule	brown
CD53	963	CD53 molecule	brown
CD55	1604	CD55 molecule, decay accelerating factor for complement (Cromer blood group)	blue
CD59	966	CD59 molecule, complement regulatory protein	turquoise
CD6	923	CD6 molecule	brown
CD63	967	CD63 molecule	turquoise
CD68	968	CD68 molecule	turquoise
CD69	969	CD69 molecule	brown
CD70	970	CD70 molecule	turquoise
CD72	971	CD72 molecule	brown
CD74	972	CD74 molecule, major histocompatibility complex, class II invariant chain	brown
CD79A	973	CD79a molecule, immunoglobulin-associated alpha	brown
CD79B	974	CD79b molecule, immunoglobulin-associated beta	brown
CD81	975	CD81 molecule	turquoise
CD82	3732	CD82 molecule	grey
CD83	9308	CD83 molecule	brown
CD84	8832	CD84 molecule	turquoise
CD86	942	CD86 molecule	pink
CD8A	925	CD8a molecule	brown
CD8B	926	CD8b molecule	grey
CD9	928	CD9 molecule	brown
CD93	22918	CD93 molecule	turquoise
CD96	10225	CD96 molecule	brown
CD99	4267	CD99 molecule	turquoise
CD99P1	401577	CD99 molecule pseudogene 1	turquoise
CDA	978	cytidine deaminase	grey
CDC123	8872	cell division cycle 123 homolog (S. cerevisiae)	blue
CDC20	991	cell division cycle 20 homolog (S. cerevisiae)	blue
CDC25A	993	cell division cycle 25 homolog A (S. pombe)	blue
CDC25B	994	cell division cycle 25 homolog B (S. pombe)	blue
CDC25C	995	cell division cycle 25 homolog C (S. pombe)	blue
CDC34	997	cell division cycle 34 homolog (S. cerevisiae)	blue
CDC37	11140	cell division cycle 37 homolog (S. cerevisiae)	brown
CDC42BPB	9578	CDC42 binding protein kinase beta (DMPK-like)	blue
CDC42EP2	10435	CDC42 effector protein (Rho GTPase binding) 2	grey
CDC42EP3	10602	CDC42 effector protein (Rho GTPase binding) 3	turquoise
CDC42EP5	148170	CDC42 effector protein (Rho GTPase binding) 5	green
CDC42SE2	56990	CDC42 small effector 2	red
CDC45	8318	cell division cycle 45 homolog (S. cerevisiae)	blue
CDC6	990	cell division cycle 6 homolog (S. cerevisiae)	blue
CDC7	8317	cell division cycle 7 homolog (S. cerevisiae)	blue
CDCA2	157313	cell division cycle associated 2	blue
CDCA3	83461	cell division cycle associated 3	blue
CDCA4	55038	cell division cycle associated 4	blue
CDCA5	113130	cell division cycle associated 5	blue
CDCA7	83879	cell division cycle associated 7	blue
CDCA7L	55536	cell division cycle associated 7-like	turquoise
CDCA8	55143	cell division cycle associated 8	blue
CDCP1	64866	CUB domain containing protein 1	black
CDH1	999	cadherin 1, type 1, E-cadherin (epithelial)	brown
CDH11	1009	cadherin 11, type 2, OB-cadherin (osteoblast)	yellow
CDH13	1012	cadherin 13, H-cadherin (heart)	turquoise
CDH16	1014	cadherin 16, KSP-cadherin	grey
CDH17	1015	cadherin 17, LI cadherin (liver-intestine)	turquoise
CDH18	1016	cadherin 18, type 2	yellow
CDH19	28513	cadherin 19, type 2	purple
CDH2	1000	cadherin 2, type 1, N-cadherin (neuronal)	yellow
CDH24	64403	cadherin 24, type 2	green
CDH3	1001	cadherin 3, type 1, P-cadherin (placental)	blue
CDH5	1003	cadherin 5, type 2 (vascular endothelium)	yellow
CDH6	1004	cadherin 6, type 2, K-cadherin (fetal kidney)	yellow
CDHR1	92211	cadherin-related family member 1	turquoise
CDHR2	54825	cadherin-related family member 2	red
CDHR5	53841	cadherin-related family member 5	red
CDIPT	10423	CDP-diacylglycerol--inositol 3-phosphatidyltransferase	blue
CDK1	983	cyclin-dependent kinase 1	blue
CDK14	5218	cyclin-dependent kinase 14	turquoise
CDK16	5127	cyclin-dependent kinase 16	brown
CDK2AP1	8099	cyclin-dependent kinase 2 associated protein 1	yellow
CDK2AP2	10263	cyclin-dependent kinase 2 associated protein 2	green
CDK4	1019	cyclin-dependent kinase 4	blue
CDK5	1020	cyclin-dependent kinase 5	blue
CDK5RAP1	51654	CDK5 regulatory subunit associated protein 1	blue
CDK5RAP3	80279	CDK5 regulatory subunit associated protein 3	blue
CDK8	1024	cyclin-dependent kinase 8	blue
CDKL5	6792	cyclin-dependent kinase-like 5	turquoise
CDKN1A	1026	cyclin-dependent kinase inhibitor 1A (p21, Cip1)	blue
CDKN1C	1028	cyclin-dependent kinase inhibitor 1C (p57, Kip2)	turquoise
CDKN2A	1029	cyclin-dependent kinase inhibitor 2A (melanoma, p16, inhibits CDK4)	red
CDKN2AIP	55602	CDKN2A interacting protein	blue
CDKN2B	1030	cyclin-dependent kinase inhibitor 2B (p15, inhibits CDK4)	blue
CDKN2C	1031	cyclin-dependent kinase inhibitor 2C (p18, inhibits CDK4)	turquoise
CDKN3	1033	cyclin-dependent kinase inhibitor 3	blue
CDO1	1036	cysteine dioxygenase, type I	turquoise
CDR2	1039	cerebellar degeneration-related protein 2, 62kDa	brown
CDR2L	30850	cerebellar degeneration-related protein 2-like	turquoise
CDS1	1040	CDP-diacylglycerol synthase (phosphatidate cytidylyltransferase) 1	turquoise
CDT1	81620	chromatin licensing and DNA replication factor 1	blue
CDX1	1044	caudal type homeobox 1	black
CDX2	1045	caudal type homeobox 2	black
CDYL	9425	chromodomain protein, Y-like	blue
CEACAM1	634	carcinoembryonic antigen-related cell adhesion molecule 1 (biliary glycoprotein)	red
CEACAM20	125931	carcinoembryonic antigen-related cell adhesion molecule 20	brown
CEACAM21	90273	carcinoembryonic antigen-related cell adhesion molecule 21	brown
CEACAM3	1084	carcinoembryonic antigen-related cell adhesion molecule 3	turquoise
CEACAM5	1048	carcinoembryonic antigen-related cell adhesion molecule 5	black
CEACAM6	4680	carcinoembryonic antigen-related cell adhesion molecule 6 (non-specific cross reacting antigen)	brown
CEACAM7	1087	carcinoembryonic antigen-related cell adhesion molecule 7	red
CEBPA	1050	CCAAT/enhancer binding protein (C/EBP), alpha	black
CEBPB	1051	CCAAT/enhancer binding protein (C/EBP), beta	yellow
CEBPD	1052	CCAAT/enhancer binding protein (C/EBP), delta	blue
CEBPE	1053	CCAAT/enhancer binding protein (C/EBP), epsilon	brown
CEBPG	1054	CCAAT/enhancer binding protein (C/EBP), gamma	turquoise
CEBPZ	10153	CCAAT/enhancer binding protein (C/EBP), zeta	blue
CECR7	100130418	cat eye syndrome chromosome region, candidate 7 (non-protein coding)	grey
CEL	1056	carboxyl ester lipase (bile salt-stimulated lipase)	brown
CELA3B	23436	chymotrypsin-like elastase family, member 3B	red
CELF2	10659	CUGBP, Elav-like family member 2	grey
CELF6	60677	CUGBP, Elav-like family member 6	blue
CELSR1	9620	cadherin, EGF LAG seven-pass G-type receptor 1 (flamingo homolog, Drosophila)	red
CELSR3	1951	cadherin, EGF LAG seven-pass G-type receptor 3 (flamingo homolog, Drosophila)	blue
CEND1	51286	cell cycle exit and neuronal differentiation 1	green
CENPA	1058	centromere protein A	blue
CENPE	1062	centromere protein E, 312kDa	blue
CENPF	1063	centromere protein F, 350/400kDa (mitosin)	blue
CENPH	64946	centromere protein H	blue
CENPJ	55835	centromere protein J	blue
CENPK	64105	centromere protein K	blue
CENPM	79019	centromere protein M	blue
CENPN	55839	centromere protein N	blue
CENPO	79172	centromere protein O	blue
CENPP	401541	centromere protein P	blue
CENPQ	55166	centromere protein Q	blue
CENPT	80152	centromere protein T	blue
CENPV	201161	centromere protein V	turquoise
CENPW	387103	centromere protein W	blue
CEP55	55165	centrosomal protein 55kDa	blue
CEP70	80321	centrosomal protein 70kDa	turquoise
CEP72	55722	centrosomal protein 72kDa	blue
CEP76	79959	centrosomal protein 76kDa	blue
CEP78	84131	centrosomal protein 78kDa	blue
CERS4	79603	ceramide synthase 4	brown
CERS6	253782	ceramide synthase 6	brown
CES1	1066	carboxylesterase 1	yellow
CES2	8824	carboxylesterase 2	yellow
CES3	23491	carboxylesterase 3	red
CETN2	1069	centrin, EF-hand protein, 2	blue
CETN3	1070	centrin, EF-hand protein, 3	blue
CETP	1071	cholesteryl ester transfer protein, plasma	brown
CFB	629	complement factor B	grey
CFD	1675	complement factor D (adipsin)	brown
CFH	3075	complement factor H	turquoise
CFHR3	10878	complement factor H-related 3	turquoise
CFI	3426	complement factor I	green
CFL1	1072	cofilin 1 (non-muscle)	blue
CFL1P1	142913	cofilin 1 (non-muscle) pseudogene 1	green
CFL2	1073	cofilin 2 (muscle)	turquoise
CFP	5199	complement factor properdin	brown
CFTR	1080	cystic fibrosis transmembrane conductance regulator (ATP-binding cassette sub-family C, member 7)	brown
CGN	57530	cingulin	red
CGNL1	84952	cingulin-like 1	grey
CGREF1	10669	cell growth regulator with EF-hand domain 1	brown
CH25H	9023	cholesterol 25-hydroxylase	turquoise
CHAC2	494143	ChaC, cation transport regulator homolog 2 (E. coli)	blue
CHADL	150356	chondroadherin-like	grey
CHAF1A	10036	chromatin assembly factor 1, subunit A (p150)	blue
CHAF1B	8208	chromatin assembly factor 1, subunit B (p60)	blue
CHAMP1	283489	chromosome alignment maintaining phosphoprotein 1	blue
CHCHD10	400916	coiled-coil-helix-coiled-coil-helix domain containing 10	red
CHCHD3	54927	coiled-coil-helix-coiled-coil-helix domain containing 3	blue
CHCHD4	131474	coiled-coil-helix-coiled-coil-helix domain containing 4	blue
CHCHD6	84303	coiled-coil-helix-coiled-coil-helix domain containing 6	blue
CHD1	1105	chromodomain helicase DNA binding protein 1	green
CHDH	55349	choline dehydrogenase	brown
CHEK1	1111	checkpoint kinase 1	blue
CHFR	55743	checkpoint with forkhead and ring finger domains	brown
CHGA	1113	chromogranin A (parathyroid secretory protein 1)	red
CHGB	1114	chromogranin B (secretogranin 1)	grey
CHI3L1	1116	chitinase 3-like 1 (cartilage glycoprotein-39)	turquoise
CHI3L2	1117	chitinase 3-like 2	brown
CHIC1	53344	cysteine-rich hydrophobic domain 1	grey
CHID1	66005	chitinase domain containing 1	brown
CHKB	1120	choline kinase beta	blue
CHML	1122	choroideremia-like (Rab escort protein 2)	blue
CHMP1B	57132	charged multivesicular body protein 1B	grey
CHMP2B	25978	charged multivesicular body protein 2B	blue
CHMP4B	128866	charged multivesicular body protein 4B	turquoise
CHMP4C	92421	charged multivesicular body protein 4C	brown
CHMP5	51510	charged multivesicular body protein 5	blue
CHMP7	91782	charged multivesicular body protein 7	brown
CHN1	1123	chimerin (chimaerin) 1	yellow
CHODL	140578	chondrolectin	purple
CHORDC1	26973	cysteine and histidine-rich domain (CHORD) containing 1	blue
CHP2	63928	calcineurin B homologous protein 2	red
CHPT1	56994	choline phosphotransferase 1	turquoise
CHRD	8646	chordin	turquoise
CHRDL1	91851	chordin-like 1	turquoise
CHRDL2	25884	chordin-like 2	turquoise
CHRM1	1128	cholinergic receptor, muscarinic 1	magenta
CHRM3	1131	cholinergic receptor, muscarinic 3	brown
CHRNA3	1136	cholinergic receptor, nicotinic, alpha 3	brown
CHRNA4	1137	cholinergic receptor, nicotinic, alpha 4	green
CHRNA5	1138	cholinergic receptor, nicotinic, alpha 5	blue
CHRNA7	1139	cholinergic receptor, nicotinic, alpha 7	brown
CHRNB4	1143	cholinergic receptor, nicotinic, beta 4	grey
CHST11	50515	carbohydrate (chondroitin 4) sulfotransferase 11	turquoise
CHST12	55501	carbohydrate (chondroitin 4) sulfotransferase 12	brown
CHST14	113189	carbohydrate (N-acetylgalactosamine 4-0) sulfotransferase 14	turquoise
CHST15	51363	carbohydrate (N-acetylgalactosamine 4-sulfate 6-O) sulfotransferase 15	turquoise
CHST2	9435	carbohydrate (N-acetylglucosamine-6-O) sulfotransferase 2	turquoise
CHST3	9469	carbohydrate (chondroitin 6) sulfotransferase 3	yellow
CHST5	23563	carbohydrate (N-acetylglucosamine 6-O) sulfotransferase 5	red
CHST6	4166	carbohydrate (N-acetylglucosamine 6-O) sulfotransferase 6	blue
CHST7	56548	carbohydrate (N-acetylglucosamine 6-O) sulfotransferase 7	turquoise
CHST8	64377	carbohydrate (N-acetylgalactosamine 4-0) sulfotransferase 8	brown
CHSY1	22856	chondroitin sulfate synthase 1	turquoise
CHSY3	337876	chondroitin sulfate synthase 3	yellow
CHTF18	63922	CTF18, chromosome transmission fidelity factor 18 homolog (S. cerevisiae)	blue
CHTF8	54921	CTF8, chromosome transmission fidelity factor 8 homolog (S. cerevisiae)	brown
CHUK	1147	conserved helix-loop-helix ubiquitous kinase	blue
CIAPIN1	57019	cytokine induced apoptosis inhibitor 1	blue
CIB1	10519	calcium and integrin binding 1 (calmyrin)	red
CIB2	10518	calcium and integrin binding family member 2	grey
CIC	23152	capicua homolog (Drosophila)	blue
CIDEA	1149	cell death-inducing DFFA-like effector a	grey
CIDEC	63924	cell death-inducing DFFA-like effector c	grey
CIDECP	152302	cell death-inducing DFFA-like effector c pseudogene	grey
CIITA	4261	class II, major histocompatibility complex, transactivator	brown
CILP	8483	cartilage intermediate layer protein, nucleotide pyrophosphohydrolase	purple
CIRBP	1153	cold inducible RNA binding protein	brown
CIRH1A	84916	cirrhosis, autosomal recessive 1A (cirhin)	blue
CISD3	284106	CDGSH iron sulfur domain 3	yellow
CISH	1154	cytokine inducible SH2-containing protein	pink
CIT	11113	citron (rho-interacting, serine/threonine kinase 21)	blue
CITED2	10370	Cbp/p300-interacting transactivator, with Glu/Asp-rich carboxy-terminal domain, 2	brown
CITED4	163732	Cbp/p300-interacting transactivator, with Glu/Asp-rich carboxy-terminal domain, 4	red
CKAP2	26586	cytoskeleton associated protein 2	blue
CKAP2L	150468	cytoskeleton associated protein 2-like	blue
CKAP4	10970	cytoskeleton-associated protein 4	grey
CKAP5	9793	cytoskeleton associated protein 5	blue
CKB	1152	creatine kinase, brain	yellow
CKM	1158	creatine kinase, muscle	brown
CKMT1A	548596	creatine kinase, mitochondrial 1A	yellow
CKMT2	1160	creatine kinase, mitochondrial 2 (sarcomeric)	blue
CKS1B	1163	CDC28 protein kinase regulatory subunit 1B	blue
CKS2	1164	CDC28 protein kinase regulatory subunit 2	blue
CLC	1178	Charcot-Leyden crystal protein	grey
CLCA1	1179	chloride channel accessory 1	red
CLCA4	22802	chloride channel accessory 4	red
CLCF1	23529	cardiotrophin-like cytokine factor 1	grey
CLCN2	1181	chloride channel 2	yellow
CLCN5	1184	chloride channel 5	brown
CLCN7	1186	chloride channel 7	blue
CLDN1	9076	claudin 1	blue
CLDN10	9071	claudin 10	brown
CLDN11	5010	claudin 11	magenta
CLDN12	9069	claudin 12	brown
CLDN14	23562	claudin 14	brown
CLDN15	24146	claudin 15	turquoise
CLDN2	9075	claudin 2	grey
CLDN23	137075	claudin 23	red
CLDN3	1365	claudin 3	black
CLDN4	1364	claudin 4	black
CLDN5	7122	claudin 5	turquoise
CLDN7	1366	claudin 7	red
CLDN8	9073	claudin 8	red
CLEC10A	10462	C-type lectin domain family 10, member A	brown
CLEC11A	6320	C-type lectin domain family 11, member A	turquoise
CLEC14A	161198	C-type lectin domain family 14, member A	turquoise
CLEC18B	497190	C-type lectin domain family 18, member B	blue
CLEC2B	9976	C-type lectin domain family 2, member B	turquoise
CLEC3B	7123	C-type lectin domain family 3, member B	turquoise
CLEC4A	50856	C-type lectin domain family 4, member A	turquoise
CLEC4E	26253	C-type lectin domain family 4, member E	turquoise
CLEC4G	339390	C-type lectin domain family 4, member G	brown
CLECL1	160365	C-type lectin-like 1	brown
CLGN	1047	calmegin	grey
CLIC2	1193	chloride intracellular channel 2	turquoise
CLIC3	9022	chloride intracellular channel 3	grey
CLIC4	25932	chloride intracellular channel 4	turquoise
CLIC5	53405	chloride intracellular channel 5	red
CLIC6	54102	chloride intracellular channel 6	turquoise
CLINT1	9685	clathrin interactor 1	grey
CLIP3	25999	CAP-GLY domain containing linker protein 3	turquoise
CLIP4	79745	CAP-GLY domain containing linker protein family, member 4	turquoise
CLK1	1195	CDC-like kinase 1	green
CLK4	57396	CDC-like kinase 4	brown
CLMN	79789	calmin (calponin-like, transmembrane)	yellow
CLMP	79827	CXADR-like membrane protein	turquoise
CLN3	1201	ceroid-lipofuscinosis, neuronal 3	black
CLN6	54982	ceroid-lipofuscinosis, neuronal 6, late infantile, variant	turquoise
CLP1	10978	CLP1, cleavage and polyadenylation factor I subunit, homolog (S. cerevisiae)	blue
CLPB	81570	ClpB caseinolytic peptidase B homolog (E. coli)	blue
CLPTM1	1209	cleft lip and palate associated transmembrane protein 1	blue
CLRN3	119467	clarin 3	turquoise
CLSPN	63967	claspin	blue
CLSTN1	22883	calsyntenin 1	blue
CLTC	1213	clathrin, heavy chain (Hc)	green
CLU	1191	clusterin	brown
CMA1	1215	chymase 1, mast cell	magenta
CMAHP	8418	cytidine monophospho-N-acetylneuraminic acid hydroxylase, pseudogene	brown
CMAS	55907	cytidine monophosphate N-acetylneuraminic acid synthetase	turquoise
CMBL	134147	carboxymethylenebutenolidase homolog (Pseudomonas)	grey
CMIP	80790	c-Maf inducing protein	green
CMKLR1	1240	chemokine-like receptor 1	brown
CMPK1	51727	cytidine monophosphate (UMP-CMP) kinase 1, cytosolic	brown
CMTM3	123920	CKLF-like MARVEL transmembrane domain containing 3	turquoise
CMTM4	146223	CKLF-like MARVEL transmembrane domain containing 4	black
CMTM5	116173	CKLF-like MARVEL transmembrane domain containing 5	magenta
CMTM7	112616	CKLF-like MARVEL transmembrane domain containing 7	brown
CMTM8	152189	CKLF-like MARVEL transmembrane domain containing 8	brown
CNGA3	1261	cyclic nucleotide gated channel alpha 3	grey
CNIH3	149111	cornichon homolog 3 (Drosophila)	yellow
CNKSR1	10256	connector enhancer of kinase suppressor of Ras 1	black
CNN1	1264	calponin 1, basic, smooth muscle	turquoise
CNN2	1265	calponin 2	yellow
CNN3	1266	calponin 3, acidic	yellow
CNNM4	26504	cyclin M4	red
CNOT1	23019	CCR4-NOT transcription complex, subunit 1	turquoise
CNPPD1	27013	cyclin Pas1/PHO80 domain containing 1	black
CNPY4	245812	canopy 4 homolog (zebrafish)	turquoise
CNR1	1268	cannabinoid receptor 1 (brain)	brown
CNR2	1269	cannabinoid receptor 2 (macrophage)	brown
CNRIP1	25927	cannabinoid receptor interacting protein 1	turquoise
CNTN2	6900	contactin 2 (axonal)	magenta
CNTN3	5067	contactin 3 (plasmacytoma associated)	red
CNTNAP1	8506	contactin associated protein 1	turquoise
CNTNAP2	26047	contactin associated protein-like 2	grey
COBL	23242	cordon-bleu homolog (mouse)	turquoise
COCH	1690	coagulation factor C homolog, cochlin (Limulus polyphemus)	red
COL10A1	1300	collagen, type X, alpha 1	yellow
COL12A1	1303	collagen, type XII, alpha 1	yellow
COL13A1	1305	collagen, type XIII, alpha 1	turquoise
COL14A1	7373	collagen, type XIV, alpha 1	turquoise
COL15A1	1306	collagen, type XV, alpha 1	yellow
COL16A1	1307	collagen, type XVI, alpha 1	turquoise
COL17A1	1308	collagen, type XVII, alpha 1	red
COL18A1	80781	collagen, type XVIII, alpha 1	turquoise
COL19A1	1310	collagen, type XIX, alpha 1	brown
COL1A1	1277	collagen, type I, alpha 1	yellow
COL1A2	1278	collagen, type I, alpha 2	yellow
COL21A1	81578	collagen, type XXI, alpha 1	turquoise
COL23A1	91522	collagen, type XXIII, alpha 1	brown
COL24A1	255631	collagen, type XXIV, alpha 1	turquoise
COL27A1	85301	collagen, type XXVII, alpha 1	turquoise
COL3A1	1281	collagen, type III, alpha 1	yellow
COL4A1	1282	collagen, type IV, alpha 1	yellow
COL4A2	1284	collagen, type IV, alpha 2	turquoise
COL4A4	1286	collagen, type IV, alpha 4	brown
COL4A5	1287	collagen, type IV, alpha 5	turquoise
COL4A6	1288	collagen, type IV, alpha 6	turquoise
COL5A1	1289	collagen, type V, alpha 1	yellow
COL5A2	1290	collagen, type V, alpha 2	yellow
COL5A3	50509	collagen, type V, alpha 3	turquoise
COL6A1	1291	collagen, type VI, alpha 1	turquoise
COL6A2	1292	collagen, type VI, alpha 2	turquoise
COL6A3	1293	collagen, type VI, alpha 3	turquoise
COL7A1	1294	collagen, type VII, alpha 1	turquoise
COL8A1	1295	collagen, type VIII, alpha 1	yellow
COL8A2	1296	collagen, type VIII, alpha 2	yellow
COL9A1	1297	collagen, type IX, alpha 1	yellow
COL9A2	1298	collagen, type IX, alpha 2	grey
COL9A3	1299	collagen, type IX, alpha 3	grey
COLEC11	78989	collectin sub-family member 11	grey
COLEC12	81035	collectin sub-family member 12	turquoise
COMMD10	51397	COMM domain containing 10	blue
COMMD2	51122	COMM domain containing 2	brown
COMMD7	149951	COMM domain containing 7	blue
COMP	1311	cartilage oligomeric matrix protein	yellow
COMT	1312	catechol-O-methyltransferase	blue
COMTD1	118881	catechol-O-methyltransferase domain containing 1	turquoise
COPG2	26958	coatomer protein complex, subunit gamma 2	brown
COPS5	10987	COP9 constitutive photomorphogenic homolog subunit 5 (Arabidopsis)	blue
COPZ2	51226	coatomer protein complex, subunit zeta 2	turquoise
COQ10B	80219	coenzyme Q10 homolog B (S. cerevisiae)	green
COQ3	51805	coenzyme Q3 homolog, methyltransferase (S. cerevisiae)	blue
CORIN	10699	corin, serine peptidase	yellow
CORO1A	11151	coronin, actin binding protein, 1A	brown
CORO1C	23603	coronin, actin binding protein, 1C	green
CORO2A	7464	coronin, actin binding protein, 2A	turquoise
CORO6	84940	coronin 6	brown
COTL1	23406	coactosin-like 1 (Dictyostelium)	brown
COX1	4512	cytochrome c oxidase subunit I	grey
COX10	1352	COX10 homolog, cytochrome c oxidase assembly protein, heme A: farnesyltransferase (yeast)	turquoise
COX11	1353	COX11 cytochrome c oxidase assembly homolog (yeast)	blue
COX17	10063	COX17 cytochrome c oxidase assembly homolog (S. cerevisiae)	pink
COX19	90639	COX19 cytochrome c oxidase assembly homolog (S. cerevisiae)	turquoise
COX2	4513	cytochrome c oxidase subunit II	grey
COX3	4514	cytochrome c oxidase III	grey
COX5A	9377	cytochrome c oxidase subunit Va	yellow
COX6A2	1339	cytochrome c oxidase subunit VIa polypeptide 2	green
COX6B1	1340	cytochrome c oxidase subunit VIb polypeptide 1 (ubiquitous)	green
COX6C	1345	cytochrome c oxidase subunit VIc	brown
COX7A1	1346	cytochrome c oxidase subunit VIIa polypeptide 1 (muscle)	turquoise
COX7B	1349	cytochrome c oxidase subunit VIIb	turquoise
COX8A	1351	cytochrome c oxidase subunit VIIIA (ubiquitous)	green
CP	1356	ceruloplasmin (ferroxidase)	magenta
CPA3	1359	carboxypeptidase A3 (mast cell)	turquoise
CPA5	93979	carboxypeptidase A5	yellow
CPA6	57094	carboxypeptidase A6	grey
CPAMD8	27151	C3 and PZP-like, alpha-2-macroglobulin domain containing 8	blue
CPB1	1360	carboxypeptidase B1 (tissue)	grey
CPD	1362	carboxypeptidase D	blue
CPE	1363	carboxypeptidase E	grey
CPEB1	64506	cytoplasmic polyadenylation element binding protein 1	purple
CPEB4	80315	cytoplasmic polyadenylation element binding protein 4	turquoise
CPN2	1370	carboxypeptidase N, polypeptide 2	brown
CPNE1	8904	copine I	blue
CPNE3	8895	copine III	brown
CPNE5	57699	copine V	brown
CPNE6	9362	copine VI (neuronal)	green
CPNE7	27132	copine VII	blue
CPNE8	144402	copine VIII	blue
CPOX	1371	coproporphyrinogen oxidase	blue
CPSF1	29894	cleavage and polyadenylation specific factor 1, 160kDa	blue
CPSF3	51692	cleavage and polyadenylation specific factor 3, 73kDa	blue
CPT1A	1374	carnitine palmitoyltransferase 1A (liver)	green
CPT1B	1375	carnitine palmitoyltransferase 1B (muscle)	brown
CPT1C	126129	carnitine palmitoyltransferase 1C	turquoise
CPT2	1376	carnitine palmitoyltransferase 2	black
CPVL	54504	carboxypeptidase, vitellogenic-like	green
CPXM1	56265	carboxypeptidase X (M14 family), member 1	turquoise
CPXM2	119587	carboxypeptidase X (M14 family), member 2	turquoise
CPZ	8532	carboxypeptidase Z	yellow
CR1L	1379	complement component (3b/4b) receptor 1-like	brown
CR2	1380	complement component (3d/Epstein Barr virus) receptor 2	brown
CRABP1	1381	cellular retinoic acid binding protein 1	magenta
CRB3	92359	crumbs homolog 3 (Drosophila)	black
CREB3L1	90993	cAMP responsive element binding protein 3-like 1	green
CREB3L2	64764	cAMP responsive element binding protein 3-like 2	turquoise
CREB3L3	84699	cAMP responsive element binding protein 3-like 3	grey
CREB3L4	148327	cAMP responsive element binding protein 3-like 4	turquoise
CREBZF	58487	CREB/ATF bZIP transcription factor	blue
CRELD2	79174	cysteine-rich with EGF-like domains 2	brown
CRHR2	1395	corticotropin releasing hormone receptor 2	green
CRIP1	1396	cysteine-rich protein 1 (intestinal)	brown
CRIP2	1397	cysteine-rich protein 2	turquoise
CRIP3	401262	cysteine-rich protein 3	brown
CRIPAK	285464	cysteine-rich PAK1 inhibitor	blue
CRISPLD1	83690	cysteine-rich secretory protein LCCL domain containing 1	yellow
CRISPLD2	83716	cysteine-rich secretory protein LCCL domain containing 2	turquoise
CRK	1398	v-crk sarcoma virus CT10 oncogene homolog (avian)	green
CRLF1	9244	cytokine receptor-like factor 1	purple
CRLS1	54675	cardiolipin synthase 1	brown
CRNDE	643911	colorectal neoplasia differentially expressed (non-protein coding)	blue
CRNKL1	51340	crooked neck pre-mRNA splicing factor-like 1 (Drosophila)	blue
CRTAP	10491	cartilage associated protein	grey
CRTC1	23373	CREB regulated transcription coactivator 1	green
CRY1	1407	cryptochrome 1 (photolyase-like)	blue
CRYAB	1410	crystallin, alpha B	turquoise
CRYBA2	1412	crystallin, beta A2	red
CRYBB2	1415	crystallin, beta B2	grey
CRYGS	1427	crystallin, gamma S	grey
CRYL1	51084	crystallin, lambda 1	turquoise
CRYM	1428	crystallin, mu	turquoise
CRYZ	1429	crystallin, zeta (quinone reductase)	blue
CSAD	51380	cysteine sulfinic acid decarboxylase	blue
CSAG1	158511	chondrosarcoma associated gene 1	brown
CSDA	8531	cold shock domain protein A	turquoise
CSDC2	27254	cold shock domain containing C2, RNA binding	green
CSE1L	1434	CSE1 chromosome segregation 1-like (yeast)	blue
CSF1R	1436	colony stimulating factor 1 receptor	turquoise
CSF3	1440	colony stimulating factor 3 (granulocyte)	grey
CSGALNACT1	55790	chondroitin sulfate N-acetylgalactosaminyltransferase 1	turquoise
CSGALNACT2	55454	chondroitin sulfate N-acetylgalactosaminyltransferase 2	yellow
CSK	1445	c-src tyrosine kinase	brown
CSNK1A1	1452	casein kinase 1, alpha 1	green
CSNK1A1L	122011	casein kinase 1, alpha 1-like	blue
CSNK1G2	1455	casein kinase 1, gamma 2	green
CSPG4	1464	chondroitin sulfate proteoglycan 4	turquoise
CSRNP1	64651	cysteine-serine-rich nuclear protein 1	grey
CSRNP3	80034	cysteine-serine-rich nuclear protein 3	turquoise
CSRP1	1465	cysteine and glycine-rich protein 1	turquoise
CSRP2	1466	cysteine and glycine-rich protein 2	turquoise
CSRP2BP	57325	CSRP2 binding protein	grey
CST1	1469	cystatin SN	yellow
CST2	1470	cystatin SA	yellow
CST3	1471	cystatin C	grey
CST5	1473	cystatin D	grey
CST6	1474	cystatin E/M	grey
CSTA	1475	cystatin A (stefin A)	brown
CSTB	1476	cystatin B (stefin B)	grey
CSTF1	1477	cleavage stimulation factor, 3' pre-RNA, subunit 1, 50kDa	blue
CSTF2	1478	cleavage stimulation factor, 3' pre-RNA, subunit 2, 64kDa	blue
CTAG1A	246100	cancer/testis antigen 1A	grey
CTAGE11P	647288	CTAGE family, member 11, pseudogene	red
CTAGE4	100128553	CTAGE family, member 4	red
CTDSPL	10217	CTD (carboxy-terminal domain, RNA polymerase II, polypeptide A) small phosphatase-like	brown
CTGF	1490	connective tissue growth factor	turquoise
CTH	1491	cystathionase (cystathionine gamma-lyase)	red
CTHRC1	115908	collagen triple helix repeat containing 1	yellow
CTIF	9811	CBP80/20-dependent translation initiation factor	turquoise
CTNNA3	29119	catenin (cadherin-associated protein), alpha 3	grey
CTNNAL1	8727	catenin (cadherin-associated protein), alpha-like 1	blue
CTNNB1	1499	catenin (cadherin-associated protein), beta 1, 88kDa	green
CTNNBL1	56259	catenin, beta like 1	blue
CTNND2	1501	catenin (cadherin-associated protein), delta 2 (neural plakophilin-related arm-repeat protein)	purple
CTPS	1503	CTP synthase	blue
CTPS2	56474	CTP synthase II	brown
CTSA	5476	cathepsin A	brown
CTSB	1508	cathepsin B	turquoise
CTSC	1075	cathepsin C	turquoise
CTSD	1509	cathepsin D	grey
CTSE	1510	cathepsin E	red
CTSF	8722	cathepsin F	turquoise
CTSG	1511	cathepsin G	brown
CTSH	1512	cathepsin H	turquoise
CTSK	1513	cathepsin K	turquoise
CTSL1	1514	cathepsin L1	turquoise
CTSL2	1515	cathepsin L2	brown
CTSO	1519	cathepsin O	yellow
CTSS	1520	cathepsin S	grey
CTSZ	1522	cathepsin Z	blue
CTTN	2017	cortactin	blue
CTTNBP2	83992	cortactin binding protein 2	brown
CTU1	90353	cytosolic thiouridylase subunit 1 homolog (S. pombe)	brown
CTU2	348180	cytosolic thiouridylase subunit 2 homolog (S. pombe)	blue
CUL2	8453	cullin 2	blue
CUL9	23113	cullin 9	brown
CUTC	51076	cutC copper transporter homolog (E. coli)	green
CUZD1	50624	CUB and zona pellucida-like domains 1	grey
CWH43	80157	cell wall biogenesis 43 C-terminal homolog (S. cerevisiae)	red
CX3CL1	6376	chemokine (C-X3-C motif) ligand 1	turquoise
CX3CR1	1524	chemokine (C-X3-C motif) receptor 1	brown
CXADR	1525	coxsackie virus and adenovirus receptor	brown
CXADRP3	440224	coxsackie virus and adenovirus receptor pseudogene 3	brown
CXCL1	2919	chemokine (C-X-C motif) ligand 1 (melanoma growth stimulating activity, alpha)	blue
CXCL10	3627	chemokine (C-X-C motif) ligand 10	yellow
CXCL11	6373	chemokine (C-X-C motif) ligand 11	yellow
CXCL12	6387	chemokine (C-X-C motif) ligand 12	brown
CXCL13	10563	chemokine (C-X-C motif) ligand 13	brown
CXCL14	9547	chemokine (C-X-C motif) ligand 14	turquoise
CXCL16	58191	chemokine (C-X-C motif) ligand 16	brown
CXCL2	2920	chemokine (C-X-C motif) ligand 2	blue
CXCL3	2921	chemokine (C-X-C motif) ligand 3	brown
CXCL5	6374	chemokine (C-X-C motif) ligand 5	grey
CXCL6	6372	chemokine (C-X-C motif) ligand 6 (granulocyte chemotactic protein 2)	yellow
CXCL9	4283	chemokine (C-X-C motif) ligand 9	turquoise
CXCR3	2833	chemokine (C-X-C motif) receptor 3	brown
CXCR4	7852	chemokine (C-X-C motif) receptor 4	brown
CXCR5	643	chemokine (C-X-C motif) receptor 5	brown
CXCR6	10663	chemokine (C-X-C motif) receptor 6	turquoise
CXCR7	57007	chemokine (C-X-C motif) receptor 7	turquoise
CXorf21	80231	chromosome X open reading frame 21	brown
CXorf26	51260	chromosome X open reading frame 26	turquoise
CXorf61	203413	chromosome X open reading frame 61	grey
CXorf65	158830	chromosome X open reading frame 65	brown
CXorf69	644538	chromosome X open reading frame 69	turquoise
CXXC4	80319	CXXC finger protein 4	brown
CXXC5	51523	CXXC finger protein 5	green
CYB561	1534	cytochrome b-561	brown
CYB561D1	284613	cytochrome b-561 domain containing 1	green
CYB5B	80777	cytochrome b5 type B (outer mitochondrial membrane)	blue
CYB5R2	51700	cytochrome b5 reductase 2	blue
CYB5R3	1727	cytochrome b5 reductase 3	blue
CYB5R4	51167	cytochrome b5 reductase 4	blue
CYBA	1535	cytochrome b-245, alpha polypeptide	blue
CYBASC3	220002	cytochrome b, ascorbate dependent 3	brown
CYBB	1536	cytochrome b-245, beta polypeptide	turquoise
CYBRD1	79901	cytochrome b reductase 1	turquoise
CYC1	1537	cytochrome c-1	blue
CYCS	54205	cytochrome c, somatic	turquoise
CYFIP1	23191	cytoplasmic FMR1 interacting protein 1	grey
CYFIP2	26999	cytoplasmic FMR1 interacting protein 2	brown
CYLD	1540	cylindromatosis (turban tumor syndrome)	turquoise
CYP11B1	1584	cytochrome P450, family 11, subfamily B, polypeptide 1	green
CYP1B1	1545	cytochrome P450, family 1, subfamily B, polypeptide 1	yellow
CYP26B1	56603	cytochrome P450, family 26, subfamily B, polypeptide 1	turquoise
CYP27B1	1594	cytochrome P450, family 27, subfamily B, polypeptide 1	blue
CYP2B6	1555	cytochrome P450, family 2, subfamily B, polypeptide 6	grey
CYP2C18	1562	cytochrome P450, family 2, subfamily C, polypeptide 18	red
CYP2C9	1559	cytochrome P450, family 2, subfamily C, polypeptide 9	red
CYP2J2	1573	cytochrome P450, family 2, subfamily J, polypeptide 2	black
CYP2S1	29785	cytochrome P450, family 2, subfamily S, polypeptide 1	blue
CYP2W1	54905	cytochrome P450, family 2, subfamily W, polypeptide 1	blue
CYP39A1	51302	cytochrome P450, family 39, subfamily A, polypeptide 1	blue
CYP3A4	1576	cytochrome P450, family 3, subfamily A, polypeptide 4	turquoise
CYP3A5	1577	cytochrome P450, family 3, subfamily A, polypeptide 5	turquoise
CYP3A7	1551	cytochrome P450, family 3, subfamily A, polypeptide 7	red
CYP4F12	66002	cytochrome P450, family 4, subfamily F, polypeptide 12	yellow
CYP4F2	8529	cytochrome P450, family 4, subfamily F, polypeptide 2	black
CYP4F3	4051	cytochrome P450, family 4, subfamily F, polypeptide 3	brown
CYP4F8	11283	cytochrome P450, family 4, subfamily F, polypeptide 8	red
CYP4X1	260293	cytochrome P450, family 4, subfamily X, polypeptide 1	grey
CYP51A1	1595	cytochrome P450, family 51, subfamily A, polypeptide 1	brown
CYP7B1	9420	cytochrome P450, family 7, subfamily B, polypeptide 1	turquoise
CYR61	3491	cysteine-rich, angiogenic inducer, 61	turquoise
CYTB	4519	cytochrome b	grey
CYTH1	9267	cytohesin 1	brown
CYTH4	27128	cytohesin 4	brown
CYTIP	9595	cytohesin 1 interacting protein	brown
CYYR1	116159	cysteine/tyrosine-rich 1	turquoise
D4S234E	27065	DNA segment on chromosome 4 (unique) 234 expressed sequence	turquoise
DAAM2	23500	dishevelled associated activator of morphogenesis 2	turquoise
DAB2	1601	disabled homolog 2, mitogen-responsive phosphoprotein (Drosophila)	turquoise
DACH1	1602	dachshund homolog 1 (Drosophila)	blue
DACT1	51339	dapper, antagonist of beta-catenin, homolog 1 (Xenopus laevis)	yellow
DACT2	168002	dapper, antagonist of beta-catenin, homolog 2 (Xenopus laevis)	grey
DACT3	147906	dapper, antagonist of beta-catenin, homolog 3 (Xenopus laevis)	turquoise
DAK	26007	dihydroxyacetone kinase 2 homolog (S. cerevisiae)	turquoise
DAO	1610	D-amino-acid oxidase	red
DAPK2	23604	death-associated protein kinase 2	yellow
DAPL1	92196	death associated protein-like 1	blue
DAPP1	27071	dual adaptor of phosphotyrosine and 3-phosphoinositides	brown
DARS2	55157	aspartyl-tRNA synthetase 2, mitochondrial	blue
DBF4	10926	DBF4 homolog (S. cerevisiae)	blue
DBN1	1627	drebrin 1	turquoise
DBNDD2	55861	dysbindin (dystrobrevin binding protein 1) domain containing 2	brown
DBP	1628	D site of albumin promoter (albumin D-box) binding protein	green
DBR1	51163	debranching enzyme homolog 1 (S. cerevisiae)	blue
DCAF12	25853	DDB1 and CUL4 associated factor 12	blue
DCAF13	25879	DDB1 and CUL4 associated factor 13	blue
DCAF4L2	138009	DDB1 and CUL4 associated factor 4-like 2	pink
DCHS1	8642	dachsous 1 (Drosophila)	turquoise
DCK	1633	deoxycytidine kinase	blue
DCLK1	9201	doublecortin-like kinase 1	magenta
DCLRE1A	9937	DNA cross-link repair 1A	blue
DCLRE1B	64858	DNA cross-link repair 1B	pink
DCN	1634	decorin	turquoise
DCTD	1635	dCMP deaminase	blue
DCTN3	11258	dynactin 3 (p22)	green
DCTN4	51164	dynactin 4 (p62)	blue
DCTN5	84516	dynactin 5 (p25)	brown
DCTN6	10671	dynactin 6	grey
DCTPP1	79077	dCTP pyrophosphatase 1	turquoise
DCUN1D4	23142	DCN1, defective in cullin neddylation 1, domain containing 4 (S. cerevisiae)	green
DCUN1D5	84259	DCN1, defective in cullin neddylation 1, domain containing 5 (S. cerevisiae)	blue
DCXR	51181	dicarbonyl/L-xylulose reductase	black
DDAH1	23576	dimethylarginine dimethylaminohydrolase 1	brown
DDAH2	23564	dimethylarginine dimethylaminohydrolase 2	grey
DDB2	1643	damage-specific DNA binding protein 2, 48kDa	brown
DDC	1644	dopa decarboxylase (aromatic L-amino acid decarboxylase)	brown
DDIT3	1649	DNA-damage-inducible transcript 3	grey
DDIT4	54541	DNA-damage-inducible transcript 4	turquoise
DDO	8528	D-aspartate oxidase	blue
DDR1	780	discoidin domain receptor tyrosine kinase 1	turquoise
DDR2	4921	discoidin domain receptor tyrosine kinase 2	turquoise
DDRGK1	65992	DDRGK domain containing 1	blue
DDT	1652	D-dopachrome tautomerase	green
DDX10	1662	DEAD (Asp-Glu-Ala-Asp) box polypeptide 10	blue
DDX11	1663	DEAD/H (Asp-Glu-Ala-Asp/His) box polypeptide 11	blue
DDX17	10521	DEAD (Asp-Glu-Ala-Asp) box polypeptide 17	blue
DDX18	8886	DEAD (Asp-Glu-Ala-Asp) box polypeptide 18	blue
DDX21	9188	DEAD (Asp-Glu-Ala-Asp) box polypeptide 21	blue
DDX26B	203522	DEAD/H (Asp-Glu-Ala-Asp/His) box polypeptide 26B	brown
DDX27	55661	DEAD (Asp-Glu-Ala-Asp) box polypeptide 27	blue
DDX28	55794	DEAD (Asp-Glu-Ala-Asp) box polypeptide 28	turquoise
DDX3Y	8653	DEAD (Asp-Glu-Ala-Asp) box polypeptide 3, Y-linked	grey
DDX43	55510	DEAD (Asp-Glu-Ala-Asp) box polypeptide 43	grey
DDX5	1655	DEAD (Asp-Glu-Ala-Asp) box polypeptide 5	turquoise
DDX51	317781	DEAD (Asp-Glu-Ala-Asp) box polypeptide 51	blue
DDX55	57696	DEAD (Asp-Glu-Ala-Asp) box polypeptide 55	blue
DDX58	23586	DEAD (Asp-Glu-Ala-Asp) box polypeptide 58	brown
DDX60	55601	DEAD (Asp-Glu-Ala-Asp) box polypeptide 60	grey
DECR2	26063	2,4-dienoyl CoA reductase 2, peroxisomal	black
DEDD2	162989	death effector domain containing 2	green
DEF6	50619	differentially expressed in FDCP 6 homolog (mouse)	brown
DEFA3	1668	defensin, alpha 3, neutrophil-specific	grey
DEFA4	1669	defensin, alpha 4, corticostatin	grey
DEFA5	1670	defensin, alpha 5, Paneth cell-specific	grey
DEFA6	1671	defensin, alpha 6, Paneth cell-specific	brown
DEFB1	1672	defensin, beta 1	green
DEFB103B	55894	defensin, beta 103B	grey
DEFB127	140850	defensin, beta 127	grey
DEFB4A	1673	defensin, beta 4A	grey
DEGS1	8560	degenerative spermatocyte homolog 1, lipid desaturase (Drosophila)	yellow
DEK	7913	DEK oncogene	blue
DENND1B	163486	DENN/MADD domain containing 1B	red
DENND1C	79958	DENN/MADD domain containing 1C	brown
DENND2A	27147	DENN/MADD domain containing 2A	brown
DENND3	22898	DENN/MADD domain containing 3	brown
DENND4B	9909	DENN/MADD domain containing 4B	brown
DENND5A	23258	DENN/MADD domain containing 5A	turquoise
DENR	8562	density-regulated protein	blue
DEPDC1	55635	DEP domain containing 1	blue
DEPDC1B	55789	DEP domain containing 1B	blue
DEPDC7	91614	DEP domain containing 7	blue
DEPTOR	64798	DEP domain containing MTOR-interacting protein	brown
DERL3	91319	Der1-like domain family, member 3	brown
DES	1674	desmin	turquoise
DFNA5	1687	deafness, autosomal dominant 5	yellow
DGAT1	8694	diacylglycerol O-acyltransferase 1	black
DGAT2	84649	diacylglycerol O-acyltransferase 2	blue
DGCR8	54487	DiGeorge syndrome critical region gene 8	blue
DGKA	1606	diacylglycerol kinase, alpha 80kDa	brown
DGKD	8527	diacylglycerol kinase, delta 130kDa	brown
DGKG	1608	diacylglycerol kinase, gamma 90kDa	grey
DHCR24	1718	24-dehydrocholesterol reductase	brown
DHCR7	1717	7-dehydrocholesterol reductase	brown
DHDH	27294	dihydrodiol dehydrogenase (dimeric)	brown
DHFR	1719	dihydrofolate reductase	blue
DHODH	1723	dihydroorotate dehydrogenase (quinone)	turquoise
DHRS1	115817	dehydrogenase/reductase (SDR family) member 1	grey
DHRS11	79154	dehydrogenase/reductase (SDR family) member 11	red
DHRS13	147015	dehydrogenase/reductase (SDR family) member 13	turquoise
DHRS2	10202	dehydrogenase/reductase (SDR family) member 2	brown
DHRS4	10901	dehydrogenase/reductase (SDR family) member 4	turquoise
DHRS9	10170	dehydrogenase/reductase (SDR family) member 9	red
DHRSX	207063	dehydrogenase/reductase (SDR family) X-linked	brown
DHX15	1665	DEAH (Asp-Glu-Ala-His) box polypeptide 15	blue
DHX32	55760	DEAH (Asp-Glu-Ala-His) box polypeptide 32	brown
DHX58	79132	DEXH (Asp-Glu-X-His) box polypeptide 58	turquoise
DIAPH2	1730	diaphanous homolog 2 (Drosophila)	brown
DIAPH3	81624	diaphanous homolog 3 (Drosophila)	blue
DICER1	23405	dicer 1, ribonuclease type III	blue
DICER1-AS	400242	DICER1 antisense RNA (non-protein coding)	grey
DIMT1	27292	DIM1 dimethyladenosine transferase 1 homolog (S. cerevisiae)	blue
DIO2	1734	deiodinase, iodothyronine, type II	yellow
DIO3	1735	deiodinase, iodothyronine, type III	brown
DIO3OS	64150	DIO3 opposite strand/antisense RNA (non-protein coding)	turquoise
DIP2C	22982	DIP2 disco-interacting protein 2 homolog C (Drosophila)	turquoise
DIRAS1	148252	DIRAS family, GTP-binding RAS-like 1	purple
DIRC1	116093	disrupted in renal carcinoma 1	grey
DIS3L	115752	DIS3 mitotic control homolog (S. cerevisiae)-like	grey
DISP2	85455	dispatched homolog 2 (Drosophila)	red
DIXDC1	85458	DIX domain containing 1	yellow
DKC1	1736	dyskeratosis congenita 1, dyskerin	blue
DKFZP564C152	26120	DKFZP564C152 protein	blue
DKFZP586B0319	26069	DKFZP586B0319 protein	brown
DKFZP586I1420	222161	uncharacterized protein DKFZp586I1420	grey
DKK1	22943	dickkopf 1 homolog (Xenopus laevis)	green
DKK2	27123	dickkopf 2 homolog (Xenopus laevis)	yellow
DKK3	27122	dickkopf 3 homolog (Xenopus laevis)	yellow
DLAT	1737	dihydrolipoamide S-acetyltransferase	turquoise
DLC1	10395	deleted in liver cancer 1	turquoise
DLD	1738	dihydrolipoamide dehydrogenase	brown
DLEC1	9940	deleted in lung and esophageal cancer 1	blue
DLEU1	10301	deleted in lymphocytic leukemia 1 (non-protein coding)	turquoise
DLG1	1739	discs, large homolog 1 (Drosophila)	blue
DLG3	1741	discs, large homolog 3 (Drosophila)	turquoise
DLGAP3	58512	discs, large (Drosophila) homolog-associated protein 3	green
DLGAP5	9787	discs, large (Drosophila) homolog-associated protein 5	blue
DLL1	28514	delta-like 1 (Drosophila)	turquoise
DLX4	1748	distal-less homeobox 4	turquoise
DMBT1	1755	deleted in malignant brain tumors 1	grey
DMKN	93099	dermokine	grey
DMP1	1758	dentin matrix acidic phosphoprotein 1	green
DMPK	1760	dystrophia myotonica-protein kinase	turquoise
DMRT2	10655	doublesex and mab-3 related transcription factor 2	blue
DMRTC1	63947	DMRT-like family C1	brown
DMTF1	9988	cyclin D binding myb-like transcription factor 1	blue
DMWD	1762	dystrophia myotonica, WD repeat containing	blue
DNA2	1763	DNA replication helicase 2 homolog (yeast)	blue
DNAH14	127602	dynein, axonemal, heavy chain 14	brown
DNAH8	1769	dynein, axonemal, heavy chain 8	brown
DNAJA1	3301	DnaJ (Hsp40) homolog, subfamily A, member 1	brown
DNAJA2	10294	DnaJ (Hsp40) homolog, subfamily A, member 2	blue
[truncated: 6,002 more rows]

## Sheet: Sheet3
Supplementary Table-S3: Gene Ontology-Biology process enrichment analysis of selected four module
Module yellow											Module brown											Module blue											Module red
ID	Description	GeneRatio	BgRatio	pvalue	p.adjust	qvalue	geneID	Count			ID	Description	GeneRatio	BgRatio	pvalue	p.adjust	qvalue	geneID	Count			ID	Description	GeneRatio	BgRatio	pvalue	p.adjust	qvalue	geneID	Count			ID	Description	GeneRatio	BgRatio	pvalue	p.adjust	qvalue	geneID	Count
GO:0030198	extracellular matrix organization	57/438	334/17913	9.83221e-32	4.11969e-28	3.28292e-28	COL10A1/MMP1/MMP3/SULF1/COL1A1/FAP/COMP/MMP11/SPP1/COL8A1/COL3A1/FBN1/COL1A2/SPARC/COL12A1/VCAN/FN1/MMP12/AEBP1/LUM/LOXL1/LOXL2/COL8A2/ITGA11/COL5A1/ACAN/MMP2/COL5A2/AGT/NID2/COL9A1/MFAP2/MATN3/SMOC2/EGFL6/COL4A1/ANTXR1/ITGA1/ADAMTS4/THBS1/CYP1B1/SULF2/MMP14/LOX/ITGB5/ITGB1/ITGAV/TGFB2/BGN/ELN/ADAM12/KAZALD1/FBN2/LRP1/VWA1/ITGA9/ADAMTS2	57			GO:0042110	T cell activation	98/1158	443/17913	7.38075e-28	3.93468e-24	3.31279e-24	CCL19/CCR7/RASAL3/LCP1/CD27/RHOH/PTPRC/BATF/APBB1IP/ZAP70/CORO1A/CD3G/VAV1/CD3D/LCK/CD74/LAG3/RUNX3/GPR18/CXADR/CCL5/HLA-DMB/RAC2/BCL6/CD83/CD8A/PDCD1/CCL21/MYB/ICOS/CD24/FCGR2B/TIGIT/SASH3/CD28/JAG2/TBX21/CD1C/ADA/IL15/LAT/CLECL1/HSPH1/ITK/SIT1/IRF4/CD6/BCL2/SOX4/CASP8/XCL1/LILRB1/TNFRSF13C/BTN2A2/TCIRG1/CCR2/NCKAP1L/CLEC4G/EBI3/ITGAL/SIRPG/CCR6/PTPN6/DOCK8/CSK/FOXJ1/BTLA/LAX1/PRLR/LYN/LY9/SPN/A…	98			GO:0006260	DNA replication	92/1480	260/17913	2.71034e-35	1.45898e-31	1.24619e-31	EREG/CDK1/GINS2/CDT1/CHEK1/DACH1/CCNA2/ESCO2/RRM2/CDC45/EXO1/MCM4/RMI2/MCM2/DSCC1/RAD51/E2F7/MCM10/POLD2/E2F8/RECQL4/BRCA1/DTL/PRIM1/CDC6/PCNA/CHAF1B/HMGA1/RFC2/FEN1/RPA3/RNASEH2A/BLM/RRM1/POLE2/MCM6/SLBP/POLA2/RFWD3/MCM7/TIPIN/MCM8/RFC4/RFC5/FBXO5/DBF4/MCM5/CHTF18/RFC3/GINS1/POLA1/CHAF1A/GMNN/REPIN1/CCNE1/CDC7/RAD1/ACVRL1/DNAJA3/NAP1L1/ATAD5/BRCA2/RAD50/RBBP8/RRM2B/DNA2/CDC34/MCM3/BARD1/ORC1/CLS…	92			GO:0006805	xenobiotic metabolic process	14/363	110/17913	4.85354e-08	0.000134052	0.000123929	UGT2B15/UGT2B11/CYP3A7/UGT1A6/SULT1A2/PON3/EPHX2/CYP2C9/NAT1/CES3/UGT1A8/CYP2C18/MARC2/MGST3	14
GO:0043062	extracellular structure organization	57/438	387/17913	2.89535e-28	6.06575e-25	4.83371e-25	COL10A1/MMP1/MMP3/SULF1/COL1A1/FAP/COMP/MMP11/SPP1/COL8A1/COL3A1/FBN1/COL1A2/SPARC/COL12A1/VCAN/FN1/MMP12/AEBP1/LUM/LOXL1/LOXL2/COL8A2/ITGA11/COL5A1/ACAN/MMP2/COL5A2/AGT/NID2/COL9A1/MFAP2/MATN3/SMOC2/EGFL6/COL4A1/ANTXR1/ITGA1/ADAMTS4/THBS1/CYP1B1/SULF2/MMP14/LOX/ITGB5/ITGB1/ITGAV/TGFB2/BGN/ELN/ADAM12/KAZALD1/FBN2/LRP1/VWA1/ITGA9/ADAMTS2	57			GO:0042113	B cell activation	65/1158	215/17913	7.40112e-27	1.97277e-23	1.66097e-23	MZB1/CD19/CD27/PLCG2/BANK1/PTPRC/CD79A/MS4A1/ITM2A/BATF/CR2/ZAP70/MEF2C/CD38/CD74/PRKCB/BCL6/MFNG/FCGR2B/CXCR5/AICDA/CD28/TBX21/DOCK10/ADA/LAT2/BTK/BCL2/CASP8/MIR17HG/LYL1/HHEX/POU2F2/HMGB3/CD40/TNFRSF13C/TCIRG1/IL27RA/NCKAP1L/CD22/FCRL3/CCR6/PTPN6/FLT3/SWAP70/FOXJ1/LAX1/BLNK/FZD9/PLCL2/CMTM7/PAWR/XBP1/FCRL1/IRS2/JAK3/PTK2B/INPP5D/UNG/DOCK11/PIK3CD/TLR9/CARD11/IRF2BP2/IKZF3	65			GO:0007059	chromosome segregation	88/1480	275/17913	4.75179e-30	1.27894e-26	1.09241e-26	TOP2A/MAD2L1/FAM83D/CCNB1/SPC25/SKA3/TTK/BIRC5/KIF2C/BUB1/CDT1/DLGAP5/KIF4A/NUF2/AXIN2/PRC1/CDCA5/CENPW/ZWINT/NCAPG/CDCA8/CENPE/HJURP/KIFC1/RMI2/CDC20/DSCC1/BUB1B/CDCA2/PLK1/RACGAP1/NEK2/ECT2/KIF18A/CENPN/BRCA1/CENPF/CDC6/SPAG5/NUSAP1/NCAPH/MKI67/KIF23/NCAPD3/RRS1/TACC3/FEN1/PSRC1/SMC2/RAD18/NUP37/SRPK1/NCAPD2/INCENP/CENPQ/KIF22/FBXO5/SKA1/RIOK3/RAN/AURKB/NDC80/CHAMP1/ZW10/KIF14/CCNB1IP1/KATNB1/N…	88			GO:0007586	digestion	15/363	132/17913	7.52043e-08	0.000134052	0.000123929	GUCA2A/GUCA2B/FABP1/GCNT3/CAPN9/MOGAT2/MUC2/MUC4/CAPN8/SI/PPARGC1A/SLC22A5/LIMA1/PBLD/VDR	15
GO:0030199	collagen fibril organization	16/438	45/17913	4.20246e-15	5.86944e-12	4.67726e-12	COL1A1/COMP/MMP11/COL3A1/COL1A2/COL12A1/AEBP1/LUM/LOXL2/COL5A1/ACAN/COL5A2/CYP1B1/LOX/TGFB2/ADAMTS2	16			GO:0002694	regulation of leukocyte activation	102/1158	492/17913	1.44896e-26	2.5748e-23	2.16785e-23	CCL19/MZB1/CD19/CCR7/RASAL3/CD27/BANK1/PTPRC/ZAP70/CORO1A/MEF2C/CD38/HMOX1/VAV1/LCK/CD74/LAG3/RUNX3/CCL5/HLA-DMB/RAC2/BCL6/CD83/PDCD1/CCL21/MYB/ICOS/CD24/FCGR2B/TIGIT/SASH3/CD28/TBX21/ADA/IL15/LAT/CLECL1/HSPH1/BTK/SIT1/IRF4/CD6/GAS6/APP/BCL2/XCL1/MIR17HG/CNR2/CNR1/HMGB3/CD40/LILRB1/TNFRSF13C/BTN2A2/CCR2/IL27RA/NCKAP1L/CD22/LRRK2/CLEC4G/EBI3/FCRL3/SIRPG/PTPN6/DOCK8/CSK/STAP1/FOXJ1/HLA-F/BTLA/LAX1/…	102			GO:0000819	sister chromatid segregation	64/1480	157/17913	5.69031e-29	1.02103e-25	8.72114e-26	MAD2L1/CCNB1/TTK/KIF2C/BUB1/CDT1/DLGAP5/KIF4A/AXIN2/PRC1/CDCA5/ZWINT/NCAPG/CDCA8/CENPE/KIFC1/RMI2/CDC20/DSCC1/BUB1B/PLK1/RACGAP1/NEK2/KIF18A/CENPF/CDC6/SPAG5/NUSAP1/NCAPH/KIF23/NCAPD3/RRS1/TACC3/FEN1/PSRC1/SMC2/NCAPD2/INCENP/KIF22/FBXO5/RAN/AURKB/NDC80/CHAMP1/ZW10/KIF14/KATNB1/NEK6/RAD21/PIBF1/CHMP5/ESPL1/NSMCE2/PCID2/TRIP13/MAD2L2/DYNC1LI1/DDX11/SMC4/CHMP2B/NAA10/PHB2/MCMBP/SEH1L	64			GO:0008202	steroid metabolic process	23/363	321/17913	1.79498e-07	0.000213304	0.000197196	UGT2B15/DHRS9/HSD17B2/UGT2B11/HSD11B2/CYP3A7/NR1H4/SNAI1/AKR1C3/SULT1A2/APOBR/EPHX2/CYP2C9/PPARGC1A/RDH5/DHRS11/UGT1A8/SULT1A4/HSD3B1/LIMA1/HSD3B2/ACAA2/VDR	23
GO:0001503	ossification	40/438	388/17913	1.40603e-14	1.47282e-11	1.17367e-11	CTHRC1/COL1A1/COMP/IGFBP3/ASPN/COL1A2/SPARC/VCAN/EGR2/ITGA11/CDH11/MMP2/COL5A2/WNT5A/FAT4/LEF1/SNX10/SOX11/MMP14/LOX/GLI2/MDK/TGFB2/BMP4/BMP8A/JUNB/FSTL3/KLF10/KAZALD1/KREMEN2/JAG1/CEBPB/MRC2/TWSG1/BMPR2/TPM4/PPARGC1B/FBN2/ROR2/ACVR1	40			GO:0002521	leukocyte differentiation	100/1158	485/17913	7.30809e-26	9.73986e-23	8.20044e-23	CCL19/CD19/CCR7/HCLS1/CD27/PLCG2/LTF/RHOH/PTPRC/CD79A/MS4A1/ITM2A/BATF/CR2/ZAP70/MEF2C/EVI2B/CBFA2T3/VAV1/CD3D/LCK/CD74/LAG3/RUNX3/GPR18/BCL6/CD83/MFNG/MYB/FCGR2B/PF4/SASH3/AICDA/CD28/JAG2/TBX21/DOCK10/DHRS2/ADA/IL15/BTK/IRF4/GAS6/APP/BCL2/SOX4/CASP8/MIR17HG/LYL1/HHEX/POU2F2/RASSF2/HMGB3/LILRB1/BTN2A2/TCIRG1/CCR2/NCKAP1L/FCRL3/EPHA2/IKZF1/CCR6/GAB3/PTPN6/FLT3/VEGFA/CEBPE/FOXJ1/BLNK/FZD9/PLCL2/CMT…	100			GO:0000070	mitotic sister chromatid segregation	57/1480	132/17913	1.68086e-27	2.26202e-24	1.9321e-24	MAD2L1/CCNB1/TTK/KIF2C/CDT1/DLGAP5/KIF4A/PRC1/CDCA5/ZWINT/NCAPG/CDCA8/CENPE/KIFC1/CDC20/DSCC1/BUB1B/PLK1/RACGAP1/NEK2/KIF18A/CENPF/CDC6/SPAG5/NUSAP1/NCAPH/KIF23/NCAPD3/RRS1/TACC3/PSRC1/SMC2/NCAPD2/INCENP/KIF22/FBXO5/RAN/AURKB/NDC80/CHAMP1/ZW10/KIF14/KATNB1/NEK6/RAD21/PIBF1/CHMP5/ESPL1/NSMCE2/PCID2/TRIP13/MAD2L2/DYNC1LI1/SMC4/CHMP2B/NAA10/SEH1L	57			GO:0006821	chloride transport	12/363	92/17913	3.38379e-07	0.00030158	0.000278807	CLCA1/CA2/SLC26A3/CLCA4/BEST2/SLC26A2/CLIC5/ANO5/CA7/ANO7/SLC1A1/ANO10	12
GO:0071560	cellular response to transforming growth factor beta stimulus	30/438	233/17913	9.8637e-14	8.26578e-11	6.58687e-11	COL1A1/COL3A1/ASPN/FBN1/COL1A2/POSTN/DKK3/WNT2/HTRA3/WNT5A/BAMBI/LRRC32/NOX4/HSPA1A/LTBP1/FERMT2/THBS1/SOX11/LOX/ITGB5/LTBP2/TGFB2/LIMS1/ZYX/SMAD7/TWSG1/RASL11B/FBN2/ACVR1/CDH5	30			GO:0051249	regulation of lymphocyte activation	89/1158	401/17913	1.77136e-25	1.76522e-22	1.48622e-22	CCL19/MZB1/CD19/CCR7/RASAL3/CD27/BANK1/PTPRC/ZAP70/CORO1A/MEF2C/CD38/VAV1/LCK/CD74/LAG3/RUNX3/CCL5/HLA-DMB/RAC2/BCL6/CD83/PDCD1/CCL21/MYB/ICOS/CD24/FCGR2B/TIGIT/SASH3/CD28/TBX21/ADA/IL15/LAT/CLECL1/HSPH1/BTK/SIT1/IRF4/CD6/GAS6/BCL2/XCL1/MIR17HG/HMGB3/CD40/LILRB1/TNFRSF13C/BTN2A2/CCR2/IL27RA/NCKAP1L/CD22/CLEC4G/EBI3/FCRL3/SIRPG/PTPN6/DOCK8/CSK/FOXJ1/HLA-F/BTLA/LAX1/LYN/SPN/AGER/DTX1/PAWR/ARG2/XBP1…	89			GO:0140014	mitotic nuclear division	76/1480	237/17913	3.65167e-26	3.93138e-23	3.358e-23	TPX2/ANLN/MAD2L1/EREG/UBE2C/AURKA/CCNB1/TTK/MYBL2/KIF2C/CDT1/DLGAP5/KIF4A/CHEK1/PRC1/CDCA5/ZWINT/NCAPG/CDCA8/CENPE/KIFC1/CDC20/DSCC1/BUB1B/PLK1/RACGAP1/NEK2/KIF18A/KIF11/CDC25C/CENPF/CDC6/SPAG5/NUSAP1/UBE2S/NCAPH/KIF20B/MKI67/KIF23/NCAPD3/RRS1/TACC3/PKMYT1/PSRC1/SMC2/NCAPD2/INCENP/KIF22/FBXO5/RAN/AURKB/NDC80/CHAMP1/ZW10/KIF14/KIF2A/KATNB1/NEK6/RAD21/PIBF1/CHMP5/ESPL1/NSMCE2/PCID2/KIF3B/TRIP13/MAD…	76			GO:0006066	alcohol metabolic process	23/363	339/17913	4.71919e-07	0.000336478	0.000311069	AKR1B10/ADH1C/DHRS9/ADH1A/PCK1/ITPKA/NR1H4/AKR1C3/MOGAT2/SULT1A2/APOBR/EPHX2/RDH5/PLCE1/PLCD1/P2RY1/RETSAT/LIMA1/PLCB1/NAAA/ACAA2/VDR/SDR16C5	23
GO:0007178	transmembrane receptor protein serine/threonine kinase signaling pathway	35/438	323/17913	1.55288e-13	1.01895e-10	8.11984e-11	SFRP4/INHBA/SULF1/COMP/COL3A1/ASPN/FBN1/COL1A2/FSTL1/DKK3/HTRA3/WNT5A/BAMBI/LRRC32/HSPA1A/LTBP1/FERMT2/THBS1/SOX11/ACVR1C/LOX/ITGB5/LTBP2/TGFB2/BMP4/FSTL3/ZYX/SMAD7/TWSG1/BMPR2/RASL11B/FBN2/ROR2/ACVR1/CDH5	35			GO:0030098	lymphocyte differentiation	79/1158	325/17913	1.98674e-25	1.76522e-22	1.48622e-22	CCL19/CD19/CCR7/CD27/PLCG2/RHOH/PTPRC/CD79A/MS4A1/ITM2A/BATF/CR2/ZAP70/VAV1/CD3D/LCK/CD74/LAG3/RUNX3/GPR18/BCL6/CD83/MFNG/MYB/FCGR2B/SASH3/AICDA/CD28/JAG2/TBX21/DOCK10/ADA/IL15/BTK/IRF4/GAS6/BCL2/SOX4/MIR17HG/LYL1/HHEX/POU2F2/HMGB3/BTN2A2/TCIRG1/CCR2/NCKAP1L/FCRL3/IKZF1/CCR6/PTPN6/FLT3/FOXJ1/BLNK/FZD9/PLCL2/CMTM7/LY9/SPN/DTX1/XBP1/HLA-DOA/DOCK2/EOMES/IL4R/JAK3/RASGRP1/TMEM98/PTK2B/SOCS1/INPP5D/DO…	79			GO:0034660	ncRNA metabolic process	109/1480	470/17913	9.2324e-24	8.283e-21	7.07493e-21	DARS2/BOP1/DKC1/CDK5RAP1/EXOSC5/RPP40/EEF1E1/WDR12/EARS2/TP53RK/H2AFY2/NPM3/KARS/PPA1/WDR4/GARS/DDX21/CD3EAP/NOLC1/FARSA/NARS2/EXOSC4/WDR43/UTP18/GTF3A/UTP20/PUS7/POLR3K/RIOK3/RAN/LYAR/NOB1/POLR2K/GTF2F2/HSD17B10/BYSL/WDR3/DICER1/DDX17/GTF2E2/WDR46/EMG1/NOL11/LARS2/DUS4L/NOP56/PUS1/LAGE3/RNASEL/IARS/RRP9/DDX27/TRMT61B/PA2G4/DUS1L/HENMT1/NHP2/CSTF2/WDR74/VARS/EXOSC3/INTS8/TPRKB/DIMT1/POLR2E/CPSF1/…	109			GO:0034754	cellular hormone metabolic process	13/363	117/17913	7.26744e-07	0.000431807	0.000399199	AKR1B10/DHRS9/HSD17B2/UGT2B11/AKR1C3/PPARGC1A/RDH5/DHRS11/UGT1A8/RETSAT/HSD3B1/HSD3B2/SDR16C5	13
GO:0001501	skeletal system development	43/438	479/17913	1.77586e-13	1.01895e-10	8.11984e-11	COL10A1/SFRP4/SULF1/COL1A1/COMP/COL3A1/FBN1/COL1A2/SPARC/LUM/LOXL2/CDH11/ACAN/MMP2/WNT5A/MATN3/FAT4/ADAMTS4/SERPINH1/RAB23/SULF2/PDGFC/SOX11/MMP14/HOXA7/LOX/GLI2/MDK/SIX1/TGFB2/BMP4/BMP8A/NKX3-2/HOXA5/BMPR2/SIX4/PPARGC1B/HEXB/FBN2/ARID5B/ROR2/NPR3/KIAA1217	43			GO:0007159	leukocyte cell-cell adhesion	76/1158	328/17913	4.09135e-23	3.11586e-20	2.62339e-20	CCL19/CCR7/RASAL3/CD27/ITGB7/PTPRC/CXCL12/ZAP70/CORO1A/VAV1/LCK/CD74/LAG3/RUNX3/CCL5/HLA-DMB/RAC2/BCL6/CD83/PDCD1/CCL21/CX3CR1/MYB/ICOS/CD24/FCGR2B/TIGIT/SASH3/CD28/TBX21/ADA/IL15/CLECL1/HSPH1/SKAP1/CD6/SELPLG/XCL1/STK10/LILRB1/TNFRSF13C/FERMT3/BTN2A2/CCR2/NCKAP1L/CLEC4G/EBI3/ITGAL/SIRPG/SELL/TSTA3/PTPN6/DOCK8/CSK/FOXJ1/BTLA/LAX1/LYN/SPN/AGER/DTX1/PAWR/ARG2/XBP1/IL4R/JAK3/RASGRP1/ADORA2A/SOCS1/RA…	76			GO:0000280	nuclear division	92/1480	357/17913	1.23982e-23	9.53422e-21	8.14366e-21	TPX2/ANLN/TOP2A/MAD2L1/EREG/UBE2C/AURKA/CCNB1/TTK/MYBL2/KIF2C/CDT1/DLGAP5/KIF4A/CHEK1/CKS2/PRC1/CDCA5/ZWINT/ASPM/NCAPG/CDCA8/CENPE/KIFC1/CDC20/DSCC1/BUB1B/CDC25B/PLK1/RACGAP1/NEK2/KIF18A/KIF11/CDC25C/CENPF/CDC6/SPAG5/NUSAP1/UBE2S/NCAPH/RAD54B/KIF20B/MKI67/KIF23/NCAPD3/RRS1/TACC3/PKMYT1/PSRC1/SMC2/NCAPD2/INCENP/SLC2A8/KIF22/FBXO5/FANCA/RAN/AURKB/PSMC3IP/FIGNL1/RAD1/NDC80/CHAMP1/ZW10/KIF14/BRCA2/RA…	92			GO:0071466	cellular response to xenobiotic stimulus	15/363	164/17913	1.28217e-06	0.000642811	0.000594269	UGT2B15/UGT2B11/CYP3A7/UGT1A6/SULT1A2/PON3/EPHX2/CYP2C9/PPARGC1A/NAT1/CES3/UGT1A8/CYP2C18/MARC2/MGST3	15
GO:0071559	response to transforming growth factor beta	30/438	239/17913	1.94549e-13	1.01895e-10	8.11984e-11	COL1A1/COL3A1/ASPN/FBN1/COL1A2/POSTN/DKK3/WNT2/HTRA3/WNT5A/BAMBI/LRRC32/NOX4/HSPA1A/LTBP1/FERMT2/THBS1/SOX11/LOX/ITGB5/LTBP2/TGFB2/LIMS1/ZYX/SMAD7/TWSG1/RASL11B/FBN2/ACVR1/CDH5	30			GO:0050863	regulation of T cell activation	69/1158	307/17913	2.65484e-20	1.76912e-17	1.4895e-17	CCL19/CCR7/RASAL3/CD27/PTPRC/ZAP70/CORO1A/VAV1/LCK/CD74/LAG3/RUNX3/CCL5/HLA-DMB/RAC2/BCL6/CD83/PDCD1/CCL21/MYB/ICOS/CD24/FCGR2B/TIGIT/SASH3/CD28/TBX21/ADA/IL15/LAT/CLECL1/HSPH1/SIT1/IRF4/CD6/XCL1/LILRB1/TNFRSF13C/BTN2A2/CCR2/NCKAP1L/CLEC4G/EBI3/SIRPG/PTPN6/DOCK8/CSK/FOXJ1/BTLA/LAX1/LYN/SPN/AGER/DTX1/PAWR/ARG2/XBP1/HLA-DOA/IL4R/JAK3/RASGRP1/ADORA2A/SOCS1/TREX1/RAC1/CD209/CARD11/IL20RB/PTPN22	69			GO:0006261	DNA-dependent DNA replication	52/1480	130/17913	2.55684e-23	1.72044e-20	1.46951e-20	GINS2/CDT1/DACH1/MCM4/MCM2/DSCC1/RAD51/E2F7/POLD2/E2F8/PRIM1/CDC6/PCNA/HMGA1/RFC2/FEN1/RPA3/BLM/POLE2/MCM6/SLBP/POLA2/RFWD3/MCM7/TIPIN/RFC4/RFC5/FBXO5/MCM5/CHTF18/RFC3/GINS1/POLA1/GMNN/CCNE1/CDC7/DNAJA3/ATAD5/BRCA2/RRM2B/DNA2/CDC34/MCM3/POLB/DDX11/DONSON/GINS3/POLE3/NBN/MCMBP/POLD1/CCNE2	52			GO:0071294	cellular response to zinc ion	6/363	19/17913	1.44249e-06	0.000642811	0.000594269	MT1M/MT1E/MT1G/MT1H/MT1F/MT1A	6
GO:0007179	transforming growth factor beta receptor signaling pathway	24/438	184/17913	2.32417e-11	9.7518e-09	7.77106e-09	COL3A1/ASPN/FBN1/COL1A2/DKK3/HTRA3/BAMBI/LRRC32/HSPA1A/LTBP1/FERMT2/THBS1/SOX11/LOX/ITGB5/LTBP2/TGFB2/ZYX/SMAD7/TWSG1/RASL11B/FBN2/ACVR1/CDH5	24			GO:0022407	regulation of cell-cell adhesion	78/1158	389/17913	1.31754e-19	7.80425e-17	6.57077e-17	CCL19/CCR7/CXCL13/RASAL3/CEACAM6/CD27/PTPRC/EPHB3/CXCL12/ZAP70/CORO1A/FOXA2/VAV1/LCK/CD74/LAG3/RUNX3/CCL5/HLA-DMB/BCL6/CD83/PDCD1/CCL21/MYB/ICOS/CD24/FCGR2B/TIGIT/SASH3/EPCAM/CD28/TBX21/ADA/IL15/CDH1/CLECL1/HSPH1/SKAP1/CD6/XCL1/CITED2/LILRB1/TNFRSF13C/FERMT3/BTN2A2/CCR2/NCKAP1L/CLEC4G/ITGA6/EBI3/SIRPG/PTPN6/DOCK8/CSK/SWAP70/FOXJ1/BTLA/LAX1/LYN/SPN/AGER/DTX1/PAWR/ARG2/CD9/XBP1/IL4R/JAK3/RASGRP1/MY…	78			GO:0098813	nuclear chromosome segregation	69/1480	220/17913	3.09101e-23	1.84877e-20	1.57913e-20	MAD2L1/FAM83D/CCNB1/TTK/KIF2C/BUB1/CDT1/DLGAP5/KIF4A/AXIN2/PRC1/CDCA5/ZWINT/NCAPG/CDCA8/CENPE/KIFC1/RMI2/CDC20/DSCC1/BUB1B/PLK1/RACGAP1/NEK2/ECT2/KIF18A/CENPF/CDC6/SPAG5/NUSAP1/NCAPH/KIF23/NCAPD3/RRS1/TACC3/FEN1/PSRC1/SMC2/NCAPD2/INCENP/CENPQ/KIF22/FBXO5/RAN/AURKB/NDC80/CHAMP1/ZW10/KIF14/CCNB1IP1/KATNB1/NEK6/RAD21/PIBF1/CHMP5/ESPL1/NSMCE2/PCID2/TRIP13/MAD2L2/DYNC1LI1/DDX11/SMC4/CHMP2B/NAA10/PHB2/…	69			GO:0015701	bicarbonate transport	8/363	42/17913	1.70249e-06	0.000674376	0.000623451	CA1/CA4/CA2/SLC26A3/SLC4A4/SLC26A2/CA12/CA7	8
GO:0050673	epithelial cell proliferation	37/438	425/17913	2.3274e-11	9.7518e-09	7.77106e-09	SULF1/FAP/IGFBP3/COL8A1/SPARC/MMP12/LOXL2/COL8A2/FGFBP1/WNT2/WNT5A/NUPR1/THBS1/THBS4/SULF2/SOX11/MMP14/ANG/MDK/FZD7/SIX1/TGFB2/BMP4/MARVELD3/IGFBP4/HOXA5/CEBPB/FLT1/ROBO1/HTR2B/BMPR2/SIX4/MAGED1/DUSP10/PRKX/CCL26/BAX	37			GO:0051251	positive regulation of lymphocyte activation	61/1158	258/17913	3.04103e-19	1.62117e-16	1.36494e-16	CCL19/CCR7/RASAL3/CD27/PTPRC/ZAP70/CORO1A/MEF2C/CD38/VAV1/LCK/CD74/RUNX3/CCL5/HLA-DMB/BCL6/CD83/PDCD1/CCL21/MYB/ICOS/CD24/SASH3/CD28/TBX21/ADA/IL15/CLECL1/HSPH1/BTK/CD6/GAS6/BCL2/XCL1/CD40/LILRB1/TNFRSF13C/BTN2A2/CCR2/NCKAP1L/EBI3/FCRL3/SIRPG/PTPN6/DOCK8/CSK/HLA-F/BTLA/LYN/AGER/XBP1/IL4R/IRS2/RASGRP1/SOCS1/INPP5D/RAC1/CD209/TLR9/LAMP1/CARD11	61			GO:1901990	regulation of mitotic cell cycle phase transition	101/1480	428/17913	1.09163e-22	5.87627e-20	5.01922e-20	TPX2/ANLN/MAD2L1/UBE2C/CDK1/AURKA/CCNB1/HMMR/TTK/CDT1/DLGAP5/E2F1/CDCA5/CDKN2B/ARID3A/CENPE/CDC20/BUB1B/E2F7/PLK1/NEK2/GTSE1/E2F8/BRCA1/CDC25C/DTL/CENPF/CDC6/PCNA/CEP72/PSMA7/CDK4/BLM/RFWD3/PSMA2/ZFP36L2/CDKN1A/FBXO5/AURKB/CCNE1/CDC7/CDK5RAP3/CCND2/NDC80/BID/ZNF655/TFDP1/NAE1/RIPK1/TUBG1/PRKDC/ZW10/ATAD5/KIF14/EZH2/TRIAP1/PSMD14/PRMT1/CEP78/CKAP5/WEE1/PSMB8/ANAPC10/NEK6/RAD21/TUBA1A/MAPRE1/ESPL1/…	101			GO:0042445	hormone metabolic process	17/363	215/17913	1.9425e-06	0.000692502	0.000640208	AKR1B10/DHRS9/HSD17B2/UGT2B11/HSD11B2/AKR1C3/PON3/PPARGC1A/RDH5/DHRS11/UGT1A8/RETSAT/HSD3B1/MME/HSD3B2/VDR/SDR16C5	17
GO:0031589	cell-substrate adhesion	31/438	322/17913	8.46331e-11	3.22375e-08	2.56896e-08	COL1A1/COL8A1/COL3A1/FN1/MMP12/POSTN/PLAU/ITGA11/SPOCK1/NID2/SMOC2/EGFL6/ANTXR1/ITGA1/FERMT2/THBS1/MMP14/HOXA7/ITGB5/ITGB1/MDK/ITGAV/FZD7/JAG1/LIMS1/ZYX/ECM2/LRP1/MAP4K4/ACTN1/PRKX	31			GO:0030183	B cell differentiation	39/1158	113/17913	6.95841e-19	3.2853e-16	2.76605e-16	CD19/CD27/PLCG2/PTPRC/CD79A/MS4A1/ITM2A/CR2/BCL6/MFNG/FCGR2B/AICDA/DOCK10/ADA/BTK/BCL2/MIR17HG/LYL1/HHEX/POU2F2/HMGB3/TCIRG1/NCKAP1L/FCRL3/PTPN6/FLT3/BLNK/FZD9/PLCL2/CMTM7/XBP1/JAK3/PTK2B/INPP5D/DOCK11/TLR9/CARD11/IRF2BP2/IKZF3	39			GO:0048285	organelle fission	96/1480	395/17913	1.33559e-22	6.53588e-20	5.58263e-20	TPX2/ANLN/TOP2A/MAD2L1/EREG/UBE2C/AURKA/CCNB1/TTK/MYBL2/KIF2C/CDT1/DLGAP5/KIF4A/CHEK1/CKS2/PRC1/CDCA5/ZWINT/ASPM/NCAPG/CDCA8/CENPE/KIFC1/CDC20/DSCC1/BUB1B/CDC25B/PLK1/RACGAP1/NEK2/KIF18A/KIF11/CDC25C/CENPF/CDC6/SPAG5/NUSAP1/UBE2S/NCAPH/RAD54B/KIF20B/MKI67/KIF23/NCAPD3/RRS1/TACC3/PKMYT1/PSRC1/PINK1/SMC2/NCAPD2/INCENP/SLC2A8/KIF22/FBXO5/FANCA/RAN/AURKB/PSMC3IP/FIGNL1/RAD1/NDC80/CHAMP1/ZW10/KIF14/BR…	96			GO:0034308	primary alcohol metabolic process	10/363	78/17913	3.8176e-06	0.001204	0.00111308	AKR1B10/ADH1C/DHRS9/ADH1A/AKR1C3/SULT1A2/RDH5/RETSAT/NAAA/SDR16C5	10
GO:0090287	regulation of cellular response to growth factor stimulus	28/438	276/17913	2.12266e-10	7.41163e-08	5.90621e-08	SFRP4/SULF1/ASPN/FBN1/DKK3/FGFBP1/HTRA3/WNT5A/BAMBI/AGT/HSPA1A/SMOC2/LTBP1/THBS1/SULF2/SOX11/LOX/BMP4/FSTL3/FLT1/ROBO1/SMAD7/TWSG1/BMPR2/RASL11B/DOK5/FBN2/WASF1	28			GO:0070661	leukocyte proliferation	62/1158	270/17913	7.39515e-19	3.2853e-16	2.76605e-16	CCL19/MZB1/CD19/RASAL3/CLU/PTPRC/CD79A/MS4A1/CR2/ZAP70/CORO1A/MEF2C/CD38/CCL8/CD74/CCL5/HLA-DMB/RAC2/BCL6/CD24/FCGR2B/SASH3/CD28/ADA/IL15/CLECL1/BTK/CD6/BCL2/XCL1/HHEX/CD40/LILRB1/TNFRSF13C/BTN2A2/TCIRG1/CCR2/NCKAP1L/CD22/CLEC4G/EBI3/FCRL3/PTPN6/FLT3/DOCK8/FOXJ1/PLCL2/LYN/SPN/AGER/PAWR/ARG2/CD151/DOCK2/IRS2/INPP5D/CD209/TLR9/CARD11/IL20RB/IKZF3/PTPN22	62			GO:1901987	regulation of cell cycle phase transition	105/1480	464/17913	4.77013e-22	2.1398e-19	1.82771e-19	TPX2/ANLN/MAD2L1/UBE2C/CDK1/FAM83D/AURKA/CCNB1/HMMR/TTK/CDT1/DLGAP5/CHEK1/E2F1/CDCA5/CDKN2B/ARID3A/CENPE/CDC20/BUB1B/E2F7/PLK1/NEK2/GTSE1/E2F8/BRCA1/CDC25C/DTL/CENPF/CDC6/PCNA/CEP72/PSMA7/CDK4/BLM/RFWD3/PSMA2/ZFP36L2/CDKN1A/FBXO5/AURKB/CCNE1/CDC7/CDK5RAP3/CCND2/NDC80/BID/ZNF655/TFDP1/NAE1/RIPK1/TUBG1/PRKDC/ZW10/ATAD5/KIF14/EZH2/TRIAP1/PSMD14/PRMT1/CEP78/CKAP5/WEE1/PSMB8/ANAPC10/NEK6/RAD21/TUBA1A/…	105			GO:1901615	organic hydroxy compound metabolic process	27/363	500/17913	4.05273e-06	0.001204	0.00111308	AKR1B10/ADH1C/DHRS9/ADH1A/PCK1/ITPKA/NR1H4/SNAI1/AKR1C3/MOGAT2/SULT1A2/APOBR/EPHX2/RDH5/DAO/PLCE1/PLCD1/P2RY1/SULT1A4/RETSAT/LIMA1/PLCB1/NAAA/ACAA2/TPH1/VDR/SDR16C5	27
GO:0032963	collagen metabolic process	17/438	102/17913	4.18159e-10	1.34776e-07	1.07401e-07	MMP1/MMP3/COL1A1/FAP/MMP11/COL1A2/MMP12/COL5A1/MMP2/F2R/COL15A1/SERPINH1/MMP14/ITGB1/BMP4/MRC2/ADAMTS2	17			GO:1903037	regulation of leukocyte cell-cell adhesion	65/1158	295/17913	1.01793e-18	4.17428e-16	3.51453e-16	CCL19/CCR7/RASAL3/CD27/PTPRC/CXCL12/ZAP70/CORO1A/VAV1/LCK/CD74/LAG3/RUNX3/CCL5/HLA-DMB/BCL6/CD83/PDCD1/CCL21/MYB/ICOS/CD24/FCGR2B/TIGIT/SASH3/CD28/TBX21/ADA/IL15/CLECL1/HSPH1/SKAP1/CD6/XCL1/LILRB1/TNFRSF13C/BTN2A2/CCR2/NCKAP1L/CLEC4G/EBI3/SIRPG/PTPN6/DOCK8/CSK/FOXJ1/BTLA/LAX1/LYN/SPN/AGER/DTX1/PAWR/ARG2/XBP1/IL4R/JAK3/RASGRP1/ADORA2A/SOCS1/RAC1/CD209/CARD11/IL20RB/PTPN22	65			GO:0022613	ribonucleoprotein complex biogenesis	90/1480	381/17913	2.31619e-20	9.43838e-18	8.0618e-18	SNRPB/GRB7/BOP1/DKC1/EXOSC5/RRS1/WDR12/EIF6/NPM3/SNRPF/DDX21/RPF2/NOLC1/EIF3E/EXOSC4/MRTO4/WDR43/UTP18/SNRPE/GEMIN6/NOP2/GTF3A/UTP20/WDR77/RIOK3/RAN/PTBP2/LYAR/NOB1/BYSL/WDR3/DICER1/PTGES3/DDX17/NIP7/WDR46/EMG1/NOL11/DENR/NOP56/AATF/EIF3B/RNASEL/RRP9/DDX27/TRMT61B/PA2G4/STRAP/NHP2/NMD3/SNRPG/WDR74/EXOSC3/EIF3I/PRPF6/DIMT1/HSP90AB1/SNRPD1/DCAF13/TBL3/MYBBP1A/DDX51/SUV39H1/C1QBP/NAT10/CEBPZ/FBL/EIF…	90			GO:0015698	inorganic anion transport	13/363	150/17913	1.17879e-05	0.00322757	0.00298384	CLCA1/CA2/SLC26A3/CLCA4/BEST2/SLC4A4/SLC26A2/CLIC5/ANO5/CA7/ANO7/SLC1A1/ANO10	13
GO:0001704	formation of primary germ layer	18/438	117/17913	4.96394e-10	1.48564e-07	1.18388e-07	INHBA/COL8A1/COL12A1/FN1/COL5A1/MMP2/COL5A2/WNT5A/MMP14/ITGB5/ITGB1/ITGAV/FZD7/TRIM15/BMP4/TWSG1/BMPR2/ACVR1	18			GO:0002696	positive regulation of leukocyte activation	66/1158	305/17913	1.48777e-18	5.66523e-16	4.76982e-16	CCL19/CCR7/RASAL3/CD27/PTPRC/ZAP70/CORO1A/MEF2C/CD38/VAV1/LCK/CD74/RUNX3/CCL5/HLA-DMB/BCL6/CD83/PDCD1/CCL21/MYB/ICOS/CD24/SASH3/CD28/TBX21/ADA/IL15/CLECL1/HSPH1/BTK/CD6/GAS6/APP/BCL2/XCL1/CD40/LILRB1/TNFRSF13C/BTN2A2/CCR2/NCKAP1L/LRRK2/EBI3/FCRL3/SIRPG/PTPN6/DOCK8/CSK/STAP1/HLA-F/BTLA/FGR/LYN/AGER/XBP1/IL4R/IRS2/RASGRP1/SOCS1/INPP5D/RAC1/CD209/TLR9/LAMP1/CARD11/TLR6	66			GO:0044839	cell cycle G2/M phase transition	71/1480	257/17913	2.45471e-20	9.43838e-18	8.0618e-18	TPX2/CDK1/AURKA/CCNB1/HMMR/MELK/CHEK1/CCNA2/FOXM1/CDKN2B/CDC25B/PLK1/NEK2/GTSE1/BRCA1/CDC25C/DTL/CENPF/CDC25A/CEP72/PSMA7/CIT/PKMYT1/CDK4/BLM/PSMA2/CDKN1A/FBXO5/AURKB/CDC7/CCNB2/CDK5RAP3/NAE1/TUBG1/ATAD5/KIF14/PSMD14/CEP78/CKAP5/WEE1/PSMB8/RAD21/TUBA1A/MAPRE1/PLK4/MIIP/CLSPN/CCNH/CETN2/PSME3/HAUS7/RNASEH2B/SFI1/PSMB3/PSMA3/PSMD13/TUBA4A/DONSON/PSMA5/PSMC3/PSMB2/HAUS6/CENPJ/NPM1/PSMA4/NBN/NEDD1/TP…	71			GO:0016042	lipid catabolic process	19/363	300/17913	1.26749e-05	0.00322757	0.00298384	AKR1B10/PLA2G2A/FABP1/GBA3/PLA2G10/NEU4/ASPG/AKR1C3/GDPD3/LIPH/PLCE1/PLCD1/SMPD3/FUCA1/PLCB1/NAAA/ECI2/ACAA2/ETFDH	19
GO:0030574	collagen catabolic process	11/438	37/17913	7.95065e-10	2.22088e-07	1.76979e-07	MMP1/MMP3/FAP/MMP11/MMP12/MMP2/COL15A1/MMP14/ITGB1/MRC2/ADAMTS2	11			GO:0050867	positive regulation of cell activation	67/1158	319/17913	4.25357e-18	1.51172e-15	1.27279e-15	CCL19/CCR7/RASAL3/CD27/PTPRC/ZAP70/CORO1A/MEF2C/CD38/VAV1/LCK/CD74/RUNX3/CCL5/HLA-DMB/BCL6/CD83/PLEK/PDCD1/CCL21/MYB/ICOS/CD24/SASH3/CD28/TBX21/ADA/IL15/CLECL1/HSPH1/BTK/CD6/GAS6/APP/BCL2/XCL1/CD40/LILRB1/TNFRSF13C/BTN2A2/CCR2/NCKAP1L/LRRK2/EBI3/FCRL3/SIRPG/PTPN6/DOCK8/CSK/STAP1/HLA-F/BTLA/FGR/LYN/AGER/XBP1/IL4R/IRS2/RASGRP1/SOCS1/INPP5D/RAC1/CD209/TLR9/LAMP1/CARD11/TLR6	67			GO:0044843	cell cycle G1/S phase transition	75/1480	288/17913	9.19454e-20	3.29961e-17	2.81837e-17	CDK1/FAM83D/AURKA/CCNB1/CDKN3/MYC/CDT1/E2F1/CCNA2/RRM2/CDKN2B/ARID3A/CDC45/MCM4/MCM2/E2F7/MCM10/GTSE1/E2F8/CDC25C/PRIM1/CDC25A/CDC6/PCNA/RPA3/EIF4EBP1/CDK4/TYMS/POLE2/MCM6/PPAT/POLA2/RFWD3/MCM7/MCM8/CDKN1A/FBXO5/DBF4/MCM5/POLA1/GMNN/CCNE1/CDC7/CCND2/BID/ZNF655/TFDP1/RIPK1/PRKDC/GSPT1/KIF14/EZH2/TRIAP1/PRMT1/RBBP8/DHFR/WEE1/SKP2/CDC34/MCM3/ORC1/CCNH/ORC6/APEX1/EIF4G1/POLE3/NASP/ORC3/PHB2/EIF4E/DDR…	75			GO:0010043	response to zinc ion	7/363	44/17913	2.66118e-05	0.00632474	0.00584713	CA2/MT1M/MT1E/MT1G/MT1H/MT1F/MT1A	7
GO:0060485	mesenchyme development	25/438	258/17913	5.17684e-09	1.35569e-06	1.08033e-06	COL1A1/FN1/LOXL2/WNT2/WNT5A/BAMBI/FOXA1/LEF1/ELL3/SOX11/EDNRA/MDK/SIX1/PTK7/TGFB2/BMP4/JAG1/HOXA5/ROBO1/HTR2B/SEMA3A/SMAD7/BMPR2/SIX4/ACVR1	25			GO:0046651	lymphocyte proliferation	57/1158	244/17913	8.36138e-18	2.78591e-15	2.34559e-15	CCL19/MZB1/CD19/RASAL3/PTPRC/CD79A/MS4A1/CR2/ZAP70/CORO1A/MEF2C/CD38/CD74/CCL5/HLA-DMB/RAC2/BCL6/CD24/FCGR2B/SASH3/CD28/ADA/IL15/CLECL1/BTK/CD6/BCL2/XCL1/CD40/LILRB1/TNFRSF13C/BTN2A2/CCR2/NCKAP1L/CD22/CLEC4G/EBI3/FCRL3/PTPN6/FLT3/DOCK8/FOXJ1/PLCL2/SPN/AGER/PAWR/ARG2/CD151/DOCK2/IRS2/INPP5D/CD209/TLR9/CARD11/IL20RB/IKZF3/PTPN22	57			GO:0034470	ncRNA processing	75/1480	293/17913	2.71402e-19	9.13099e-17	7.79924e-17	BOP1/DKC1/CDK5RAP1/EXOSC5/RPP40/WDR12/TP53RK/NPM3/KARS/WDR4/DDX21/NOLC1/EXOSC4/WDR43/UTP18/UTP20/PUS7/POLR3K/RIOK3/LYAR/NOB1/HSD17B10/BYSL/WDR3/DICER1/DDX17/WDR46/EMG1/NOL11/DUS4L/NOP56/PUS1/LAGE3/RNASEL/RRP9/DDX27/TRMT61B/PA2G4/DUS1L/NHP2/CSTF2/WDR74/EXOSC3/INTS8/TPRKB/DIMT1/CPSF1/CTU2/DCAF13/DGCR8/TRMT11/TBL3/DDX51/SUV39H1/FTSJ1/NAT10/TRMT5/FBL/TRMT6/TSEN15/CLP1/GEMIN4/TRMT61A/METTL1/IMP4/RRP15…	75			GO:0042572	retinol metabolic process	6/363	31/17913	3.18709e-05	0.00710124	0.00656499	AKR1B10/DHRS9/AKR1C3/RDH5/RETSAT/SDR16C5	6
GO:0007160	cell-matrix adhesion	22/438	214/17913	1.48646e-08	3.66369e-06	2.91954e-06	COL3A1/FN1/MMP12/POSTN/PLAU/ITGA11/NID2/ITGA1/FERMT2/THBS1/MMP14/HOXA7/ITGB5/ITGB1/ITGAV/JAG1/LIMS1/ZYX/ECM2/LRP1/MAP4K4/ACTN1	22			GO:0032943	mononuclear cell proliferation	57/1158	246/17913	1.25066e-17	3.92192e-15	3.30205e-15	CCL19/MZB1/CD19/RASAL3/PTPRC/CD79A/MS4A1/CR2/ZAP70/CORO1A/MEF2C/CD38/CD74/CCL5/HLA-DMB/RAC2/BCL6/CD24/FCGR2B/SASH3/CD28/ADA/IL15/CLECL1/BTK/CD6/BCL2/XCL1/CD40/LILRB1/TNFRSF13C/BTN2A2/CCR2/NCKAP1L/CD22/CLEC4G/EBI3/FCRL3/PTPN6/FLT3/DOCK8/FOXJ1/PLCL2/SPN/AGER/PAWR/ARG2/CD151/DOCK2/IRS2/INPP5D/CD209/TLR9/CARD11/IL20RB/IKZF3/PTPN22	57			GO:0000082	G1/S transition of mitotic cell cycle	71/1480	269/17913	3.99186e-19	1.26401e-16	1.07966e-16	CDK1/AURKA/CCNB1/CDKN3/MYC/CDT1/E2F1/RRM2/CDKN2B/ARID3A/CDC45/MCM4/MCM2/E2F7/MCM10/GTSE1/E2F8/CDC25C/PRIM1/CDC25A/CDC6/PCNA/RPA3/EIF4EBP1/CDK4/TYMS/POLE2/MCM6/PPAT/POLA2/RFWD3/MCM7/MCM8/CDKN1A/FBXO5/DBF4/MCM5/POLA1/GMNN/CCNE1/CDC7/CCND2/BID/ZNF655/TFDP1/RIPK1/PRKDC/GSPT1/KIF14/EZH2/TRIAP1/PRMT1/RBBP8/DHFR/WEE1/SKP2/CDC34/MCM3/ORC1/CCNH/ORC6/APEX1/EIF4G1/POLE3/NASP/ORC3/EIF4E/TP53/CCNE2/CUL2/ORC5	71			GO:0071276	cellular response to cadmium ion	6/363	32/17913	3.8561e-05	0.00771611	0.00713343	MT1E/MT1G/MT1H/MT1F/MT1A/AKR1C3	6
GO:0090092	regulation of transmembrane receptor protein serine/threonine kinase signaling pathway	22/438	215/17913	1.61907e-08	3.76882e-06	3.00332e-06	SFRP4/INHBA/SULF1/ASPN/FBN1/DKK3/HTRA3/WNT5A/BAMBI/HSPA1A/LTBP1/THBS1/SOX11/LOX/BMP4/FSTL3/SMAD7/TWSG1/BMPR2/RASL11B/FBN2/ACVR1	22			GO:0070663	regulation of leukocyte proliferation	51/1158	214/17913	1.88496e-16	5.58261e-14	4.70026e-14	CCL19/MZB1/RASAL3/PTPRC/ZAP70/CORO1A/MEF2C/CD38/CCL8/CD74/CCL5/HLA-DMB/RAC2/BCL6/CD24/FCGR2B/SASH3/CD28/ADA/IL15/CLECL1/BTK/CD6/BCL2/XCL1/HHEX/CD40/LILRB1/TNFRSF13C/BTN2A2/CCR2/NCKAP1L/CD22/CLEC4G/EBI3/FCRL3/PTPN6/FOXJ1/LYN/SPN/AGER/PAWR/ARG2/IRS2/INPP5D/CD209/TLR9/CARD11/IL20RB/IKZF3/PTPN22	51			GO:0000086	G2/M transition of mitotic cell cycle	66/1480	238/17913	4.35432e-19	1.30153e-16	1.1117e-16	TPX2/CDK1/AURKA/CCNB1/HMMR/MELK/CCNA2/FOXM1/CDKN2B/CDC25B/PLK1/NEK2/BRCA1/CDC25C/DTL/CENPF/CDC25A/CEP72/PSMA7/CIT/PKMYT1/CDK4/BLM/PSMA2/CDKN1A/FBXO5/AURKB/CDC7/CCNB2/CDK5RAP3/NAE1/TUBG1/KIF14/PSMD14/CEP78/CKAP5/WEE1/PSMB8/RAD21/TUBA1A/MAPRE1/PLK4/MIIP/CLSPN/CCNH/CETN2/PSME3/HAUS7/RNASEH2B/SFI1/PSMB3/PSMA3/PSMD13/TUBA4A/DONSON/PSMA5/PSMC3/PSMB2/HAUS6/CENPJ/PSMA4/NBN/NEDD1/PPM1D/CEP76/ZFYVE19	66			GO:0009410	response to xenobiotic stimulus	17/363	270/17913	3.89593e-05	0.00771611	0.00713343	UGT2B15/UGT2B11/CYP3A7/UGT1A6/SULT1A2/PON3/EPHX2/CYP2C9/PPARGC1A/HOMER1/NAT1/CES3/UGT1A8/CYP2C18/DNM2/MARC2/MGST3	17
GO:0060840	artery development	15/438	100/17913	1.99505e-08	4.39962e-06	3.50599e-06	COMP/COL3A1/LOXL1/LTBP1/LOX/MDK/SIX1/TGFB2/BMP4/JAG1/ROBO1/SMAD7/BMPR2/ADAMTS6/LRP1	15			GO:0022409	positive regulation of cell-cell adhesion	55/1158	251/17913	6.40006e-16	1.79572e-13	1.5119e-13	CCL19/CCR7/CXCL13/RASAL3/CEACAM6/CD27/PTPRC/ZAP70/CORO1A/FOXA2/VAV1/LCK/CD74/RUNX3/CCL5/HLA-DMB/BCL6/CD83/PDCD1/CCL21/MYB/ICOS/CD24/SASH3/CD28/ADA/IL15/CLECL1/HSPH1/SKAP1/CD6/XCL1/CITED2/LILRB1/TNFRSF13C/BTN2A2/CCR2/NCKAP1L/ITGA6/EBI3/SIRPG/PTPN6/DOCK8/CSK/BTLA/LYN/AGER/XBP1/IL4R/RASGRP1/MYO10/SOCS1/RAC1/CD209/CARD11	55			GO:0042254	ribosome biogenesis	60/1480	202/17913	4.59392e-19	1.30153e-16	1.1117e-16	BOP1/DKC1/EXOSC5/RRS1/WDR12/EIF6/NPM3/DDX21/RPF2/NOLC1/EXOSC4/MRTO4/WDR43/UTP18/NOP2/GTF3A/UTP20/RIOK3/RAN/LYAR/NOB1/BYSL/WDR3/DDX17/NIP7/WDR46/EMG1/NOL11/NOP56/AATF/RNASEL/RRP9/DDX27/TRMT61B/PA2G4/NHP2/NMD3/WDR74/EXOSC3/DIMT1/DCAF13/TBL3/MYBBP1A/DDX51/SUV39H1/C1QBP/NAT10/CEBPZ/FBL/GEMIN4/IMP4/NPM1/RRP15/WDR18/LAS1L/RPS7/EXOSC7/C1D/RIOK1/RRP7A	60			GO:0006690	icosanoid metabolic process	10/363	102/17913	4.2041e-05	0.00788823	0.00729255	PLA2G10/AKR1C3/CYP4F8/PON3/EPHX2/CYP2C9/EDN2/HPGD/MGST3/GGT6	10
GO:0090596	sensory organ morphogenesis	23/438	250/17913	5.62886e-08	1.12309e-05	8.94975e-06	CTHRC1/COL8A1/FBN1/COL8A2/COL5A1/WNT2/COL5A2/WNT5A/MFAP2/FJX1/SOX11/GLI2/SIX1/PTK7/BMP4/NKX3-2/ALDH1A3/FZD2/JAG1/SIX4/FBN2/ROR2/BAX	23			GO:0050870	positive regulation of T cell activation	48/1158	198/17913	7.11748e-16	1.89716e-13	1.59731e-13	CCL19/CCR7/RASAL3/CD27/PTPRC/ZAP70/CORO1A/VAV1/LCK/CD74/RUNX3/CCL5/HLA-DMB/BCL6/CD83/PDCD1/CCL21/MYB/ICOS/CD24/SASH3/CD28/ADA/IL15/CLECL1/HSPH1/CD6/XCL1/LILRB1/TNFRSF13C/BTN2A2/CCR2/NCKAP1L/EBI3/SIRPG/PTPN6/DOCK8/CSK/BTLA/LYN/AGER/XBP1/IL4R/RASGRP1/SOCS1/RAC1/CD209/CARD11	48			GO:0071103	DNA conformation change	72/1480	279/17913	8.77454e-19	2.36167e-16	2.01722e-16	TOP2A/CDK1/CCNB1/OIP5/SOX9/CENPA/GINS2/CDCA5/HIST1H1B/CENPW/CDC45/CENPH/NCAPG/HJURP/MCM4/MCM2/RAD51/ASF1B/RECQL4/CENPN/CENPM/NUSAP1/NCAPH/RAD54B/CHAF1B/HELLS/RAD54L/CENPK/NCAPD3/H2AFX/ITGB3BP/HMGA1/NCAPG2/H2AFY2/SMC2/MIS18A/BLM/RUVBL2/MCM6/HMGB2/SRPK1/NCAPD2/CENPQ/MCM7/GINS1/CHAF1A/ACIN1/CENPP/CABIN1/IPO4/ERCC8/NAP1L1/RAD50/DNA2/POT1/CENPO/HMGB1/CETN2/HAT1/NAP1L4/DDX11/SMC4/SET/GTF2H3/NASP/CENPT/…	72
GO:2000027	regulation of animal organ morphogenesis	23/438	250/17913	5.62886e-08	1.12309e-05	8.94975e-06	SULF1/CTHRC1/ASPN/WNT2/WNT5A/AGT/DACT1/SULF2/MDK/FZD7/SIX1/PTK7/TGFB2/BMP4/FZD2/JAG1/ROBO1/BMPR2/SIX4/MAGED1/ROR2/ACVR1/BAX	23			GO:0050670	regulation of lymphocyte proliferation	48/1158	199/17913	8.80726e-16	2.23578e-13	1.88241e-13	CCL19/MZB1/RASAL3/PTPRC/ZAP70/CORO1A/MEF2C/CD38/CD74/CCL5/HLA-DMB/RAC2/BCL6/CD24/FCGR2B/SASH3/CD28/ADA/IL15/CLECL1/BTK/CD6/BCL2/XCL1/CD40/LILRB1/TNFRSF13C/BTN2A2/CCR2/NCKAP1L/CD22/CLEC4G/EBI3/FCRL3/PTPN6/FOXJ1/SPN/AGER/PAWR/ARG2/IRS2/INPP5D/CD209/TLR9/CARD11/IL20RB/IKZF3/PTPN22	48			GO:0000075	cell cycle checkpoint	57/1480	197/17913	1.36199e-17	3.49123e-15	2.98204e-15	MAD2L1/CDK1/AURKA/CCNB1/TTK/BUB1/CDT1/CHEK1/E2F1/CDKN2B/ARID3A/CDC45/ZWINT/CDC20/BUB1B/E2F7/PLK1/GTSE1/E2F8/BRCA1/CDC25C/DTL/CENPF/CDC6/PCNA/H2AFX/PROX1/BLM/RFWD3/TIPIN/CDKN1A/ZWILCH/AURKB/RAD1/CDK5RAP3/NDC80/TFDP1/NAE1/PRKDC/ZW10/TRIAP1/PRMT1/DNA2/PCID2/CLSPN/TRIP13/BCL2L1/RNASEH2B/MAD2L2/DYNC1LI1/PTPN11/CRY1/DONSON/DLG1/NBN/TP53/ZFYVE19	57
GO:0060562	epithelial tube morphogenesis	26/438	313/17913	6.12924e-08	1.16734e-05	9.30237e-06	CTHRC1/CXCL10/WNT2/WNT5A/AGT/SALL4/FOXA1/FAT4/COL4A1/KIF26B/SOX11/MMP14/PODXL/GLI2/EDNRA/MDK/SIX1/PTK7/TGFB2/BMP4/FZD2/HOXA5/SIX4/MAGED1/ACVR1/PRKX	26			GO:0045785	positive regulation of cell adhesion	71/1158	388/17913	9.5874e-16	2.3232e-13	1.95601e-13	CCL19/CCR7/CXCL13/RASAL3/CEACAM6/CD27/PTPRC/CXCL12/APBB1IP/ZAP70/CORO1A/FOXA2/VAV1/LCK/CD74/RUNX3/DUSP26/CCL5/HLA-DMB/BCL6/CD83/PDCD1/CCL21/MYB/ICOS/CD24/SASH3/CD28/SPOCK2/ADA/IL15/CLECL1/HSPH1/SKAP1/CD6/XCL1/CITED2/ABI3BP/LILRB1/TNFRSF13C/BTN2A2/CCR2/NCKAP1L/STX3/FERMT1/FRMD5/ITGA6/EBI3/SIRPG/PTPN6/DOCK8/CSK/ITGA2/VEGFA/BTLA/LYN/AGER/XBP1/RHOD/IL4R/RASGRP1/MYO10/PTK2B/SOCS1/UNC13D/RAC1/CD209/CAR…	71			GO:0045930	negative regulation of mitotic cell cycle	74/1480	308/17913	2.18609e-17	5.34897e-15	4.56883e-15	MAD2L1/CDK1/AURKA/CCNB1/TTK/BUB1/CDT1/CHEK1/E2F1/CDKN2B/ARID3A/ZWINT/CDC20/BUB1B/E2F7/PLK1/GTSE1/E2F8/BRCA1/CDC25C/CENPF/PCNA/NLE1/PSMA7/CDK4/BLM/RFWD3/FZD3/TIPIN/PSMA2/ZFP36L2/CDKN1A/FBXO5/ZWILCH/AURKB/CDK5RAP3/NDC80/ZNF655/TFDP1/NAE1/RIPK1/PRKDC/ZW10/EZH2/TRIAP1/PSMD14/PRMT1/WEE1/PSMB8/RAD21/MIIP/PCID2/CLSPN/PSME3/TRIP13/BCL2L1/MAD2L2/DYNC1LI1/PSMB3/PSMA3/PSMD13/DONSON/HECA/PSMA5/PSMC3/DLG1/PSM…	74
GO:0035987	endodermal cell differentiation	10/438	45/17913	1.0229e-07	1.85642e-05	1.47935e-05	INHBA/COL8A1/COL12A1/FN1/COL5A1/MMP2/COL5A2/MMP14/ITGB5/ITGAV	10			GO:0032944	regulation of mononuclear cell proliferation	48/1158	200/17913	1.08809e-15	2.522e-13	2.12339e-13	CCL19/MZB1/RASAL3/PTPRC/ZAP70/CORO1A/MEF2C/CD38/CD74/CCL5/HLA-DMB/RAC2/BCL6/CD24/FCGR2B/SASH3/CD28/ADA/IL15/CLECL1/BTK/CD6/BCL2/XCL1/CD40/LILRB1/TNFRSF13C/BTN2A2/CCR2/NCKAP1L/CD22/CLEC4G/EBI3/FCRL3/PTPN6/FOXJ1/SPN/AGER/PAWR/ARG2/IRS2/INPP5D/CD209/TLR9/CARD11/IL20RB/IKZF3/PTPN22	48			GO:0010948	negative regulation of cell cycle process	79/1480	344/17913	2.97011e-17	6.95135e-15	5.9375e-15	MAD2L1/CDK1/AURKA/CCNB1/TTK/CDT1/CHEK1/E2F1/RRM2/MLXIPL/CDKN2B/ARID3A/CDC20/RAD51/E2F7/PLK1/NEK2/GTSE1/E2F8/BRCA1/CDC25C/DTL/CENPF/PCNA/PSMA7/CDK4/BLM/CBX3/RFWD3/PSMA2/ZFP36L2/CDKN1A/FBXO5/KAT2B/AURKB/CDC7/RAD1/CDK5RAP3/NDC80/ZNF655/TFDP1/NAE1/RIPK1/MIF/PRKDC/EZH2/TRIAP1/PSMD14/PRMT1/RBBP8/WEE1/PSMB8/RAD21/ESPL1/HSP90AB1/MIIP/PCID2/CLSPN/PSME3/TRIP13/MAD2L2/DYNC1LI1/PSMB3/PPP2R5B/PSMA3/PSMD13/EHM…	79
GO:0030099	myeloid cell differentiation	30/438	411/17913	1.06334e-07	1.85642e-05	1.47935e-05	INHBA/FBN1/HSPA1A/IL11/LEF1/THBS1/SNX10/HOXA7/LOX/CARTPT/TREM2/BMP4/TSPAN2/RUNX1/JUNB/FSTL3/KLF10/JAG1/HOXA5/CEBPB/DYRK3/BPGM/L3MBTL3/PPARGC1B/MYH9/ACTN1/ROR2/PRKX/EFNA2/OSTM1	30			GO:0002285	lymphocyte activation involved in immune response	42/1158	158/17913	1.42254e-15	3.15982e-13	2.6604e-13	CCL19/CD19/LCP1/PLCG2/PTPRC/ITM2A/BATF/APBB1IP/CORO1A/HLA-DMB/BCL6/MFNG/MYB/FCGR2B/AICDA/CD28/TBX21/CD1C/DOCK10/ADA/IRF4/CD40/LILRB1/IL27RA/ITGAL/CCR6/SWAP70/HLA-F/PLCL2/LY9/SPN/XBP1/EOMES/IL4R/JAK3/RAB27A/TMEM98/PTK2B/UNC13D/UNG/DOCK11/LAMP1	42			GO:1902749	regulation of cell cycle G2/M phase transition	57/1480	202/17913	4.84161e-17	1.08593e-14	9.2755e-15	TPX2/CDK1/AURKA/CCNB1/HMMR/CHEK1/PLK1/NEK2/GTSE1/BRCA1/DTL/CENPF/CEP72/PSMA7/CDK4/BLM/PSMA2/FBXO5/AURKB/CDC7/CDK5RAP3/NAE1/TUBG1/ATAD5/KIF14/PSMD14/CEP78/CKAP5/PSMB8/RAD21/TUBA1A/MAPRE1/PLK4/MIIP/CLSPN/CETN2/PSME3/HAUS7/RNASEH2B/SFI1/PSMB3/PSMA3/PSMD13/TUBA4A/DONSON/PSMA5/PSMC3/PSMB2/HAUS6/CENPJ/NPM1/PSMA4/NBN/NEDD1/TP53/CEP76/ZFYVE19	57
GO:0002573	myeloid leukocyte differentiation	20/438	201/17913	1.16159e-07	1.94683e-05	1.5514e-05	INHBA/FBN1/LEF1/SNX10/HOXA7/CARTPT/TREM2/BMP4/TSPAN2/RUNX1/JUNB/FSTL3/KLF10/CEBPB/L3MBTL3/PPARGC1B/MYH9/ROR2/EFNA2/OSTM1	20			GO:0050853	B cell receptor signaling pathway	24/1158	53/17913	2.86413e-15	6.10748e-13	5.14217e-13	CD19/PLCG2/BLK/PTPRC/KLHL6/CD79A/MS4A1/MEF2C/CD38/PRKCB/LPXN/FCGR2B/LAT2/BTK/BCL2/NCKAP1L/CD22/FCRL3/PTPN6/STAP1/PLCL2/LYN/PIK3CD/PTPN22	24			GO:0051983	regulation of chromosome segregation	37/1480	93/17913	6.82175e-17	1.46886e-14	1.25463e-14	MAD2L1/CCNB1/TTK/KIF2C/BUB1/CDT1/DLGAP5/AXIN2/CDCA5/CENPE/RMI2/CDC20/BUB1B/PLK1/RACGAP1/NEK2/ECT2/CENPF/CDC6/SPAG5/MKI67/TACC3/FEN1/RAD18/FBXO5/AURKB/NDC80/NEK6/RAD21/ESPL1/NSMCE2/PCID2/TRIP13/MAD2L2/DYNC1LI1/DDX11/NAA10	37
GO:0002521	leukocyte differentiation	33/438	485/17913	1.26849e-07	1.99093e-05	1.58655e-05	INHBA/FBN1/TNFSF4/IL11/FZD8/LEF1/SNX10/MMP14/HOXA7/GLI2/ITGB1/CARTPT/MDK/FZD7/TREM2/BMP4/TSPAN2/RUNX1/JUNB/FSTL3/KLF10/CEBPB/SMAD7/L3MBTL3/PPARGC1B/MYH9/DUSP10/ZBTB1/ROR2/EFNA2/OSTM1/BAX/SYK	33			GO:1903039	positive regulation of leukocyte cell-cell adhesion	49/1158	214/17913	4.03665e-15	8.27668e-13	6.96852e-13	CCL19/CCR7/RASAL3/CD27/PTPRC/ZAP70/CORO1A/VAV1/LCK/CD74/RUNX3/CCL5/HLA-DMB/BCL6/CD83/PDCD1/CCL21/MYB/ICOS/CD24/SASH3/CD28/ADA/IL15/CLECL1/HSPH1/SKAP1/CD6/XCL1/LILRB1/TNFRSF13C/BTN2A2/CCR2/NCKAP1L/EBI3/SIRPG/PTPN6/DOCK8/CSK/BTLA/LYN/AGER/XBP1/IL4R/RASGRP1/SOCS1/RAC1/CD209/CARD11	49			GO:0051052	regulation of DNA metabolic process	86/1480	403/17913	1.36232e-16	2.82054e-14	2.40916e-14	EREG/CDK1/MYC/CDT1/CHEK1/DACH1/AXIN2/CCNA2/FOXM1/RAD51AP1/ESCO2/DSCC1/TFRC/RAD51/E2F7/NEK2/E2F8/BRCA1/CDC6/PCNA/DKC1/H2AFX/RFC2/DEK/PAM16/MIS18A/BLM/KDM1A/TIPIN/RFC4/UBE2V2/CCT6A/POLQ/DNMT1/RFC5/CDKN1A/FBXO5/MSH2/CCT5/CHTF18/RFC3/AURKB/GMNN/CDC7/FIGNL1/FGFR4/TFDP1/ACVRL1/PTGES3/TRIM28/PRKDC/ATAD5/TCP1/BRCA2/RAD50/ZNF93/PRKCD/NPAS2/EXOSC3/DNA2/PRKD2/POT1/TMEM161A/CCT2/HSP90AB1/HMGB1/PPP2CA/MAD2L2/…	86
GO:0050678	regulation of epithelial cell proliferation	28/438	369/17913	1.28294e-07	1.99093e-05	1.58655e-05	SULF1/SPARC/MMP12/FGFBP1/WNT2/WNT5A/NUPR1/THBS1/THBS4/SULF2/SOX11/ANG/MDK/FZD7/SIX1/TGFB2/BMP4/MARVELD3/HOXA5/FLT1/ROBO1/HTR2B/BMPR2/SIX4/MAGED1/DUSP10/CCL26/BAX	28			GO:0042100	B cell proliferation	26/1158	71/17913	9.49912e-14	1.87555e-11	1.57911e-11	MZB1/CD19/PTPRC/CD79A/MS4A1/CR2/MEF2C/CD38/CD74/BCL6/FCGR2B/ADA/BTK/BCL2/CD40/TNFRSF13C/NCKAP1L/CD22/FCRL3/PLCL2/PAWR/IRS2/INPP5D/TLR9/CARD11/IKZF3	26			GO:0007093	mitotic cell cycle checkpoint	46/1480	147/17913	6.86306e-16	1.36829e-13	1.16873e-13	MAD2L1/CDK1/AURKA/CCNB1/TTK/BUB1/CDT1/E2F1/CDKN2B/ARID3A/ZWINT/CDC20/BUB1B/E2F7/PLK1/GTSE1/E2F8/BRCA1/CDC25C/CENPF/PCNA/BLM/RFWD3/TIPIN/CDKN1A/ZWILCH/AURKB/CDK5RAP3/NDC80/TFDP1/NAE1/PRKDC/ZW10/TRIAP1/PRMT1/PCID2/CLSPN/TRIP13/BCL2L1/MAD2L2/DYNC1LI1/DONSON/DLG1/NBN/TP53/ZFYVE19	46
GO:0048705	skeletal system morphogenesis	20/438	204/17913	1.48228e-07	2.21813e-05	1.76759e-05	SFRP4/COL1A1/COMP/ACAN/MMP2/SERPINH1/RAB23/SOX11/MMP14/HOXA7/SIX1/BMP4/NKX3-2/HOXA5/BMPR2/SIX4/PPARGC1B/FBN2/ARID5B/ROR2	20			GO:0050851	antigen receptor-mediated signaling pathway	48/1158	224/17913	1.12776e-13	2.14717e-11	1.80781e-11	CD19/CCR7/PLCG2/BLK/PTPRC/KLHL6/CD79A/MS4A1/ZAP70/CD3G/MEF2C/CD38/CD3D/LCK/HLA-DQB2/HLA-DQA1/PRKCB/PVRIG/LPXN/HLA-DQA2/FCGR2B/CD247/HLA-DQB1/ADA/LAT2/LAT/BTK/SKAP1/ITK/BCL2/BTN2A2/NCKAP1L/CD22/PDE4B/FCRL3/TRAT1/PTPN6/CSK/STAP1/LAX1/PLCL2/LYN/PAWR/TXK/INPP5D/PIK3CD/CARD11/PTPN22	48			GO:0045787	positive regulation of cell cycle	80/1480	373/17913	1.19601e-15	2.29933e-13	1.96397e-13	MAD2L1/EREG/UBE2C/CDK1/FAM83D/RNF112/AURKA/CCNB1/CDT1/DLGAP5/CHEK1/E2F1/CKS2/CDCA5/MLXIPL/ARID3A/GPSM2/CDC25B/E2F7/RACGAP1/ECT2/GDPD5/GTSE1/E2F8/BRCA1/CDC25C/DTL/CDC6/PCNA/SPAG5/NUSAP1/KIF20B/KIF23/POC1A/CIT/PROX1/FEN1/PSRC1/EIF4EBP1/CDK4/CDKN1A/FBXO5/AURKB/CKS1B/CCNE1/CDC7/CCND2/NDC80/TFDP1/MIF/HCFC1/ATAD5/KIF14/PKP4/EZH2/TRIAP1/BRCA2/PRMT1/RAD21/ESPL1/NSMCE2/HSP90AB1/PLK4/PCID2/MYBBP1A/KIF3B/RA…	80
GO:0050900	leukocyte migration	32/438	467/17913	1.6883e-07	2.4393e-05	1.94384e-05	MMP1/COL1A1/COL1A2/FN1/CXCL10/S100A8/WNT5A/SDC2/CXCL11/ITGA1/THBS1/THBS4/MMP14/HOXA7/ATP1B1/ITGB1/MDK/ITGAV/TREM2/DAPK2/TGFB2/OLR1/SLC16A3/FLT1/CXCL6/TMEM102/MYH9/ROR2/ITGA9/SDC3/CCL26/SYK	32			GO:0050864	regulation of B cell activation	32/1158	110/17913	2.26448e-13	4.16273e-11	3.5048e-11	MZB1/CD19/CD27/BANK1/PTPRC/MEF2C/CD38/CD74/BCL6/FCGR2B/CD28/TBX21/ADA/BTK/BCL2/MIR17HG/HMGB3/CD40/TNFRSF13C/IL27RA/NCKAP1L/CD22/FCRL3/PTPN6/FOXJ1/PAWR/XBP1/IRS2/INPP5D/TLR9/CARD11/IKZF3	32			GO:0010389	regulation of G2/M transition of mitotic cell cycle	52/1480	185/17913	1.37598e-15	2.5541e-13	2.18159e-13	TPX2/CDK1/AURKA/CCNB1/HMMR/PLK1/NEK2/BRCA1/DTL/CENPF/CEP72/PSMA7/CDK4/BLM/PSMA2/FBXO5/AURKB/CDC7/CDK5RAP3/NAE1/TUBG1/KIF14/PSMD14/CEP78/CKAP5/PSMB8/RAD21/TUBA1A/MAPRE1/PLK4/MIIP/CLSPN/CETN2/PSME3/HAUS7/RNASEH2B/SFI1/PSMB3/PSMA3/PSMD13/TUBA4A/DONSON/PSMA5/PSMC3/PSMB2/HAUS6/CENPJ/PSMA4/NBN/NEDD1/CEP76/ZFYVE19	52
GO:0007162	negative regulation of cell adhesion	23/438	271/17913	2.43812e-07	3.40523e-05	2.71358e-05	COL1A1/MMP12/POSTN/SPOCK1/TNFSF4/LRRC32/SERPINE2/THBS1/CYP1B1/MMP14/PODXL/HOXA7/MDK/FZD7/BMP4/RUNX1/JAG1/CEBPB/SMAD7/TWSG1/LRP1/MAP4K4/ADAMTS18	23			GO:0002768	immune response-regulating cell surface receptor signaling pathway	71/1158	434/17913	3.28047e-13	5.8294e-11	4.90805e-11	CD19/CCR7/PLCG2/BLK/PTPRC/KLHL6/CD79A/MS4A1/CR2/ZAP70/CD3G/MEF2C/CD38/VAV1/ICAM2/CD3D/LCK/HLA-DQB2/HLA-DQA1/PRKCB/PVRIG/LPXN/HLA-DQA2/CD24/NFATC1/FCGR2B/CD247/HLA-DQB1/WIPF1/ADA/LAT2/LAT/BTK/SKAP1/ITK/BCL2/WIPF3/MYO1G/CLEC10A/CD40/CYFIP2/ICAM3/LILRB1/BTN2A2/NCKAP1L/CD22/PDE4B/FCRL3/TRAT1/PTPN6/CSK/NCR3/STAP1/BTLA/HSP90AA1/LAX1/FGR/PLCL2/LYN/PAWR/TXK/MYO10/INPP5D/PLSCR1/RAC1/ELMO1/PIK3CD/CD209/CAR…	71			GO:1901991	negative regulation of mitotic cell cycle phase transition	59/1480	235/17913	4.84023e-15	8.55213e-13	7.30481e-13	MAD2L1/CDK1/AURKA/CCNB1/TTK/CDT1/E2F1/CDKN2B/ARID3A/CDC20/E2F7/PLK1/GTSE1/E2F8/BRCA1/CDC25C/CENPF/PCNA/PSMA7/CDK4/BLM/RFWD3/PSMA2/ZFP36L2/CDKN1A/FBXO5/AURKB/CDK5RAP3/NDC80/ZNF655/TFDP1/NAE1/RIPK1/PRKDC/EZH2/TRIAP1/PSMD14/PRMT1/WEE1/PSMB8/RAD21/MIIP/PCID2/CLSPN/PSME3/TRIP13/MAD2L2/DYNC1LI1/PSMB3/PSMA3/PSMD13/DONSON/PSMA5/PSMC3/PSMB2/PSMA4/NBN/TP53/ZFYVE19	59
GO:0001706	endoderm formation	10/438	50/17913	2.95278e-07	3.87607e-05	3.08878e-05	INHBA/COL8A1/COL12A1/FN1/COL5A1/MMP2/COL5A2/MMP14/ITGB5/ITGAV	10			GO:0046631	alpha-beta T cell activation	35/1158	133/17913	4.57209e-13	7.86251e-11	6.61982e-11	CCL19/RASAL3/PTPRC/BATF/ZAP70/RUNX3/GPR18/BCL6/CD83/MYB/SASH3/CD28/TBX21/ADA/IL15/HSPH1/IRF4/BCL2/XCL1/LILRB1/TCIRG1/CCR2/NCKAP1L/EBI3/LY9/SPN/AGER/ARG2/DOCK2/EOMES/IL4R/JAK3/TMEM98/ADORA2A/SOCS1	35			GO:0006364	rRNA processing	46/1480	154/17913	4.92506e-15	8.55213e-13	7.30481e-13	BOP1/DKC1/EXOSC5/WDR12/NPM3/DDX21/NOLC1/EXOSC4/WDR43/UTP18/UTP20/RIOK3/LYAR/NOB1/BYSL/WDR3/DDX17/WDR46/EMG1/NOL11/NOP56/RNASEL/RRP9/DDX27/TRMT61B/PA2G4/NHP2/WDR74/EXOSC3/DIMT1/DCAF13/TBL3/DDX51/SUV39H1/NAT10/FBL/GEMIN4/IMP4/RRP15/WDR18/LAS1L/RPS7/EXOSC7/C1D/RIOK1/RRP7A	46
GO:0003281	ventricular septum development	12/438	76/17913	2.96024e-07	3.87607e-05	3.08878e-05	WNT5A/SALL4/LTBP1/SOX11/PTK7/TGFB2/BMP4/FZD2/ROBO1/SMAD7/BMPR2/ACVR1	12			GO:0030217	T cell differentiation	48/1158	234/17913	6.27725e-13	1.04575e-10	8.80467e-11	CCL19/CCR7/CD27/RHOH/PTPRC/BATF/ZAP70/VAV1/CD3D/LCK/CD74/LAG3/RUNX3/GPR18/BCL6/CD83/MYB/SASH3/CD28/JAG2/TBX21/ADA/IL15/IRF4/BCL2/SOX4/BTN2A2/TCIRG1/CCR2/NCKAP1L/CCR6/FOXJ1/LY9/SPN/DTX1/XBP1/HLA-DOA/DOCK2/EOMES/IL4R/JAK3/RASGRP1/TMEM98/SOCS1/JMJD6/PIK3CD/CARD11/PTPN22	48			GO:0033045	regulation of sister chromatid segregation	30/1480	70/17913	5.24285e-15	8.81945e-13	7.53314e-13	MAD2L1/CCNB1/TTK/BUB1/CDT1/DLGAP5/AXIN2/CDCA5/CENPE/RMI2/CDC20/BUB1B/PLK1/CENPF/CDC6/TACC3/FEN1/FBXO5/AURKB/NDC80/NEK6/RAD21/ESPL1/NSMCE2/PCID2/TRIP13/MAD2L2/DYNC1LI1/DDX11/NAA10	30
GO:0007369	gastrulation	18/438	178/17913	3.92972e-07	4.8428e-05	3.85915e-05	INHBA/COL8A1/COL12A1/FN1/COL5A1/MMP2/COL5A2/WNT5A/MMP14/ITGB5/ITGB1/ITGAV/FZD7/TRIM15/BMP4/TWSG1/BMPR2/ACVR1	18			GO:0002683	negative regulation of immune system process	72/1158	451/17913	7.62766e-13	1.23221e-10	1.03746e-10	LTF/BANK1/PTPRC/CXCL12/HMOX1/TSC22D3/TSPAN6/CD74/LAG3/RUNX3/GPR18/BCL6/PVRIG/BMP5/PDCD1/CCL21/GPR171/LPXN/FCGR2B/PF4/TIGIT/TBX21/ADA/BTK/IRF4/ZFP36/HOXA9/HOXB8/XCL1/CNR2/CNR1/HMGB3/HLA-DOB/LILRB1/BTN2A2/CCR2/IL27RA/CD22/CLEC4G/FCRL3/CD96/PTPN6/IL17D/STAP1/FOXJ1/HLA-F/LAX1/LDLR/ARRB2/PLCL2/LYN/SPN/SERPINB9/DTX1/PAWR/ARG2/HLA-DOA/NR1H3/IL4R/JAK3/PTK2B/ADORA2A/SOCS1/TREX1/INPP5D/SCRIB/NLRC3/TLR9/MIL…	72			GO:0044786	cell cycle DNA replication	27/1480	57/17913	5.64523e-15	9.20857e-13	7.86551e-13	CDT1/DACH1/RAD51/E2F7/POLD2/E2F8/PRIM1/PCNA/RFC2/FEN1/RPA3/POLE2/SLBP/POLA2/TIPIN/RFC4/RFC5/FBXO5/RFC3/POLA1/GMNN/CDC7/ATAD5/BRCA2/DNA2/POLE3/POLD1	27
GO:0061138	morphogenesis of a branching epithelium	18/438	178/17913	3.92972e-07	4.8428e-05	3.85915e-05	SULF1/WNT2/WNT5A/AGT/FOXA1/FAT4/COL4A1/MMP14/GLI2/EDNRA/MDK/SIX1/BMP4/HOXA5/SEMA3A/SIX4/MAGED1/ACVR1	18			GO:0002429	immune response-activating cell surface receptor signaling pathway	66/1158	399/17913	1.36225e-12	2.13592e-10	1.79833e-10	CD19/CCR7/PLCG2/BLK/PTPRC/KLHL6/CD79A/MS4A1/CR2/ZAP70/CD3G/MEF2C/CD38/VAV1/ICAM2/CD3D/LCK/HLA-DQB2/HLA-DQA1/PRKCB/PVRIG/LPXN/HLA-DQA2/FCGR2B/CD247/HLA-DQB1/WIPF1/ADA/LAT2/LAT/BTK/SKAP1/ITK/BCL2/WIPF3/MYO1G/CLEC10A/CYFIP2/ICAM3/BTN2A2/NCKAP1L/CD22/PDE4B/FCRL3/TRAT1/PTPN6/CSK/NCR3/STAP1/HSP90AA1/LAX1/FGR/PLCL2/LYN/PAWR/TXK/MYO10/INPP5D/PLSCR1/RAC1/ELMO1/PIK3CD/CD209/CARD11/ARPC2/PTPN22	66			GO:0016072	rRNA metabolic process	52/1480	191/17913	5.84015e-15	9.24634e-13	7.89777e-13	BOP1/DKC1/EXOSC5/WDR12/H2AFY2/NPM3/DDX21/CD3EAP/NOLC1/EXOSC4/WDR43/UTP18/GTF3A/UTP20/RIOK3/LYAR/NOB1/BYSL/WDR3/DDX17/WDR46/EMG1/NOL11/NOP56/RNASEL/RRP9/DDX27/TRMT61B/PA2G4/NHP2/WDR74/EXOSC3/DIMT1/DCAF13/TBL3/DDX51/SUV39H1/POLR1B/NAT10/FBL/DDX11/GEMIN4/IMP4/RRP15/WDR18/LAS1L/RPS7/TP53/EXOSC7/C1D/RIOK1/RRP7A	52
GO:0048762	mesenchymal cell differentiation	19/438	199/17913	4.58277e-07	5.48623e-05	4.37189e-05	COL1A1/FN1/LOXL2/WNT2/WNT5A/BAMBI/FOXA1/LEF1/ELL3/SOX11/EDNRA/MDK/TGFB2/BMP4/JAG1/HTR2B/SEMA3A/SMAD7/ACVR1	19			GO:2000107	negative regulation of leukocyte apoptotic process	20/1158	46/17913	1.5415e-12	2.34793e-10	1.97683e-10	CCL19/CCR7/HCLS1/CD27/CXCL12/TSC22D3/CD74/CCL5/BCL6/CCL21/ADA/GAS6/MIR17HG/LILRB1/EFNA1/DOCK8/ARG2/IRS2/JAK3/IRF7	20			GO:1901988	negative regulation of cell cycle phase transition	61/1480	254/17913	1.49667e-14	2.30188e-12	1.96615e-12	MAD2L1/CDK1/AURKA/CCNB1/TTK/CDT1/CHEK1/E2F1/CDKN2B/ARID3A/CDC20/E2F7/PLK1/GTSE1/E2F8/BRCA1/CDC25C/DTL/CENPF/PCNA/PSMA7/CDK4/BLM/RFWD3/PSMA2/ZFP36L2/CDKN1A/FBXO5/AURKB/CDK5RAP3/NDC80/ZNF655/TFDP1/NAE1/RIPK1/PRKDC/EZH2/TRIAP1/PSMD14/PRMT1/WEE1/PSMB8/RAD21/MIIP/PCID2/CLSPN/PSME3/TRIP13/MAD2L2/DYNC1LI1/PSMB3/PSMA3/PSMD13/DONSON/PSMA5/PSMC3/PSMB2/PSMA4/NBN/TP53/ZFYVE19	61
GO:0110110	positive regulation of animal organ morphogenesis	12/438	80/17913	5.26318e-07	6.12576e-05	4.88152e-05	WNT2/AGT/MDK/SIX1/TGFB2/BMP4/JAG1/ROBO1/SIX4/MAGED1/ACVR1/BAX	12			GO:0050900	leukocyte migration	72/1158	467/17913	4.26675e-12	6.31835e-10	5.31971e-10	CCL19/CCR7/CXCL13/CXCR4/CEACAM6/IGLL1/ITGB7/CXCL3/CXCL12/VPREB3/CD48/ZAP70/CORO1A/HMOX1/CCL8/VAV1/LCK/CD74/GPR18/CXADR/CCL5/RAC2/IL16/BMP5/CCL21/CX3CR1/PF4/EPCAM/CXCR5/TBX21/ADA/CMKLR1/GYPC/GAS6/APP/SELPLG/FCAMR/LYST/XCL1/MYO1G/CNR2/CCL23/STK10/CCR2/IL27RA/NCKAP1L/ITGA6/PDE4B/CXCR3/ITGAL/SIRPG/CCR6/SELL/PTPN6/DOCK8/ITGA2/SWAP70/STAP1/VEGFA/FOXJ1/LYN/SPN/AGER/CD9/ZNF580/PTK2B/INPP5D/RAC1/GPR15/PIK…	72			GO:0033044	regulation of chromosome organization	69/1480	311/17913	1.95946e-14	2.92993e-12	2.5026e-12	TOP2A/MAD2L1/CCNB1/TTK/MYC/BUB1/CDT1/DLGAP5/CHEK1/AXIN2/CDCA5/HIST1H1B/CENPE/RMI2/MCM2/CDC20/BUB1B/PLK1/NEK2/BRCA1/CENPF/JDP2/CDC6/DKC1/PHF1/MKI67/TACC3/HMGA1/FEN1/PINK1/KDM1A/RUVBL2/CCT6A/DNMT1/FBXO5/DNMT3B/CCT5/AURKB/NDC80/TRIM28/OGT/TCP1/RAD50/PHF19/NEK6/RAD21/SKI/PRKD2/POT1/CCT2/ESPL1/NSMCE2/WDR61/RNF40/PCID2/TRIP13/MAD2L2/NAT10/DYNC1LI1/DDX11/SET/KAT7/CCT7/NAA10/NBN/TP53/UBE2N/CCT4/XRCC5	69
GO:0048754	branching morphogenesis of an epithelial tube	16/438	146/17913	5.88817e-07	6.63514e-05	5.28744e-05	WNT2/WNT5A/AGT/FOXA1/FAT4/COL4A1/MMP14/GLI2/EDNRA/MDK/SIX1/BMP4/HOXA5/SIX4/MAGED1/ACVR1	16			GO:2000106	regulation of leukocyte apoptotic process	26/1158	82/17913	4.48049e-12	6.45553e-10	5.43522e-10	CCL19/CCR7/HCLS1/CD27/CXCL12/CD3G/MEF2C/TSC22D3/CD74/CCL5/BCL6/PDCD1/CCL21/ADA/BTK/GAS6/MIR17HG/LILRB1/EFNA1/DOCK8/LYN/ARG2/IRS2/JAK3/PIK3CD/IRF7	26			GO:0033260	nuclear DNA replication	24/1480	47/17913	2.14364e-14	3.11871e-12	2.66385e-12	CDT1/DACH1/RAD51/POLD2/PRIM1/PCNA/RFC2/FEN1/RPA3/POLE2/SLBP/POLA2/TIPIN/RFC4/RFC5/RFC3/POLA1/GMNN/CDC7/ATAD5/BRCA2/DNA2/POLE3/POLD1	24
GO:0061448	connective tissue development	21/438	243/17913	6.05779e-07	6.63514e-05	5.28744e-05	SULF1/COL1A1/COMP/LUM/LOXL2/COL5A1/ACAN/WNT5A/FOXA1/SERPINH1/SULF2/LOX/GLI2/MDK/BMP4/BMP8A/NKX3-2/HOXA5/BMPR2/ARID5B/ROR2	21			GO:0002449	lymphocyte mediated immunity	53/1158	293/17913	7.10866e-12	9.97271e-10	8.39649e-10	CD19/SLAMF7/CD27/CLU/PTPRC/BATF/CR2/CORO1A/VAV1/IL18RAP/CD74/LAG3/BCL6/FCGR2B/SASH3/AICDA/CD28/TBX21/HLA-DQB1/BTK/LYST/XCL1/MYO1G/POU2F2/CD40/LILRB1/TCIRG1/CCR2/IL27RA/SH2D1A/CLEC4G/CCR6/CD96/TSTA3/PTPN6/NCR3/SWAP70/FOXJ1/HLA-F/ARRB2/SERPINB9/AGER/GZMM/IL4R/RAB27A/RASGRP1/UNC13D/TREX1/INPP5D/UNG/LAMP1/IL20RB/IRF7	53			GO:0007088	regulation of mitotic nuclear division	44/1480	150/17913	3.9729e-14	5.62793e-12	4.8071e-12	ANLN/MAD2L1/EREG/UBE2C/AURKA/CCNB1/TTK/CDT1/DLGAP5/CHEK1/CDCA5/CENPE/CDC20/BUB1B/PLK1/NEK2/KIF11/CDC25C/CENPF/CDC6/NUSAP1/KIF20B/MKI67/TACC3/PKMYT1/FBXO5/AURKB/NDC80/ZW10/NEK6/RAD21/CHMP5/ESPL1/NSMCE2/PCID2/TRIP13/MAD2L2/DYNC1LI1/CHMP2B/NAA10/DRG1/PHB2/NME6/NFE2L1	44
GO:0010812	negative regulation of cell-substrate adhesion	11/438	67/17913	6.17591e-07	6.63514e-05	5.28744e-05	COL1A1/MMP12/POSTN/SPOCK1/THBS1/MMP14/HOXA7/FZD7/JAG1/LRP1/MAP4K4	11			GO:0002460	adaptive immune response based on somatic recombination of immune receptors built from immunoglobulin superfamily domains	53/1158	295/17913	9.31938e-12	1.27389e-09	1.07255e-09	CCL19/CD19/CXCL13/CD27/CLU/PTPRC/KLHL6/BATF/CR2/MEF2C/IL18RAP/CD74/BCL6/FCGR2B/SASH3/AICDA/CD28/TBX21/HLA-DQB1/ADA/BTK/IRF4/XCL1/MYO1G/POU2F2/CD40/LILRB1/TNFRSF13C/TCIRG1/CCR2/IL27RA/CLEC4G/EBI3/CCR6/TSTA3/PTPN6/SWAP70/FOXJ1/HLA-F/LY9/SPN/AGER/GZMM/IL4R/JAK3/RAB27A/TMEM98/UNC13D/TREX1/INPP5D/UNG/IL20RB/IRF7	53			GO:0090068	positive regulation of cell cycle process	64/1480	283/17913	6.85922e-14	9.46749e-12	8.08666e-12	MAD2L1/EREG/UBE2C/CDK1/FAM83D/RNF112/AURKA/CCNB1/CDT1/DLGAP5/E2F1/CDCA5/ARID3A/GPSM2/CDC25B/E2F7/RACGAP1/ECT2/GTSE1/E2F8/BRCA1/CDC25C/DTL/CDC6/PCNA/SPAG5/NUSAP1/KIF20B/KIF23/POC1A/CIT/FEN1/CDK4/CDKN1A/FBXO5/AURKB/CCNE1/CDC7/CCND2/NDC80/TFDP1/ATAD5/KIF14/PKP4/EZH2/TRIAP1/PRMT1/RAD21/ESPL1/NSMCE2/PLK4/PCID2/MYBBP1A/KIF3B/DYNC1LI1/PPP2R5B/APEX1/DDX11/EIF4G1/CENPJ/NPM1/PHB2/DDRGK1/TP53	64
GO:0003279	cardiac septum development	14/438	113/17913	6.71368e-07	7.03257e-05	5.60415e-05	WNT5A/SALL4/LTBP1/SOX11/PTK7/TGFB2/BMP4/FZD2/JAG1/ROBO1/SMAD7/BMPR2/ADAMTS6/ACVR1	14			GO:0002377	immunoglobulin production	28/1158	98/17913	1.15314e-11	1.53685e-09	1.29395e-09	MZB1/PTPRC/ITM2A/BATF/RBP4/BCL6/FCGR2B/AICDA/CD28/TBX21/HLA-DQB1/BTK/XCL1/POU2F2/CD40/TCIRG1/IL27RA/CD22/FCRL3/CCR6/SWAP70/LAX1/XBP1/IL4R/TREX1/UNG/TLR9/CARD11	28			GO:0051054	positive regulation of DNA metabolic process	55/1480	222/17913	7.46452e-14	1.00454e-11	8.58027e-12	EREG/CDK1/MYC/CDT1/FOXM1/DSCC1/TFRC/RAD51/E2F7/NEK2/E2F8/BRCA1/PCNA/DKC1/H2AFX/RFC2/RFC4/UBE2V2/CCT6A/DNMT1/RFC5/MSH2/CCT5/CHTF18/RFC3/AURKB/CDC7/FGFR4/PTGES3/TRIM28/PRKDC/ATAD5/TCP1/RAD50/PRKCD/NPAS2/EXOSC3/DNA2/PRKD2/POT1/TMEM161A/CCT2/HSP90AB1/HMGB1/MAD2L2/CACYBP/RPS3/DDX11/CCT7/EYA1/NBN/WT1/UBE2N/CCT4/XRCC5	55
GO:0072001	renal system development	23/438	291/17913	8.55795e-07	8.74581e-05	6.9694e-05	SULF1/FBN1/WNT5A/AGT/FAT4/COL4A1/KIF26B/SULF2/SOX11/PODXL/GLI2/SIX1/TGFB2/BMP4/FSTL3/JAG1/SMAD7/SIX4/ODC1/MAGED1/ARID5B/PRKX/BAX	23			GO:0002695	negative regulation of leukocyte activation	37/1158	163/17913	1.24096e-11	1.61354e-09	1.35852e-09	BANK1/PTPRC/HMOX1/CD74/LAG3/RUNX3/BCL6/FCGR2B/TIGIT/TBX21/BTK/XCL1/CNR2/CNR1/HMGB3/LILRB1/BTN2A2/CCR2/CLEC4G/PTPN6/FOXJ1/HLA-F/LAX1/LDLR/SPN/DTX1/PAWR/ARG2/NR1H3/IL4R/JAK3/ADORA2A/SOCS1/INPP5D/MILR1/IL20RB/PTPN22	37			GO:0007051	spindle organization	43/1480	147/17913	8.61569e-14	1.13118e-11	9.66196e-12	TPX2/AURKA/CCNB1/SPC25/TTK/MYBL2/KIF4A/PRC1/ASPM/CENPE/KIFC1/CDC20/GPSM2/PLK1/RACGAP1/NEK2/KIF11/SPAG5/CEP72/KIF23/POC1A/TACC3/PSRC1/FBXO5/RAE1/RAN/AURKB/NDC80/TUBG1/KIF2A/STIL/CKAP5/NEK6/PIBF1/CHMP5/ESPL1/HAUS7/KIF3B/RPS3/CHMP2B/DLG1/HAUS6/DRG1	43
GO:0030509	BMP signaling pathway	15/438	134/17913	1.00895e-06	9.83136e-05	7.83446e-05	SFRP4/SULF1/COMP/FBN1/FSTL1/HTRA3/WNT5A/SOX11/BMP4/FSTL3/SMAD7/TWSG1/BMPR2/ROR2/ACVR1	15			GO:0045619	regulation of lymphocyte differentiation	37/1158	164/17913	1.50468e-11	1.90986e-09	1.608e-09	CCL19/CD27/PTPRC/ZAP70/CD74/LAG3/RUNX3/BCL6/CD83/MYB/SASH3/CD28/TBX21/ADA/IL15/BTK/IRF4/GAS6/MIR17HG/HMGB3/BTN2A2/CCR2/NCKAP1L/FCRL3/PTPN6/FOXJ1/DTX1/XBP1/HLA-DOA/IL4R/JAK3/RASGRP1/SOCS1/INPP5D/TLR9/CARD11/IKZF3	37			GO:0000723	telomere maintenance	44/1480	154/17913	1.11768e-13	1.43249e-11	1.22356e-11	MYC/EXO1/RAD51/NEK2/POLD2/RECQL4/PRIM1/PCNA/DKC1/RFC2/FEN1/RPA3/BLM/POLE2/POLA2/RFC4/CCT6A/RFC5/CCT5/RFC3/POLA1/AURKB/CCNE1/PTGES3/PRKDC/TCP1/BRCA2/RAD50/NHP2/DNA2/POT1/CCT2/NSMCE2/HSP90AB1/NAT10/APEX1/CCT7/POLE3/NBN/POLD1/CCNE2/CCT4/ZBTB48/XRCC5	44
GO:0034332	adherens junction organization	15/438	134/17913	1.00895e-06	9.83136e-05	7.83446e-05	CDH11/FERMT2/THBS1/MMP14/ANG/CDH2/LIMS1/SMAD7/RASSF8/LRP1/MAP4K4/ACTN1/CDH18/CDH5/CDH6	15			GO:0001818	negative regulation of cytokine production	52/1158	290/17913	1.58154e-11	1.96074e-09	1.65084e-09	LTF/BANK1/PTPRC/HMOX1/LAG3/GPR18/BCL6/CD83/CX3CR1/CD24/FCGR2B/TIGIT/TBX21/SLAMF1/CMKLR1/NLRP7/KLF2/BTK/ZFP36/GAS6/GATA6/XCL1/POMC/UBA7/LILRB1/BTN2A2/IL27RA/NCKAP1L/DDX58/EPHA2/CD96/PTPN6/CSK/FOXJ1/HLA-F/ARRB2/AGER/ARG2/GHRL/JAK3/CARD8/ANXA4/INPP5D/ADCY7/RAC1/CHRNA7/CHID1/NLRC3/TLR9/IL20RB/TLR6/PTPN22	52			GO:0007091	metaphase/anaphase transition of mitotic cell cycle	23/1480	47/17913	2.43304e-13	2.9766e-11	2.54247e-11	MAD2L1/CCNB1/TTK/CDT1/DLGAP5/CENPE/CDC20/BUB1B/PLK1/CENPF/CDC6/TACC3/FBXO5/AURKB/NDC80/NEK6/RAD21/ESPL1/NSMCE2/PCID2/TRIP13/MAD2L2/DYNC1LI1	23
GO:0035904	aorta development	10/438	57/17913	1.06539e-06	0.000101454	8.08471e-05	COL3A1/LOXL1/LTBP1/LOX/SIX1/TGFB2/JAG1/ROBO1/ADAMTS6/LRP1	10			GO:0030888	regulation of B cell proliferation	21/1158	57/17913	1.99196e-11	2.41344e-09	2.03199e-09	MZB1/PTPRC/MEF2C/CD38/CD74/BCL6/FCGR2B/ADA/BTK/BCL2/CD40/TNFRSF13C/NCKAP1L/CD22/FCRL3/PAWR/IRS2/INPP5D/TLR9/CARD11/IKZF3	21			GO:0010965	regulation of mitotic sister chromatid separation	23/1480	47/17913	2.43304e-13	2.9766e-11	2.54247e-11	MAD2L1/CCNB1/TTK/CDT1/DLGAP5/CENPE/CDC20/BUB1B/PLK1/CENPF/CDC6/TACC3/FBXO5/AURKB/NDC80/NEK6/RAD21/ESPL1/NSMCE2/PCID2/TRIP13/MAD2L2/DYNC1LI1	23
GO:0030111	regulation of Wnt signaling pathway	25/438	341/17913	1.15121e-06	0.000106392	8.47823e-05	SFRP4/SULF1/CTHRC1/COL1A1/DKK3/WNT5A/BAMBI/APCDD1/LEF1/DKK2/BICC1/DACT1/SULF2/MDK/FZD7/PTK7/RUNX1/CDH2/IGFBP4/KREMEN2/DIXDC1/LRP1/ATP6AP2/ROR2/TERT	25			GO:0002440	production of molecular mediator of immune response	40/1158	191/17913	2.70335e-11	3.20257e-09	2.6964e-09	MZB1/PTPRC/ITM2A/BATF/RBP4/HMOX1/IL18RAP/CD74/BCL6/FCGR2B/SASH3/AICDA/CD28/TBX21/HLA-DQB1/BTK/GAS6/XCL1/POU2F2/CD40/LILRB1/TCIRG1/CCR2/IL27RA/CD22/DDX58/FCRL3/CCR6/CD96/SWAP70/HLA-F/LAX1/PGC/XBP1/IL4R/JAK3/TREX1/UNG/TLR9/CARD11	40			GO:0000226	microtubule cytoskeleton organization	86/1480	460/17913	4.16971e-13	4.9879e-11	4.26042e-11	TPX2/MAD2L1/CDK1/AURKA/CCNB1/SPC25/SKA3/TTK/CENPA/MYBL2/KIF2C/KIF4A/CHEK1/PRC1/KIF20A/ASPM/TPPP3/CENPE/KIFC1/CDC20/GPSM2/PLK1/RACGAP1/NEK2/KIF18A/KIF11/BRCA1/SPAG5/NUSAP1/KIF18B/CEP72/KIF23/POC1A/TACC3/PSRC1/CKAP2/SSX2IP/FBXO5/CHORDC1/KAT2B/RAE1/SKA1/FGF13/RAN/AURKB/FIGNL1/PLA2G3/NDC80/CETN3/TUBG1/ZW10/BRCA2/KIF2A/STIL/CKAP5/WEE1/KATNB1/NEK6/PIBF1/MAPRE1/CHMP5/ESPL1/PLK4/TUBGCP6/MID1IP1/CETN2/HAU…	86
GO:0060412	ventricular septum morphogenesis	9/438	45/17913	1.16803e-06	0.000106392	8.47823e-05	WNT5A/SOX11/TGFB2/BMP4/FZD2/ROBO1/SMAD7/BMPR2/ACVR1	9			GO:0050671	positive regulation of lymphocyte proliferation	31/1158	125/17913	5.19866e-11	5.92797e-09	4.99104e-09	CCL19/RASAL3/PTPRC/ZAP70/CORO1A/MEF2C/CD38/CD74/CCL5/HLA-DMB/BCL6/CD24/SASH3/CD28/ADA/IL15/CLECL1/CD6/BCL2/XCL1/CD40/TNFRSF13C/CCR2/NCKAP1L/EBI3/FCRL3/AGER/IRS2/CD209/TLR9/CARD11	31			GO:0006520	cellular amino acid metabolic process	71/1480	347/17913	5.69644e-13	6.66608e-11	5.69384e-11	CKMT2/DPEP1/NOS2/PSAT1/AHCY/GATM/PHGDH/ACCS/GPT2/GLYATL1/DARS2/SLC7A5/PSMA7/EEF1E1/ADHFE1/PEMT/EARS2/AADAT/CAD/KARS/APIP/PPA1/PPAT/GCSH/GARS/SMS/PSMA2/ALDH4A1/FARSA/NARS2/HIBADH/GOT2/HSD17B10/ADO/GART/ADSSL1/SLC7A11/PRDX4/GMPS/AMT/ENOPH1/LARS2/MTHFD1/MCCC2/IARS/PSMD14/NFS1/DDO/PCBD1/PSMB8/GLS/VARS/SHMT2/CSAD/SARS2/PSME3/YARS2/PSMB3/PSMA3/PSMD13/SLC25A32/AZIN1/PSMA5/PSMC3/COMT/PSMB2/YARS/PSMA4/IAR…	71
GO:0001763	morphogenesis of a branching structure	18/438	192/17913	1.19987e-06	0.000106967	8.52407e-05	SULF1/WNT2/WNT5A/AGT/FOXA1/FAT4/COL4A1/MMP14/GLI2/EDNRA/MDK/SIX1/BMP4/HOXA5/SEMA3A/SIX4/MAGED1/ACVR1	18			GO:0001909	leukocyte mediated cytotoxicity	27/1158	97/17913	5.22631e-11	5.92797e-09	4.99104e-09	CTSG/SLAMF7/DNASE1L3/PTPRC/CORO1A/VAV1/IL18RAP/LAG3/FCGR2B/LYST/XCL1/LILRB1/SH2D1A/TSTA3/PTPN6/DNASE1/NCR3/STAP1/HLA-F/ARRB2/SERPINB9/AGER/GZMM/RAB27A/RASGRP1/UNC13D/LAMP1	27			GO:0044784	metaphase/anaphase transition of cell cycle	23/1480	49/17913	7.48651e-13	8.39581e-11	7.17129e-11	MAD2L1/CCNB1/TTK/CDT1/DLGAP5/CENPE/CDC20/BUB1B/PLK1/CENPF/CDC6/TACC3/FBXO5/AURKB/NDC80/NEK6/RAD21/ESPL1/NSMCE2/PCID2/TRIP13/MAD2L2/DYNC1LI1	23
GO:0060541	respiratory system development	18/438	193/17913	1.29399e-06	0.000112955	9.0012e-05	SPARC/WNT2/WNT5A/FOXA1/SOX11/MMP14/LOX/GLI2/SIX1/PTK7/BMP4/FSTL3/ALDH1A3/HOXA5/BMPR2/SIX4/TNS3/ADAMTS2	18			GO:0032946	positive regulation of mononuclear cell proliferation	31/1158	126/17913	6.47502e-11	7.19132e-09	6.05471e-09	CCL19/RASAL3/PTPRC/ZAP70/CORO1A/MEF2C/CD38/CD74/CCL5/HLA-DMB/BCL6/CD24/SASH3/CD28/ADA/IL15/CLECL1/CD6/BCL2/XCL1/CD40/TNFRSF13C/CCR2/NCKAP1L/EBI3/FCRL3/AGER/IRS2/CD209/TLR9/CARD11	31			GO:0051306	mitotic sister chromatid separation	23/1480	49/17913	7.48651e-13	8.39581e-11	7.17129e-11	MAD2L1/CCNB1/TTK/CDT1/DLGAP5/CENPE/CDC20/BUB1B/PLK1/CENPF/CDC6/TACC3/FBXO5/AURKB/NDC80/NEK6/RAD21/ESPL1/NSMCE2/PCID2/TRIP13/MAD2L2/DYNC1LI1	23
GO:0034330	cell junction organization	22/438	277/17913	1.36699e-06	0.000116891	9.31491e-05	FN1/CDH11/AGT/F2R/FERMT2/THBS1/MMP14/ANG/TGFB2/RUNX1/MARVELD3/CDH2/LIMS1/SMAD7/RASSF8/LRP1/MAP4K4/ACTN1/MPP5/CDH18/CDH5/CDH6	22			GO:0070665	positive regulation of leukocyte proliferation	32/1158	134/17913	7.39553e-11	8.04603e-09	6.77434e-09	CCL19/RASAL3/PTPRC/ZAP70/CORO1A/MEF2C/CD38/CD74/CCL5/HLA-DMB/BCL6/CD24/SASH3/CD28/ADA/IL15/CLECL1/CD6/BCL2/XCL1/CD40/TNFRSF13C/CCR2/NCKAP1L/EBI3/FCRL3/LYN/AGER/IRS2/CD209/TLR9/CARD11	32			GO:0006323	DNA packaging	49/1480	194/17913	7.89177e-13	8.51736e-11	7.27511e-11	TOP2A/CDK1/CCNB1/OIP5/SOX9/CENPA/CDCA5/HIST1H1B/CENPW/CENPH/NCAPG/HJURP/MCM2/ASF1B/CENPN/CENPM/NUSAP1/NCAPH/CHAF1B/HELLS/CENPK/NCAPD3/H2AFX/ITGB3BP/HMGA1/NCAPG2/H2AFY2/SMC2/MIS18A/HMGB2/SRPK1/NCAPD2/CENPQ/CHAF1A/ACIN1/CENPP/CABIN1/IPO4/NAP1L1/CENPO/HAT1/NAP1L4/SMC4/SET/NASP/CENPT/NAA10/NPM1/TP53	49
GO:0090288	negative regulation of cellular response to growth factor stimulus	16/438	156/17913	1.43876e-06	0.000120568	9.60791e-05	SULF1/ASPN/FBN1/HTRA3/WNT5A/BAMBI/AGT/HSPA1A/LTBP1/THBS1/SULF2/FSTL3/SMAD7/TWSG1/RASL11B/FBN2	16			GO:1902105	regulation of leukocyte differentiation	48/1158	267/17913	8.74425e-11	9.32312e-09	7.84958e-09	CCL19/HCLS1/CD27/LTF/PTPRC/ZAP70/EVI2B/CD74/LAG3/RUNX3/BCL6/CD83/MYB/FCGR2B/PF4/SASH3/CD28/TBX21/ADA/IL15/BTK/IRF4/GAS6/CASP8/MIR17HG/RASSF2/HMGB3/LILRB1/BTN2A2/CCR2/NCKAP1L/FCRL3/PTPN6/FOXJ1/LYN/AGER/DTX1/XBP1/HLA-DOA/IL4R/JAK3/RASGRP1/SOCS1/INPP5D/TLR9/CARD11/IRF7/IKZF3	48			GO:0034502	protein localization to chromosome	30/1480	82/17913	7.91135e-13	8.51736e-11	7.27511e-11	CDK1/TTK/CENPA/CDT1/CDCA5/ESCO2/HIST1H1B/BUB1B/PLK1/DKC1/H2AFY2/RUVBL2/CENPQ/MCM8/CCT6A/MSH2/CCT5/AURKB/NDC80/CHAMP1/ZW10/EZH2/TCP1/BRCA2/RAD21/POT1/CCT2/CCT7/CCT4/XRCC5	30
GO:0007492	endoderm development	11/438	73/17913	1.49915e-06	0.000123166	9.8149e-05	INHBA/COL8A1/COL12A1/FN1/COL5A1/MMP2/COL5A2/MMP14/ITGB5/ITGAV/BMP4	11			GO:0032680	regulation of tumor necrosis factor production	34/1158	151/17913	1.06151e-10	1.10959e-08	9.34216e-09	CCL19/CLU/LTF/PTPRC/GPR18/CX3CR1/PF4/SASH3/TLR1/SLAMF1/ZFP36/GAS6/APP/POMC/TNFRSF8/LILRB1/CCR2/IL27RA/LRRK2/DDX58/PTPN6/ARRB2/SPN/AGER/ARG2/GHRL/RASGRP1/UBE2J1/TREX1/CHRNA7/NLRC3/TLR9/FRMD8/PTPN22	34			GO:0051783	regulation of nuclear division	45/1480	172/17913	1.80814e-12	1.90848e-10	1.63013e-10	ANLN/MAD2L1/EREG/UBE2C/AURKA/CCNB1/TTK/CDT1/DLGAP5/CHEK1/CDCA5/CENPE/CDC20/BUB1B/PLK1/NEK2/KIF11/CDC25C/CENPF/CDC6/NUSAP1/KIF20B/MKI67/TACC3/PKMYT1/FBXO5/AURKB/RAD1/NDC80/ZW10/NEK6/RAD21/CHMP5/ESPL1/NSMCE2/PCID2/TRIP13/MAD2L2/DYNC1LI1/CHMP2B/NAA10/DRG1/PHB2/NME6/NFE2L1	45
GO:0001655	urogenital system development	24/438	324/17913	1.5742e-06	0.000126844	0.00010108	SULF1/FBN1/WNT5A/AGT/FOXA1/FAT4/COL4A1/KIF26B/SULF2/SOX11/PODXL/GLI2/SIX1/TGFB2/BMP4/FSTL3/JAG1/SMAD7/SIX4/ODC1/MAGED1/ARID5B/PRKX/BAX	24			GO:0002703	regulation of leukocyte mediated immunity	38/1158	185/17913	1.54047e-10	1.57928e-08	1.32967e-08	DNASE1L3/PTPRC/HMOX1/VAV1/IL18RAP/LAG3/RAC2/BCL6/FCGR2B/SASH3/CD28/TBX21/BTK/XCL1/CD40/LILRB1/CCR2/IL27RA/SH2D1A/CLEC4G/DDX58/CD96/PTPN6/DNASE1/NCR3/FOXJ1/HLA-F/FGR/ARRB2/LYN/SERPINB9/AGER/IL4R/JAK3/RASGRP1/UNC13D/LAMP1/IL20RB	38			GO:0006399	tRNA metabolic process	43/1480	160/17913	2.10553e-12	2.17963e-10	1.86173e-10	DARS2/CDK5RAP1/RPP40/EEF1E1/EARS2/TP53RK/KARS/PPA1/WDR4/GARS/FARSA/NARS2/PUS7/POLR3K/HSD17B10/LARS2/DUS4L/PUS1/LAGE3/IARS/TRMT61B/DUS1L/CSTF2/VARS/TPRKB/CPSF1/CTU2/SARS2/TRMT11/YARS2/FTSJ1/NAT10/TRMT5/TRMT6/TSEN15/CLP1/TRMT61A/METTL1/YARS/METTL6/IARS2/PTCD1/TARS	43
GO:0016055	Wnt signaling pathway	31/438	498/17913	2.05136e-06	0.000162174	0.000129234	SFRP4/SULF1/CTHRC1/COL1A1/DKK3/CPZ/WNT2/WNT5A/BAMBI/APCDD1/FZD8/FERMT2/LEF1/DKK2/BICC1/DACT1/SULF2/MDK/FZD7/PTK7/RUNX1/CDH2/FZD2/IGFBP4/KREMEN2/DIXDC1/CALCOCO1/LRP1/ATP6AP2/ROR2/TERT	31			GO:0050866	negative regulation of cell activation	38/1158	187/17913	2.14219e-10	2.15472e-08	1.81416e-08	BANK1/PTPRC/HMOX1/CD74/LAG3/RUNX3/BCL6/FCGR2B/TIGIT/TBX21/BTK/XCL1/CNR2/CNR1/HMGB3/LILRB1/BTN2A2/CCR2/CLEC4G/PTPN6/FOXJ1/HLA-F/LAX1/LDLR/SPN/DTX1/PAWR/ARG2/CD9/NR1H3/IL4R/JAK3/ADORA2A/SOCS1/INPP5D/MILR1/IL20RB/PTPN22	38			GO:0032200	telomere organization	44/1480	167/17913	2.45418e-12	2.49261e-10	2.12906e-10	MYC/EXO1/RAD51/NEK2/POLD2/RECQL4/PRIM1/PCNA/DKC1/RFC2/FEN1/RPA3/BLM/POLE2/POLA2/RFC4/CCT6A/RFC5/CCT5/RFC3/POLA1/AURKB/CCNE1/PTGES3/PRKDC/TCP1/BRCA2/RAD50/NHP2/DNA2/POT1/CCT2/NSMCE2/HSP90AB1/NAT10/APEX1/CCT7/POLE3/NBN/POLD1/CCNE2/CCT4/ZBTB48/XRCC5	44
GO:0010717	regulation of epithelial to mesenchymal transition	12/438	91/17913	2.16258e-06	0.0001678	0.000133717	COL1A1/LOXL2/BAMBI/FOXA1/LEF1/ELL3/MDK/TGFB2/BMP4/JAG1/SMAD7/ACVR1	12			GO:0032640	tumor necrosis factor production	34/1158	155/17913	2.24709e-10	2.17804e-08	1.8338e-08	CCL19/CLU/LTF/PTPRC/GPR18/CX3CR1/PF4/SASH3/TLR1/SLAMF1/ZFP36/GAS6/APP/POMC/TNFRSF8/LILRB1/CCR2/IL27RA/LRRK2/DDX58/PTPN6/ARRB2/SPN/AGER/ARG2/GHRL/RASGRP1/UBE2J1/TREX1/CHRNA7/NLRC3/TLR9/FRMD8/PTPN22	34			GO:1901293	nucleoside phosphate biosynthetic process	72/1480	365/17913	2.51497e-12	2.50705e-10	2.1414e-10	QPRT/RRM2/MLXIPL/TK1/PRPS2/SCD/ACSL6/IDH2/PAICS/PANK1/ALDOC/NAMPT/ZBTB20/PINK1/EIF6/TYMS/CAD/RRM1/KARS/NUP37/FASN/NUP155/ACOT7/PPAT/SLC25A1/GARS/DTYMK/PFKFB4/NME1/AGPAT5/RAE1/TECR/DCK/GART/ADSSL1/ENO3/LDHA/ENO1/PFKL/GMPS/HPRT1/GALK1/ADK/OGT/MTHFD1/RAD50/ACSL3/IMPDH2/PFKM/LDHC/PRPS1L1/IMPDH1/TPI1/ATIC/NPR2/HSD17B12/ADSL/AMPD2/NUP35/UMPS/PRPS1/NME7/NME3/UCK2/GAPDH/PGK1/NUP107/SEH1L/TP53/FLAD1/NME6/…	72
GO:0198738	cell-cell signaling by wnt	31/438	500/17913	2.2291e-06	0.000169817	0.000135325	SFRP4/SULF1/CTHRC1/COL1A1/DKK3/CPZ/WNT2/WNT5A/BAMBI/APCDD1/FZD8/FERMT2/LEF1/DKK2/BICC1/DACT1/SULF2/MDK/FZD7/PTK7/RUNX1/CDH2/FZD2/IGFBP4/KREMEN2/DIXDC1/CALCOCO1/LRP1/ATP6AP2/ROR2/TERT	31			GO:1903555	regulation of tumor necrosis factor superfamily cytokine production	34/1158	155/17913	2.24709e-10	2.17804e-08	1.8338e-08	CCL19/CLU/LTF/PTPRC/GPR18/CX3CR1/PF4/SASH3/TLR1/SLAMF1/ZFP36/GAS6/APP/POMC/TNFRSF8/LILRB1/CCR2/IL27RA/LRRK2/DDX58/PTPN6/ARRB2/SPN/AGER/ARG2/GHRL/RASGRP1/UBE2J1/TREX1/CHRNA7/NLRC3/TLR9/FRMD8/PTPN22	34			GO:1905818	regulation of chromosome separation	23/1480	52/17913	3.55096e-12	3.47542e-10	2.96854e-10	MAD2L1/CCNB1/TTK/CDT1/DLGAP5/CENPE/CDC20/BUB1B/PLK1/CENPF/CDC6/TACC3/FBXO5/AURKB/NDC80/NEK6/RAD21/ESPL1/NSMCE2/PCID2/TRIP13/MAD2L2/DYNC1LI1	23
GO:0010810	regulation of cell-substrate adhesion	18/438	201/17913	2.32401e-06	0.000173886	0.000138567	COL1A1/COL8A1/FN1/MMP12/POSTN/PLAU/SPOCK1/SMOC2/EGFL6/THBS1/MMP14/HOXA7/MDK/FZD7/JAG1/LIMS1/LRP1/MAP4K4	18			GO:0071887	leukocyte apoptotic process	27/1158	103/17913	2.34639e-10	2.23368e-08	1.88064e-08	CCL19/CCR7/HCLS1/CD27/CXCL12/CD3G/MEF2C/TSC22D3/CD74/CCL5/BCL6/PDCD1/CCL21/ADA/BTK/GAS6/MIR17HG/LILRB1/EFNA1/DOCK8/LYN/ARG2/IRS2/JAK3/FASLG/PIK3CD/IRF7	27			GO:0072331	signal transduction by p53 class mediator	58/1480	264/17913	3.6948e-12	3.55163e-10	3.03363e-10	TPX2/CDK1/AURKA/CCNB1/CHEK1/E2F1/FOXM1/ARID3A/EXO1/RMI2/E2F7/GTSE1/E2F8/BRCA1/CDC25C/PCNA/BOP1/PMAIP1/RRS1/RFC2/EEF1E1/RPA3/TP53RK/HIPK2/BLM/KDM1A/RPF2/RFC4/RFC5/CDKN1A/NOP2/RFC3/AURKB/RAD1/CDK5RAP3/BCL2L12/TFDP1/BCL3/MIF/ATAD5/TRIAP1/BRCA2/RAD50/PRMT1/TAF4/RBBP8/RRM2B/DNA2/BARD1/MYBBP1A/TOPBP1/RMI1/EHMT2/CDK5/NBN/RPS7/TP53/PPM1D	58
GO:0001649	osteoblast differentiation	19/438	222/17913	2.40328e-06	0.000176662	0.00014078	CTHRC1/COL1A1/IGFBP3/VCAN/ITGA11/LEF1/SOX11/LOX/GLI2/BMP4/JUNB/JAG1/CEBPB/MRC2/TWSG1/BMPR2/TPM4/FBN2/ACVR1	19			GO:0046634	regulation of alpha-beta T cell activation	25/1158	90/17913	2.82959e-10	2.64641e-08	2.22814e-08	CCL19/RASAL3/PTPRC/ZAP70/RUNX3/BCL6/CD83/MYB/SASH3/CD28/TBX21/ADA/HSPH1/IRF4/XCL1/LILRB1/CCR2/NCKAP1L/EBI3/AGER/ARG2/IL4R/JAK3/ADORA2A/SOCS1	25			GO:0033047	regulation of mitotic sister chromatid segregation	24/1480	57/17913	4.4429e-12	4.19581e-10	3.58386e-10	MAD2L1/CCNB1/TTK/CDT1/DLGAP5/CENPE/CDC20/BUB1B/PLK1/CENPF/CDC6/TACC3/FBXO5/AURKB/NDC80/NEK6/RAD21/ESPL1/NSMCE2/PCID2/TRIP13/MAD2L2/DYNC1LI1/NAA10	24
GO:0051216	cartilage development	17/438	182/17913	2.49412e-06	0.000177125	0.000141148	SULF1/COL1A1/COMP/LUM/LOXL2/ACAN/WNT5A/SERPINH1/SULF2/GLI2/MDK/BMP4/BMP8A/NKX3-2/HOXA5/BMPR2/ROR2	17			GO:0002312	B cell activation involved in immune response	22/1158	71/17913	3.26861e-10	3.0043e-08	2.52947e-08	CD19/PLCG2/PTPRC/ITM2A/BATF/BCL6/MFNG/FCGR2B/AICDA/CD28/TBX21/DOCK10/ADA/CD40/IL27RA/CCR6/SWAP70/PLCL2/XBP1/PTK2B/UNG/DOCK11	22			GO:0030071	regulation of mitotic metaphase/anaphase transition	21/1480	44/17913	4.98516e-12	4.62675e-10	3.95194e-10	MAD2L1/CCNB1/TTK/CDT1/DLGAP5/CENPE/CDC20/PLK1/CENPF/CDC6/FBXO5/AURKB/NDC80/NEK6/RAD21/ESPL1/NSMCE2/PCID2/TRIP13/MAD2L2/DYNC1LI1	21
GO:1903708	positive regulation of hemopoiesis	17/438	182/17913	2.49412e-06	0.000177125	0.000141148	INHBA/TNFSF4/HSPA1A/LEF1/MMP14/GLI2/MDK/TREM2/RUNX1/KLF10/JAG1/HOXA5/PPARGC1B/DUSP10/ZBTB1/ROR2/SYK	17			GO:0060326	cell chemotaxis	45/1158	253/17913	4.85849e-10	4.38994e-08	3.6961e-08	CCL19/CCR7/CXCL13/CXCR4/CXCL3/CXCL12/HOXB9/CORO1A/VAV1/CD74/GPR18/CXADR/CCL5/RAC2/MET/IL16/CCL21/PF4/CXCR5/CMKLR1/GAS6/LYST/XCL1/CNR2/BIN2/CCL23/CCR2/NCKAP1L/PDE4B/CXCR3/EPHA2/CCR6/SWAP70/STAP1/VEGFA/ARRB2/LYN/SEMA5A/RHOG/ZNF580/PTK2B/PLEKHG5/RAC1/PIK3CD/SBDS	45			GO:0006732	coenzyme metabolic process	71/1480	366/17913	8.14244e-12	7.42894e-10	6.34543e-10	DGAT2/QPRT/MLXIPL/SCD/ACSL6/PDSS1/IDH2/PANK1/SLC5A6/PGD/ALDOC/NAMPT/ZBTB20/PEMT/AADAT/EIF6/TYMS/NUP37/TP53I3/APIP/FASN/NUP155/ACOT7/SLC25A1/PFKFB4/MTHFD1L/SLC19A1/TKT/RAE1/TECR/GART/ENO3/LDHA/ENO1/PFKL/GALK1/GSTO1/ENOPH1/OGT/MTHFD1/MCCC2/MTHFD2/NFS1/COQ3/ACSL3/PFKM/PCBD1/DHFR/TPI1/ATIC/SHMT2/HSD17B12/RPIA/GCH1/NUP35/SLC25A32/SUCLG2/HSD17B4/MVK/GAPDH/AASDHPPT/PGK1/NUP107/SEH1L/TP53/FLAD1/CYB5R3/MT…	71
GO:0048592	eye morphogenesis	15/438	145/17913	2.74944e-06	0.000190451	0.000151767	COL8A1/FBN1/COL8A2/COL5A1/WNT2/COL5A2/WNT5A/MFAP2/FJX1/SOX11/BMP4/ALDH1A3/JAG1/FBN2/BAX	15			GO:0050708	regulation of protein secretion	66/1158	456/17913	5.36184e-10	4.75233e-08	4.00121e-08	CCL19/CCR7/BLK/VSNL1/BANK1/AIM2/RBP4/NMU/CD38/FOXA2/CCL5/BMP6/NR0B2/FCGR2B/TLR1/CFTR/NLRP7/SYBU/GAS6/IL17RB/SOX4/UCP2/NLRP1/CNR1/CD40/CYP51A1/LILRB1/BTN2A2/TCIRG1/IL27RA/NLRP2/CD22/FERMT1/LRRK2/DDX58/RHBDF2/MCU/ICA1/NDUFAF2/FGR/LYN/AGER/ARG2/XBP1/GHRL/NR1H3/IL4R/STX1A/ARNTL/IRS2/CARD8/RASGRP1/DNAJC1/ADORA2A/ANXA4/SOCS1/TLR10/RAC1/CDK16/CACNA1D/TLR9/PPID/FRMD8/TTN/TLR6/PTPN22	66			GO:1902099	regulation of metaphase/anaphase transition of cell cycle	21/1480	46/17913	1.46335e-11	1.29994e-09	1.11035e-09	MAD2L1/CCNB1/TTK/CDT1/DLGAP5/CENPE/CDC20/PLK1/CENPF/CDC6/FBXO5/AURKB/NDC80/NEK6/RAD21/ESPL1/NSMCE2/PCID2/TRIP13/MAD2L2/DYNC1LI1	21
GO:1902105	regulation of leukocyte differentiation	21/438	267/17913	2.77267e-06	0.000190451	0.000151767	INHBA/FBN1/TNFSF4/LEF1/MMP14/HOXA7/GLI2/CARTPT/MDK/TREM2/BMP4/RUNX1/FSTL3/KLF10/CEBPB/SMAD7/PPARGC1B/DUSP10/ZBTB1/ROR2/SYK	21			GO:0001819	positive regulation of cytokine production	65/1158	446/17913	5.43785e-10	4.75233e-08	4.00121e-08	CCL19/CCR7/LTB/PLCG2/CLU/NOX1/PTPRC/AIM2/HMOX1/HILPDA/TSPAN6/CD74/CD83/BIRC3/MYB/PF4/TIGIT/SASH3/TLR1/CD28/IL15/IRF4/CD6/APP/IL17RB/XCL1/TNFRSF8/NLRP1/CD40/IRF5/LILRB1/TNFRSF13C/CCR2/IL27RA/NLRP2/FERMT1/LRRK2/CEACAM20/EBI3/DDX58/PDE4B/ZBP1/IL17D/HLA-F/FGR/LY9/SPN/AGER/POLR3GL/XBP1/TXK/IL4R/CARD8/RASGRP1/ZNF580/TLR7/ROCK2/TLR9/CARD11/IL20RB/FRMD8/IRF7/SMAD3/TLR6/PTPN22	65			GO:0051310	metaphase plate congression	23/1480	55/17913	1.47309e-11	1.29994e-09	1.11035e-09	FAM83D/CCNB1/KIF2C/CDT1/CDCA5/CDCA8/CENPE/KIFC1/KIF18A/CENPF/SPAG5/RRS1/PSRC1/CENPQ/KIF22/NDC80/CHAMP1/ZW10/KIF14/PIBF1/CHMP5/CHMP2B/SEH1L	23
GO:0010718	positive regulation of epithelial to mesenchymal transition	9/438	50/17913	2.96362e-06	0.000200284	0.000159603	COL1A1/LOXL2/BAMBI/LEF1/MDK/TGFB2/BMP4/JAG1/ACVR1	9			GO:0071706	tumor necrosis factor superfamily cytokine production	34/1158	161/17913	6.5608e-10	5.64123e-08	4.74962e-08	CCL19/CLU/LTF/PTPRC/GPR18/CX3CR1/PF4/SASH3/TLR1/SLAMF1/ZFP36/GAS6/APP/POMC/TNFRSF8/LILRB1/CCR2/IL27RA/LRRK2/DDX58/PTPN6/ARRB2/SPN/AGER/ARG2/GHRL/RASGRP1/UBE2J1/TREX1/CHRNA7/NLRC3/TLR9/FRMD8/PTPN22	34			GO:0006270	DNA replication initiation	17/1480	30/17913	1.51041e-11	1.31137e-09	1.12011e-09	CDT1/MCM4/MCM2/PRIM1/CDC6/POLE2/MCM6/POLA2/MCM7/MCM5/POLA1/CCNE1/CDC34/MCM3/POLE3/NBN/CCNE2	17
GO:0001935	endothelial cell proliferation	17/438	185/17913	3.11973e-06	0.000207487	0.000165343	SULF1/SPARC/LOXL2/FGFBP1/WNT2/WNT5A/THBS1/THBS4/MMP14/ANG/MDK/BMP4/FLT1/HTR2B/BMPR2/PRKX/CCL26	17			GO:0002335	mature B cell differentiation	13/1158	25/17913	8.0717e-10	6.8302e-08	5.75067e-08	CD19/PLCG2/ITM2A/MFNG/FCGR2B/DOCK10/ADA/POU2F2/PLCL2/CMTM7/XBP1/PTK2B/DOCK11	13			GO:0009165	nucleotide biosynthetic process	69/1480	360/17913	2.84139e-11	2.39129e-09	2.04252e-09	QPRT/RRM2/MLXIPL/SCD/ACSL6/IDH2/PAICS/PANK1/ALDOC/NAMPT/ZBTB20/PINK1/EIF6/TYMS/CAD/RRM1/KARS/NUP37/FASN/NUP155/ACOT7/PPAT/SLC25A1/GARS/DTYMK/PFKFB4/NME1/AGPAT5/RAE1/TECR/DCK/GART/ADSSL1/ENO3/LDHA/ENO1/PFKL/GMPS/HPRT1/GALK1/ADK/OGT/MTHFD1/RAD50/ACSL3/IMPDH2/PFKM/LDHC/IMPDH1/TPI1/ATIC/NPR2/HSD17B12/ADSL/AMPD2/NUP35/UMPS/PRPS1/NME7/NME3/UCK2/GAPDH/PGK1/NUP107/SEH1L/TP53/FLAD1/NME6/PDHB	69
GO:0071772	response to BMP	15/438	147/17913	3.26397e-06	0.0002104	0.000167665	SFRP4/SULF1/COMP/FBN1/FSTL1/HTRA3/WNT5A/SOX11/BMP4/FSTL3/SMAD7/TWSG1/BMPR2/ROR2/ACVR1	15			GO:0050854	regulation of antigen receptor-mediated signaling pathway	20/1158	63/17913	1.28683e-09	1.07189e-07	9.02472e-08	CD19/CCR7/BLK/PTPRC/LCK/PRKCB/PVRIG/LPXN/FCGR2B/ADA/BTN2A2/CD22/FCRL3/TRAT1/PTPN6/STAP1/PLCL2/LYN/PAWR/PTPN22	20			GO:0071897	DNA biosynthetic process	46/1480	192/17913	2.84307e-11	2.39129e-09	2.04252e-09	MYC/DACH1/TK1/DSCC1/NEK2/POLD2/DTL/CENPF/PCNA/DKC1/RFC2/RPA3/TYMS/POLA2/RFC4/CCT6A/POLQ/RFC5/CDKN1A/CCT5/CHTF18/RFC3/POLA1/AURKB/FGFR4/TFDP1/ACVRL1/PTGES3/TCP1/RAD50/NHP2/PRKD2/POT1/CCT2/HSP90AB1/POLB/MAD2L2/NAT10/LIG1/CCT7/RCHY1/POLE3/TP53/POLD1/CCT4/XRCC5	46
GO:0071773	cellular response to BMP stimulus	15/438	147/17913	3.26397e-06	0.0002104	0.000167665	SFRP4/SULF1/COMP/FBN1/FSTL1/HTRA3/WNT5A/SOX11/BMP4/FSTL3/SMAD7/TWSG1/BMPR2/ROR2/ACVR1	15			GO:0042089	cytokine biosynthetic process	28/1158	120/17913	1.98205e-09	1.60187e-07	1.34869e-07	LTB/PTPRC/HMOX1/LAG3/CX3CR1/TLR1/CD28/IRF4/ZFP36/APP/TNFRSF8/LILRB1/TNFRSF13C/CCR2/EBI3/CEBPE/FOXJ1/SPN/AGER/PAWR/GHRL/UBE2J1/TLR7/INPP5D/TLR9/CARD11/IRF7/TLR6	28			GO:1902850	microtubule cytoskeleton organization involved in mitosis	34/1480	116/17913	3.17325e-11	2.62794e-09	2.24466e-09	TPX2/MAD2L1/CCNB1/SPC25/TTK/CENPA/MYBL2/KIF4A/PRC1/CENPE/KIFC1/CDC20/GPSM2/PLK1/RACGAP1/KIF11/NUSAP1/KIF23/POC1A/TACC3/PSRC1/RAE1/RAN/AURKB/NDC80/ZW10/KIF2A/STIL/PIBF1/CHMP5/ESPL1/KIF3B/CHMP2B/DRG1	34
GO:0003231	cardiac ventricle development	14/438	131/17913	4.01858e-06	0.000255119	0.0002033	WNT5A/SALL4/LTBP1/SOX11/PTK7/TGFB2/BMP4/FZD2/JAG1/ROBO1/SMAD7/BMPR2/TPM1/ACVR1	14			GO:0001776	leukocyte homeostasis	23/1158	84/17913	1.98318e-09	1.60187e-07	1.34869e-07	TNFRSF17/CORO1A/MEF2C/TSC22D3/CD74/DOCK10/ADA/LAT/SIT1/BCL2/MIR17HG/TNFRSF13C/TCIRG1/CCR2/NCKAP1L/PDE4B/FLT3/BAP1/LYN/SH2B2/JAK3/DOCK11/PIK3CD	23			GO:0006275	regulation of DNA replication	31/1480	102/17913	8.41247e-11	6.86126e-09	5.86055e-09	EREG/CDK1/CDT1/DACH1/CCNA2/ESCO2/DSCC1/E2F7/E2F8/CDC6/PCNA/RFC2/BLM/TIPIN/RFC4/RFC5/FBXO5/CHTF18/RFC3/GMNN/CDC7/ACVRL1/ATAD5/BRCA2/DNA2/PPP2CA/CACYBP/EHMT2/DONSON/NBN/TP53	31
GO:0030510	regulation of BMP signaling pathway	11/438	81/17913	4.28593e-06	0.000262991	0.000209574	SFRP4/SULF1/FBN1/HTRA3/WNT5A/SOX11/BMP4/FSTL3/SMAD7/TWSG1/BMPR2	11			GO:0002791	regulation of peptide secretion	67/1158	483/17913	2.39492e-09	1.89885e-07	1.59873e-07	CCL19/CCR7/BLK/VSNL1/BANK1/AIM2/RBP4/NMU/CD38/FOXA2/CD74/CCL5/BMP6/NR0B2/FCGR2B/TLR1/CFTR/NLRP7/SYBU/GAS6/IL17RB/SOX4/UCP2/NLRP1/CNR1/CD40/CYP51A1/LILRB1/BTN2A2/TCIRG1/IL27RA/NLRP2/CD22/FERMT1/LRRK2/DDX58/RHBDF2/MCU/ICA1/NDUFAF2/FGR/LYN/AGER/ARG2/XBP1/GHRL/NR1H3/IL4R/STX1A/ARNTL/IRS2/CARD8/RASGRP1/DNAJC1/ADORA2A/ANXA4/SOCS1/TLR10/RAC1/CDK16/CACNA1D/TLR9/PPID/FRMD8/TTN/TLR6/PTPN22	67			GO:0007080	mitotic metaphase plate congression	19/1480	41/17913	9.93368e-11	7.98104e-09	6.81702e-09	CCNB1/KIF2C/CDT1/CDCA5/CDCA8/CENPE/KIFC1/KIF18A/RRS1/PSRC1/KIF22/NDC80/CHAMP1/ZW10/KIF14/PIBF1/CHMP5/CHMP2B/SEH1L	19
GO:0060326	cell chemotaxis	20/438	253/17913	4.42923e-06	0.000262991	0.000209574	CXCL10/S100A8/WNT5A/CXCL11/SMOC2/ITGA1/LEF1/THBS1/THBS4/ARHGEF16/LOX/MDK/DAPK2/TGFB2/FLT1/CXCL6/TMEM102/ITGA9/CCL26/SYK	20			GO:0042107	cytokine metabolic process	28/1158	121/17913	2.42209e-09	1.89885e-07	1.59873e-07	LTB/PTPRC/HMOX1/LAG3/CX3CR1/TLR1/CD28/IRF4/ZFP36/APP/TNFRSF8/LILRB1/TNFRSF13C/CCR2/EBI3/CEBPE/FOXJ1/SPN/AGER/PAWR/GHRL/UBE2J1/TLR7/INPP5D/TLR9/CARD11/IRF7/TLR6	28			GO:0031570	DNA integrity checkpoint	37/1480	141/17913	1.52772e-10	1.20937e-08	1.03299e-08	CDK1/AURKA/CCNB1/CDT1/CHEK1/E2F1/ARID3A/CDC45/E2F7/PLK1/GTSE1/E2F8/BRCA1/CDC25C/DTL/CDC6/PCNA/H2AFX/BLM/RFWD3/TIPIN/CDKN1A/RAD1/CDK5RAP3/TFDP1/NAE1/PRKDC/TRIAP1/PRMT1/DNA2/CLSPN/RNASEH2B/PTPN11/CRY1/DONSON/NBN/TP53	37
GO:0003205	cardiac chamber development	16/438	170/17913	4.45642e-06	0.000262991	0.000209574	WNT2/WNT5A/SALL4/LTBP1/SOX11/PTK7/TGFB2/BMP4/FZD2/JAG1/ROBO1/SMAD7/BMPR2/ADAMTS6/TPM1/ACVR1	16			GO:0002685	regulation of leukocyte migration	36/1158	186/17913	2.56727e-09	1.9835e-07	1.67e-07	CCL19/CCR7/CXCL13/CXCL12/HMOX1/CCL8/CD74/GPR18/CCL5/RAC2/BMP5/CCL21/CX3CR1/ADA/CMKLR1/GAS6/APP/XCL1/STK10/CCR2/IL27RA/NCKAP1L/CXCR3/CCR6/DOCK8/ITGA2/SWAP70/STAP1/VEGFA/LYN/SPN/AGER/CD9/ZNF580/PTK2B/RAC1	36			GO:0009124	nucleoside monophosphate biosynthetic process	45/1480	196/17913	2.10818e-10	1.64468e-08	1.40481e-08	MLXIPL/TK1/PRPS2/PAICS/ALDOC/ZBTB20/PINK1/EIF6/TYMS/CAD/NUP37/NUP155/PPAT/PFKFB4/RAE1/DCK/GART/ADSSL1/ENO3/LDHA/ENO1/PFKL/GMPS/HPRT1/GALK1/ADK/OGT/IMPDH2/PFKM/LDHC/PRPS1L1/IMPDH1/TPI1/ATIC/ADSL/AMPD2/NUP35/UMPS/PRPS1/UCK2/GAPDH/PGK1/NUP107/SEH1L/TP53	45
GO:0048771	tissue remodeling	16/438	170/17913	4.45642e-06	0.000262991	0.000209574	CTHRC1/AGT/NOX4/F2R/THBS4/SNX10/MMP14/CARTPT/MDK/BGN/JAG1/BMPR2/PPARGC1B/EFNA2/BAX/SYK	16			GO:0002704	negative regulation of leukocyte mediated immunity	17/1158	48/17913	3.34952e-09	2.5509e-07	2.14772e-07	PTPRC/HMOX1/BCL6/FCGR2B/TBX21/XCL1/LILRB1/CCR2/CLEC4G/CD96/PTPN6/FOXJ1/HLA-F/ARRB2/SERPINB9/JAK3/IL20RB	17			GO:0050000	chromosome localization	25/1480	72/17913	2.34868e-10	1.7807e-08	1.52098e-08	FAM83D/CCNB1/KIF2C/CDT1/DLGAP5/CDCA5/CDCA8/CENPE/KIFC1/KIF18A/CENPF/SPAG5/RRS1/PSRC1/CENPQ/KIF22/NDC80/CHAMP1/ZW10/KIF14/KATNB1/PIBF1/CHMP5/CHMP2B/SEH1L	25
GO:0097529	myeloid leukocyte migration	16/438	170/17913	4.45642e-06	0.000262991	0.000209574	CXCL10/S100A8/ITGA1/THBS1/THBS4/MMP14/MDK/TREM2/DAPK2/TGFB2/FLT1/CXCL6/ROR2/ITGA9/CCL26/SYK	16			GO:0048872	homeostasis of number of cells	42/1158	241/17913	3.46369e-09	2.56729e-07	2.16153e-07	TNFRSF17/CCR7/HCLS1/CORO1A/MEF2C/HMOX1/TSC22D3/CD74/BCL6/SASH3/DOCK10/ADA/LAT/KLF2/SIT1/ZFP36/BCL2/MIR17HG/RASSF2/TNFRSF13C/TCIRG1/CCR2/NCKAP1L/DNASE2/PDE4B/IKZF1/FLT3/VEGFA/BAP1/AMPD3/LYN/SH2B2/JAK3/FLVCR1/INPP5D/DOCK11/ACVR2A/JMJD6/THRA/PIK3CD/CARD11/IL20RB	42			GO:0051303	establishment of chromosome localization	25/1480	72/17913	2.34868e-10	1.7807e-08	1.52098e-08	FAM83D/CCNB1/KIF2C/CDT1/DLGAP5/CDCA5/CDCA8/CENPE/KIFC1/KIF18A/CENPF/SPAG5/RRS1/PSRC1/CENPQ/KIF22/NDC80/CHAMP1/ZW10/KIF14/KATNB1/PIBF1/CHMP5/CHMP2B/SEH1L	25
GO:0001822	kidney development	21/438	276/17913	4.6692e-06	0.000271721	0.000216531	SULF1/FBN1/AGT/FAT4/KIF26B/SULF2/SOX11/PODXL/GLI2/SIX1/TGFB2/BMP4/FSTL3/JAG1/SMAD7/SIX4/ODC1/MAGED1/ARID5B/PRKX/BAX	21			GO:0030595	leukocyte chemotaxis	36/1158	188/17913	3.46736e-09	2.56729e-07	2.16153e-07	CCL19/CCR7/CXCL13/CXCR4/CXCL3/CXCL12/CORO1A/VAV1/CD74/GPR18/CXADR/CCL5/RAC2/IL16/CCL21/PF4/CXCR5/CMKLR1/GAS6/LYST/XCL1/CNR2/CCL23/CCR2/NCKAP1L/PDE4B/CXCR3/CCR6/SWAP70/STAP1/LYN/ZNF580/PTK2B/RAC1/PIK3CD/SBDS	36			GO:0046390	ribose phosphate biosynthetic process	57/1480	284/17913	2.44259e-10	1.82618e-08	1.55983e-08	MLXIPL/PRPS2/SCD/ACSL6/PAICS/PANK1/ALDOC/ZBTB20/PINK1/EIF6/CAD/NUP37/FASN/NUP155/ACOT7/PPAT/SLC25A1/PFKFB4/NME1/RAE1/TECR/GART/ADSSL1/ENO3/LDHA/ENO1/PFKL/GMPS/HPRT1/GALK1/ADK/OGT/ACSL3/IMPDH2/PFKM/LDHC/PRPS1L1/IMPDH1/TPI1/ATIC/NPR2/HSD17B12/ADSL/AMPD2/NUP35/UMPS/PRPS1/NME7/NME3/UCK2/GAPDH/PGK1/NUP107/SEH1L/TP53/NME6/PDHB	57
GO:0017015	regulation of transforming growth factor beta receptor signaling pathway	13/438	115/17913	4.75287e-06	0.000272801	0.000217391	ASPN/FBN1/DKK3/HTRA3/BAMBI/HSPA1A/LTBP1/THBS1/SOX11/LOX/SMAD7/RASL11B/FBN2	13			GO:0001906	cell killing	32/1158	156/17913	4.44031e-09	3.24264e-07	2.73013e-07	DEFA6/CTSG/SLAMF7/DNASE1L3/LTF/PTPRC/CORO1A/VAV1/IL18RAP/LAG3/FCGR2B/PF4/LYST/XCL1/CAMP/LILRB1/SH2D1A/TSTA3/PTPN6/DNASE1/NCR3/STAP1/HLA-F/ARRB2/SERPINB9/AGER/GZMM/RAB27A/RASGRP1/UNC13D/LAMP1/CR1L	32			GO:0007052	mitotic spindle organization	29/1480	95/17913	3.02289e-10	2.22907e-08	1.90396e-08	TPX2/CCNB1/SPC25/TTK/MYBL2/KIF4A/PRC1/CENPE/KIFC1/CDC20/GPSM2/PLK1/RACGAP1/KIF11/KIF23/POC1A/TACC3/PSRC1/RAE1/RAN/AURKB/NDC80/KIF2A/STIL/PIBF1/CHMP5/KIF3B/CHMP2B/DRG1	29
GO:0048706	embryonic skeletal system development	13/438	117/17913	5.76143e-06	0.000321872	0.000256495	SULF1/COL1A1/WNT5A/SULF2/SOX11/MMP14/HOXA7/SIX1/BMP4/NKX3-2/HOXA5/SIX4/KIAA1217	13			GO:0051250	negative regulation of lymphocyte activation	29/1158	132/17913	4.52963e-09	3.26317e-07	2.74742e-07	BANK1/CD74/LAG3/RUNX3/BCL6/FCGR2B/TIGIT/TBX21/BTK/XCL1/HMGB3/LILRB1/BTN2A2/CLEC4G/PTPN6/FOXJ1/HLA-F/LAX1/SPN/DTX1/PAWR/ARG2/IL4R/JAK3/ADORA2A/SOCS1/INPP5D/IL20RB/PTPN22	29			GO:0032201	telomere maintenance via semi-conservative replication	15/1480	27/17913	3.57077e-10	2.59749e-08	2.21865e-08	POLD2/PRIM1/PCNA/RFC2/FEN1/RPA3/POLE2/POLA2/RFC4/RFC5/RFC3/POLA1/DNA2/POLE3/POLD1	15
GO:1903844	regulation of cellular response to transforming growth factor beta stimulus	13/438	117/17913	5.76143e-06	0.000321872	0.000256495	ASPN/FBN1/DKK3/HTRA3/BAMBI/HSPA1A/LTBP1/THBS1/SOX11/LOX/SMAD7/RASL11B/FBN2	13			GO:0042129	regulation of T cell proliferation	31/1158	149/17913	5.40534e-09	3.84212e-07	3.23486e-07	CCL19/RASAL3/PTPRC/ZAP70/CORO1A/CCL5/HLA-DMB/RAC2/CD24/SASH3/CD28/IL15/CLECL1/CD6/XCL1/LILRB1/TNFRSF13C/BTN2A2/CCR2/NCKAP1L/CLEC4G/EBI3/PTPN6/FOXJ1/SPN/AGER/PAWR/ARG2/CD209/CARD11/IL20RB	31			GO:0051304	chromosome separation	24/1480	68/17913	3.64204e-10	2.61401e-08	2.23276e-08	MAD2L1/CCNB1/TTK/CDT1/DLGAP5/CENPE/CDC20/BUB1B/PLK1/CENPF/CDC6/NCAPH/TACC3/FBXO5/AURKB/NDC80/NEK6/RAD21/ESPL1/NSMCE2/PCID2/TRIP13/MAD2L2/DYNC1LI1	24
GO:0043410	positive regulation of MAPK cascade	30/438	499/17913	6.00425e-06	0.000331024	0.000263788	IGFBP3/WNT5A/NOX4/F2R/IL11/OSM/FZD8/ITGA1/THBS1/ERN2/MARCO/MST1R/CARTPT/FZD7/TREM2/TGFB2/BMP4/CDH2/IGFBP4/FLT1/ROBO1/PEA15/HTR2B/SEMA3A/ARL6IP5/MAGED1/DOK5/LRP1/ROR2/SYK	30			GO:0002697	regulation of immune effector process	62/1158	441/17913	5.67956e-09	3.98391e-07	3.35424e-07	CCL19/MZB1/CD19/DNASE1L3/CLU/PTPRC/AIM2/RBP4/CR2/HMOX1/CFP/VAV1/TSPAN6/IL18RAP/CD74/LAG3/HLA-DMB/RAC2/BCL6/BIRC3/MYB/FCGR2B/SASH3/CD28/TBX21/IL15/BTK/IRF4/XCL1/APOBEC3G/CD40/LILRB1/CCR2/IL27RA/CD22/SH2D1A/CLEC4G/DDX58/FCRL3/CD96/PTPN6/DNASE1/NCR3/FOXJ1/CPN2/HLA-F/FGR/ARRB2/LYN/SERPINB9/PGC/AGER/XBP1/IL4R/JAK3/RASGRP1/UNC13D/TREX1/TLR9/LAMP1/IL20RB/CR1L	62			GO:0006353	DNA-templated transcription, termination	24/1480	69/17913	5.1501e-10	3.64776e-08	3.11574e-08	SNRPB/SLBP/SNRPF/CD3EAP/SNRPE/POLR2K/CPSF3/POLR1C/TAF1D/TTF2/SNRPG/CSTF2/POLR2E/CPSF1/CCNH/CSTF1/POLR1B/POLR1E/TWISTNB/CLP1/NCBP1/GTF2H3/NUDT21/TAF1C	24
GO:0048880	sensory system development	24/438	351/17913	6.27251e-06	0.000341322	0.000271995	INHBA/COL8A1/FBN1/COL8A2/COL5A1/WNT2/COL5A2/WNT5A/MFAP2/FJX1/COL4A1/CYP1B1/SOX11/TGFB2/CLCN2/BMP4/ALDH1A3/JAG1/SEMA3A/TWSG1/BMPR2/FBN2/ADAMTS18/BAX	24			GO:0042098	T cell proliferation	34/1158	177/17913	8.65285e-09	5.9907e-07	5.04385e-07	CCL19/RASAL3/PTPRC/ZAP70/CORO1A/CCL5/HLA-DMB/RAC2/CD24/SASH3/CD28/IL15/CLECL1/CD6/XCL1/LILRB1/TNFRSF13C/BTN2A2/CCR2/NCKAP1L/CLEC4G/EBI3/PTPN6/DOCK8/FOXJ1/SPN/AGER/PAWR/ARG2/CD151/DOCK2/CD209/CARD11/IL20RB	34			GO:0032392	DNA geometric change	27/1480	86/17913	6.10667e-10	4.26912e-08	3.64647e-08	TOP2A/GINS2/CDC45/MCM4/MCM2/RAD51/RECQL4/RAD54B/RAD54L/HMGA1/BLM/RUVBL2/MCM6/HMGB2/MCM7/GINS1/ERCC8/RAD50/DNA2/POT1/HMGB1/CETN2/DDX11/GTF2H3/NBN/TP53/XRCC5	27
GO:0001953	negative regulation of cell-matrix adhesion	8/438	42/17913	6.82041e-06	0.000366379	0.000291961	MMP12/POSTN/THBS1/MMP14/HOXA7/JAG1/LRP1/MAP4K4	8			GO:0045058	T cell selection	16/1158	45/17913	9.09956e-09	6.2192e-07	5.23624e-07	CCR7/PTPRC/BATF/ZAP70/CD3D/CD74/CD28/JAG2/TBX21/IL15/IRF4/BCL2/LY9/SPN/DOCK2/CARD11	16			GO:0140053	mitochondrial gene expression	37/1480	148/17913	6.78646e-10	4.68353e-08	4.00044e-08	DARS2/CDK5RAP1/EARS2/MRPL13/MRPL15/LRPPRC/MRPS23/MRPL1/MRPL36/MRPL3/HSD17B10/MRPL17/MRPL4/TFB2M/PUS1/RPUSD3/TRMT61B/TFAM/MRPS12/MRPL23/MRPS7/MRPL42/SHMT2/MRPL50/MRPL37/SLC25A33/YARS2/C1QBP/MRPL45/TRMT5/MTIF2/MRPL41/NDUFA7/GFM1/PNPT1/MRPL40/MRPL44	37
GO:0014812	muscle cell migration	12/438	103/17913	8.04736e-06	0.000426816	0.000340123	IGFBP3/POSTN/PLAU/AGT/NOX4/THBS4/MDK/SIX1/SIX4/TPM1/LRP1/TERT	12			GO:0050871	positive regulation of B cell activation	20/1158	70/17913	9.99616e-09	6.74551e-07	5.67937e-07	CD27/PTPRC/MEF2C/CD38/CD74/BCL6/CD28/TBX21/ADA/BTK/BCL2/CD40/TNFRSF13C/NCKAP1L/FCRL3/XBP1/IRS2/INPP5D/TLR9/CARD11	20			GO:0065004	protein-DNA complex assembly	46/1480	210/17913	6.94468e-10	4.73205e-08	4.04189e-08	OIP5/SOX9/CENPA/CDT1/HIST1H1B/CENPW/CENPH/CENPE/HJURP/MCM2/RAD51/ASF1B/CENPN/CENPM/CENPF/CHAF1B/HELLS/CENPK/H2AFX/ITGB3BP/RPA3/H2AFY2/MIS18A/HMGB2/CENPQ/CHAF1A/GMNN/CENPP/CABIN1/IPO4/NAP1L1/CENPO/HMGB1/CCNH/CETN2/POLR1E/HAT1/NAP1L4/ERCC5/SET/GTF2H3/NASP/CENPT/NPM1/TP53/TAF1C	46
GO:0090101	negative regulation of transmembrane receptor protein serine/threonine kinase signaling pathway	13/438	121/17913	8.36061e-06	0.000437887	0.000348946	ASPN/FBN1/HTRA3/WNT5A/BAMBI/HSPA1A/LTBP1/FSTL3/SMAD7/TWSG1/RASL11B/FBN2/ACVR1	13			GO:0072676	lymphocyte migration	22/1158	87/17913	2.20381e-08	1.46857e-06	1.23646e-06	CCR7/CXCL13/ITGB7/CXCL12/ZAP70/CCL5/CCL21/TBX21/GAS6/APP/XCL1/MYO1G/STK10/CCR2/IL27RA/CXCR3/CCR6/DOCK8/SPN/PTK2B/GPR15/PIK3CD	22			GO:0031145	anaphase-promoting complex-dependent catabolic process	26/1480	81/17913	7.3706e-10	4.9595e-08	4.23616e-08	MAD2L1/UBE2C/CDK1/AURKA/CCNB1/PTTG1/CDC20/BUB1B/PLK1/UBE2S/PSMA7/PSMA2/FBXO5/AURKB/PSMD14/PSMB8/ANAPC10/PSME3/PSMB3/PSMA3/PSMD13/PSMA5/PSMC3/PSMB2/PSMA4/ANAPC7	26
GO:0001837	epithelial to mesenchymal transition	14/438	140/17913	8.75368e-06	0.000452814	0.000360841	COL1A1/LOXL2/WNT2/WNT5A/BAMBI/FOXA1/LEF1/ELL3/MDK/TGFB2/BMP4/JAG1/SMAD7/ACVR1	14			GO:0002260	lymphocyte homeostasis	18/1158	60/17913	2.34338e-08	1.54229e-06	1.29853e-06	TNFRSF17/CORO1A/MEF2C/TSC22D3/CD74/DOCK10/ADA/LAT/SIT1/BCL2/MIR17HG/TNFRSF13C/TCIRG1/NCKAP1L/LYN/SH2B2/JAK3/DOCK11	18			GO:0033046	negative regulation of sister chromatid segregation	17/1480	37/17913	1.14541e-09	7.61202e-08	6.50181e-08	MAD2L1/CCNB1/TTK/CDT1/CDC20/PLK1/CENPF/FBXO5/AURKB/NDC80/RAD21/ESPL1/PCID2/TRIP13/MAD2L2/DYNC1LI1/NAA10	17
GO:0060070	canonical Wnt signaling pathway	22/438	311/17913	8.9505e-06	0.000457349	0.000364454	SFRP4/CTHRC1/COL1A1/DKK3/WNT2/WNT5A/BAMBI/FZD8/LEF1/DKK2/BICC1/DACT1/SULF2/MDK/FZD7/PTK7/CDH2/FZD2/IGFBP4/KREMEN2/DIXDC1/ROR2	22			GO:0042035	regulation of cytokine biosynthetic process	25/1158	110/17913	2.53543e-08	1.64834e-06	1.38782e-06	LTB/PTPRC/HMOX1/LAG3/CX3CR1/TLR1/CD28/IRF4/ZFP36/APP/TNFRSF8/LILRB1/TNFRSF13C/CCR2/EBI3/FOXJ1/SPN/AGER/GHRL/UBE2J1/TLR7/INPP5D/TLR9/CARD11/TLR6	25			GO:1901796	regulation of signal transduction by p53 class mediator	41/1480	179/17913	1.43442e-09	9.41644e-08	8.04306e-08	TPX2/AURKA/CHEK1/EXO1/RMI2/BRCA1/BOP1/PMAIP1/RRS1/RFC2/EEF1E1/RPA3/TP53RK/HIPK2/BLM/KDM1A/RPF2/RFC4/RFC5/NOP2/RFC3/AURKB/RAD1/CDK5RAP3/BCL2L12/MIF/ATAD5/TRIAP1/RAD50/TAF4/RBBP8/RRM2B/DNA2/BARD1/TOPBP1/RMI1/EHMT2/CDK5/NBN/RPS7/TP53	41
GO:0060688	regulation of morphogenesis of a branching structure	9/438	57/17913	9.14735e-06	0.000461776	0.000367982	SULF1/WNT2/WNT5A/AGT/MDK/SIX1/BMP4/SIX4/MAGED1	9			GO:0050868	negative regulation of T cell activation	24/1158	104/17913	3.50918e-08	2.25391e-06	1.89767e-06	CD74/LAG3/RUNX3/BCL6/FCGR2B/TIGIT/TBX21/XCL1/LILRB1/BTN2A2/CLEC4G/PTPN6/FOXJ1/LAX1/SPN/DTX1/PAWR/ARG2/IL4R/JAK3/ADORA2A/SOCS1/IL20RB/PTPN22	24			GO:0006310	DNA recombination	50/1480	244/17913	1.46872e-09	9.52545e-08	8.13617e-08	CHEK1/RAD51AP1/EXO1/TFRC/RAD51/BRCA1/RAD54B/HSPD1/RAD54L/TCF7/H2AFX/FEN1/RPA3/BLM/KDM1A/RUVBL2/HMGB2/RFWD3/MCM8/POLQ/MSH2/APEX2/PSMC3IP/FIGNL1/PALB2/ACTL6A/PRKDC/ATAD5/BRCA2/PSMD14/RAD50/CCNB1IP1/RBBP8/ZSWIM7/EXOSC3/RAD21/NSMCE2/HMGB1/TRIP13/POLB/XRCC4/MAD2L2/UBQLN4/APEX1/NONO/MSH6/TSN/NBN/UBE2N/XRCC5	50
GO:0051047	positive regulation of secretion	26/438	409/17913	9.5637e-06	0.000477046	0.000380151	INHBA/SPP1/MMP12/POSTN/GRP/TNFSF4/S100A8/WNT5A/AGT/F2R/OSM/SOX11/ANG/P2RY2/CARTPT/MDK/TREM2/TGFB2/C1QTNF3/ANO1/HTR2B/RPH3AL/EZR/NCS1/LRP1/SYK	26			GO:0002706	regulation of lymphocyte mediated immunity	28/1158	136/17913	3.73543e-08	2.37066e-06	1.99597e-06	PTPRC/VAV1/IL18RAP/LAG3/BCL6/FCGR2B/SASH3/CD28/TBX21/BTK/XCL1/CD40/LILRB1/CCR2/IL27RA/SH2D1A/CLEC4G/CD96/PTPN6/NCR3/FOXJ1/HLA-F/ARRB2/SERPINB9/AGER/RASGRP1/LAMP1/IL20RB	28			GO:0051985	negative regulation of chromosome segregation	17/1480	38/17913	1.91335e-09	1.22614e-07	1.04731e-07	MAD2L1/CCNB1/TTK/CDT1/CDC20/PLK1/CENPF/FBXO5/AURKB/NDC80/RAD21/ESPL1/PCID2/TRIP13/MAD2L2/DYNC1LI1/NAA10	17
GO:1905330	regulation of morphogenesis of an epithelium	16/438	181/17913	9.95456e-06	0.000490701	0.000391032	SULF1/CTHRC1/CXCL10/WNT2/WNT5A/AGT/DACT1/MDK/FZD7/SIX1/PTK7/BMP4/FZD2/SIX4/MAGED1/ROR2	16			GO:0007162	negative regulation of cell adhesion	43/1158	271/17913	3.99359e-08	2.50469e-06	2.10881e-06	PTPRC/CXCL12/CD74/LAG3/RUNX3/BCL6/CCL21/LPXN/FCGR2B/TACSTD2/TIGIT/EPCAM/TBX21/CDH1/XCL1/SIPA1/PLXNB1/LILRB1/ADAM15/BTN2A2/CLEC4G/PTPN6/SWAP70/FOXJ1/LAX1/CASK/KANK1/SPN/DTX1/PAWR/ARG2/CD9/ERBB3/SEMA5A/IL4R/JAK3/ZNF703/ADORA2A/SOCS1/CD164/IL20RB/PTPN22/SEMA4D	43			GO:0009156	ribonucleoside monophosphate biosynthetic process	42/1480	188/17913	2.02999e-09	1.28558e-07	1.09808e-07	MLXIPL/PRPS2/PAICS/ALDOC/ZBTB20/PINK1/EIF6/CAD/NUP37/NUP155/PPAT/PFKFB4/RAE1/GART/ADSSL1/ENO3/LDHA/ENO1/PFKL/GMPS/HPRT1/GALK1/ADK/OGT/IMPDH2/PFKM/LDHC/PRPS1L1/IMPDH1/TPI1/ATIC/ADSL/AMPD2/NUP35/UMPS/PRPS1/UCK2/GAPDH/PGK1/NUP107/SEH1L/TP53	42
GO:0001654	eye development	23/438	342/17913	1.27834e-05	0.00062282	0.000496316	INHBA/COL8A1/FBN1/COL8A2/COL5A1/WNT2/COL5A2/WNT5A/MFAP2/FJX1/COL4A1/CYP1B1/SOX11/TGFB2/CLCN2/BMP4/ALDH1A3/JAG1/TWSG1/BMPR2/FBN2/ADAMTS18/BAX	23			GO:1903038	negative regulation of leukocyte cell-cell adhesion	26/1158	121/17913	4.56731e-08	2.81185e-06	2.36743e-06	CXCL12/CD74/LAG3/RUNX3/BCL6/CCL21/FCGR2B/TIGIT/TBX21/XCL1/LILRB1/BTN2A2/CLEC4G/PTPN6/FOXJ1/LAX1/SPN/DTX1/PAWR/ARG2/IL4R/JAK3/ADORA2A/SOCS1/IL20RB/PTPN22	26			GO:0071824	protein-DNA complex subunit organization	49/1480	240/17913	2.43396e-09	1.52349e-07	1.30129e-07	OIP5/SOX9/MYC/CENPA/CDT1/HIST1H1B/CENPW/CENPH/CENPE/HJURP/MCM2/RAD51/ASF1B/CENPN/CENPM/CENPF/CHAF1B/HELLS/CENPK/H2AFX/ITGB3BP/HMGA1/RPA3/H2AFY2/MIS18A/HMGB2/CENPQ/CHAF1A/GMNN/CENPP/CABIN1/IPO4/NAP1L1/CENPO/HMGB1/CCNH/CETN2/SMARCC1/POLR1E/HAT1/NAP1L4/ERCC5/SET/GTF2H3/NASP/CENPT/NPM1/TP53/TAF1C	49
GO:0030593	neutrophil chemotaxis	9/438	60/17913	1.40882e-05	0.000675649	0.000538414	S100A8/ITGA1/THBS4/MDK/DAPK2/TGFB2/CXCL6/ITGA9/SYK	9			GO:0002707	negative regulation of lymphocyte mediated immunity	14/1158	38/17913	4.58884e-08	2.81185e-06	2.36743e-06	PTPRC/BCL6/FCGR2B/TBX21/XCL1/LILRB1/CLEC4G/CD96/PTPN6/FOXJ1/HLA-F/ARRB2/SERPINB9/IL20RB	14			GO:1902750	negative regulation of cell cycle G2/M phase transition	28/1480	97/17913	2.51826e-09	1.55813e-07	1.33088e-07	CDK1/AURKA/CHEK1/PLK1/BRCA1/DTL/PSMA7/BLM/PSMA2/AURKB/CDK5RAP3/NAE1/PSMD14/PSMB8/RAD21/MIIP/CLSPN/PSME3/PSMB3/PSMA3/PSMD13/DONSON/PSMA5/PSMC3/PSMB2/PSMA4/NBN/ZFYVE19	28
GO:0016331	morphogenesis of embryonic epithelium	14/438	146/17913	1.41902e-05	0.000675649	0.000538414	SULF1/CTHRC1/WNT2/WNT5A/SALL4/SOX11/GLI2/SIX1/PTK7/TGFB2/BMP4/ALDH1A3/FZD2/SIX4	14			GO:0050921	positive regulation of chemotaxis	27/1158	130/17913	5.37741e-08	3.25761e-06	2.74274e-06	CCL19/CCR7/CXCL13/CXCR4/CXCL12/CD74/CCL5/RAC2/MET/IL16/CCL21/CMKLR1/GAS6/XCL1/TUBB2B/CCR2/NCKAP1L/STX3/ITGA2/SWAP70/VEGFA/AGER/SEMA5A/ZNF580/PTK2B/RAC1/SMAD3	27			GO:0006336	DNA replication-independent nucleosome assembly	20/1480	53/17913	2.75535e-09	1.66653e-07	1.42346e-07	OIP5/CENPA/CENPW/CENPH/HJURP/ASF1B/CENPN/CENPM/CENPK/ITGB3BP/MIS18A/CENPQ/CENPP/CABIN1/IPO4/CENPO/HAT1/NASP/CENPT/NPM1	20
GO:0150063	visual system development	23/438	346/17913	1.54046e-05	0.000724781	0.000577567	INHBA/COL8A1/FBN1/COL8A2/COL5A1/WNT2/COL5A2/WNT5A/MFAP2/FJX1/COL4A1/CYP1B1/SOX11/TGFB2/CLCN2/BMP4/ALDH1A3/JAG1/TWSG1/BMPR2/FBN2/ADAMTS18/BAX	23			GO:0002228	natural killer cell mediated immunity	18/1158	63/17913	5.44765e-08	3.26308e-06	2.74734e-06	SLAMF7/CORO1A/VAV1/IL18RAP/LAG3/LYST/LILRB1/SH2D1A/CD96/PTPN6/NCR3/HLA-F/ARRB2/SERPINB9/RAB27A/RASGRP1/UNC13D/LAMP1	18			GO:0034724	DNA replication-independent nucleosome organization	20/1480	53/17913	2.75535e-09	1.66653e-07	1.42346e-07	OIP5/CENPA/CENPW/CENPH/HJURP/ASF1B/CENPN/CENPM/CENPK/ITGB3BP/MIS18A/CENPQ/CENPP/CABIN1/IPO4/CENPO/HAT1/NASP/CENPT/NPM1	20
GO:0048844	artery morphogenesis	10/438	76/17913	1.55681e-05	0.000724781	0.000577567	COMP/COL3A1/MDK/SIX1/TGFB2/BMP4/JAG1/SMAD7/BMPR2/LRP1	10			GO:0045577	regulation of B cell differentiation	12/1158	28/17913	5.81128e-08	3.40439e-06	2.86632e-06	CD27/BTK/MIR17HG/HMGB3/NCKAP1L/FCRL3/PTPN6/XBP1/INPP5D/TLR9/CARD11/IKZF3	12			GO:0009260	ribonucleotide biosynthetic process	54/1480	279/17913	2.83294e-09	1.69276e-07	1.44587e-07	MLXIPL/SCD/ACSL6/PAICS/PANK1/ALDOC/ZBTB20/PINK1/EIF6/CAD/NUP37/FASN/NUP155/ACOT7/PPAT/SLC25A1/PFKFB4/NME1/RAE1/TECR/GART/ADSSL1/ENO3/LDHA/ENO1/PFKL/GMPS/HPRT1/GALK1/ADK/OGT/ACSL3/IMPDH2/PFKM/LDHC/IMPDH1/TPI1/ATIC/NPR2/HSD17B12/ADSL/AMPD2/NUP35/UMPS/NME7/NME3/UCK2/GAPDH/PGK1/NUP107/SEH1L/TP53/NME6/PDHB	54
GO:0030595	leukocyte chemotaxis	16/438	188/17913	1.60456e-05	0.000736606	0.00058699	CXCL10/S100A8/WNT5A/CXCL11/ITGA1/THBS1/THBS4/MDK/DAPK2/TGFB2/FLT1/CXCL6/TMEM102/ITGA9/CCL26/SYK	16			GO:0070229	negative regulation of lymphocyte apoptotic process	12/1158	28/17913	5.81128e-08	3.40439e-06	2.86632e-06	CD27/TSC22D3/CD74/CCL5/BCL6/ADA/MIR17HG/EFNA1/DOCK8/ARG2/IRS2/JAK3	12			GO:2001252	positive regulation of chromosome organization	39/1480	169/17913	2.86162e-09	1.69276e-07	1.44587e-07	CCNB1/CDT1/DLGAP5/HIST1H1B/NEK2/BRCA1/JDP2/DKC1/PHF1/FEN1/PINK1/KDM1A/RUVBL2/CCT6A/DNMT1/DNMT3B/CCT5/AURKB/TRIM28/OGT/TCP1/RAD50/PHF19/RAD21/PRKD2/POT1/CCT2/ESPL1/NSMCE2/WDR61/RNF40/DDX11/KAT7/CCT7/NBN/TP53/UBE2N/CCT4/XRCC5	39
GO:0033627	cell adhesion mediated by integrin	9/438	61/17913	1.61737e-05	0.000736606	0.00058699	FBN1/PLAU/ITGA11/CYP1B1/PODXL/ITGB1/ITGAV/TGFB2/SYK	9			GO:0045580	regulation of T cell differentiation	28/1158	139/17913	6.11265e-08	3.54201e-06	2.98219e-06	CCL19/CD27/PTPRC/ZAP70/CD74/LAG3/RUNX3/BCL6/CD83/MYB/SASH3/CD28/TBX21/ADA/IL15/IRF4/BTN2A2/CCR2/NCKAP1L/FOXJ1/DTX1/XBP1/HLA-DOA/IL4R/JAK3/RASGRP1/SOCS1/CARD11	28			GO:0022616	DNA strand elongation	11/1480	16/17913	3.49819e-09	2.04682e-07	1.7483e-07	GINS2/FEN1/RFC4/RFC3/GINS1/POLA1/RAD50/DNA2/POT1/GINS3/NBN	11
GO:0048732	gland development	26/438	422/17913	1.65185e-05	0.000744222	0.00059306	SULF1/DKK3/WNT2/WNT5A/SERPINE2/FOXA1/TFCP2L1/OTC/SULF2/GLI2/MDK/SIX1/TGFB2/CLCN2/BMP4/FSTL3/ALDH1A3/HOXA5/CEBPB/ROBO1/SEMA3A/TWSG1/SIX4/ZBTB1/ARID5B/BAX	26			GO:0045576	mast cell activation	17/1158	57/17913	6.32311e-08	3.62457e-06	3.0517e-06	RHOH/HMOX1/RAC2/LAT2/LAT/BTK/CNR2/CNR1/CBL/FGR/LYN/IL4R/RASGRP1/UNC13D/PLSCR1/PIK3CD/MILR1	17			GO:0033048	negative regulation of mitotic sister chromatid segregation	16/1480	35/17913	3.89108e-09	2.25223e-07	1.92374e-07	MAD2L1/CCNB1/TTK/CDT1/CDC20/PLK1/CENPF/FBXO5/AURKB/NDC80/RAD21/PCID2/TRIP13/MAD2L2/DYNC1LI1/NAA10	16
GO:0046883	regulation of hormone secretion	19/438	254/17913	1.67963e-05	0.000748688	0.000596618	INHBA/SPP1/GRP/AGT/IL11/OSM/SOX11/ACVR1C/IRS1/CARTPT/SCG5/C1QTNF3/BMP8A/ANO1/SLC25A4/ITPR3/RPH3AL/LRP1/MAP4K4	19			GO:0032103	positive regulation of response to external stimulus	47/1158	315/17913	6.59666e-08	3.74115e-06	3.14985e-06	CCL19/CCR7/CXCL13/CXCR4/CXCL12/LY86/CD74/CCL5/RAC2/BMP6/MET/IL16/CCL21/CD28/IL15/CMKLR1/BTK/CD6/GAS6/APP/IL17RB/XCL1/CNR1/TUBB2B/CCR2/NCKAP1L/STX3/LRRK2/ITGA2/IL17D/SWAP70/STAP1/VEGFA/LDLR/PGC/AGER/GHRL/SEMA5A/CD180/ZNF580/PTK2B/TLR7/TLR10/RAC1/TLR9/SMAD3/TLR6	47			GO:0042770	signal transduction in response to DNA damage	33/1480	131/17913	4.56957e-09	2.61681e-07	2.23515e-07	CDK1/AURKA/CCNB1/CHEK1/E2F1/FOXM1/ARID3A/E2F7/PLK1/GTSE1/E2F8/BRCA1/CDC25C/DTL/PCNA/PMAIP1/EEF1E1/HIPK2/KDM1A/CDKN1A/BID/TFDP1/BCL3/MIF/PRKDC/ATAD5/TRIAP1/BRCA2/PRMT1/MAD2L2/NBN/TP53/PPM1D	33
GO:0060411	cardiac septum morphogenesis	10/438	77/17913	1.75068e-05	0.000772144	0.00061531	WNT5A/SOX11/TGFB2/BMP4/FZD2/JAG1/ROBO1/SMAD7/BMPR2/ACVR1	10			GO:0030890	positive regulation of B cell proliferation	14/1158	39/17913	6.73419e-08	3.77894e-06	3.18167e-06	PTPRC/MEF2C/CD38/CD74/BCL6/ADA/BCL2/CD40/TNFRSF13C/NCKAP1L/FCRL3/IRS2/TLR9/CARD11	14			GO:0007098	centrosome cycle	30/1480	112/17913	4.84781e-09	2.74692e-07	2.34629e-07	CDK1/AURKA/CHEK1/PLK1/NEK2/KIF11/BRCA1/CEP72/POC1A/SSX2IP/CHORDC1/KAT2B/CETN3/BRCA2/STIL/CKAP5/CHMP5/PLK4/CETN2/HAUS7/KIF3B/RAB6C/CHMP2B/ARL2/HAUS6/CCNF/CENPJ/NPM1/SASS6/CEP76	30
GO:0030324	lung development	15/438	169/17913	1.79049e-05	0.000781476	0.000622747	SPARC/WNT2/WNT5A/FOXA1/SOX11/MMP14/LOX/GLI2/PTK7/BMP4/FSTL3/HOXA5/BMPR2/TNS3/ADAMTS2	15			GO:0001910	regulation of leukocyte mediated cytotoxicity	18/1158	64/17913	7.12505e-08	3.95663e-06	3.33127e-06	DNASE1L3/PTPRC/VAV1/IL18RAP/LAG3/FCGR2B/XCL1/LILRB1/SH2D1A/DNASE1/NCR3/STAP1/HLA-F/ARRB2/SERPINB9/AGER/RASGRP1/LAMP1	18			GO:2001251	negative regulation of chromosome organization	32/1480	125/17913	5.09043e-09	2.85435e-07	2.43805e-07	TOP2A/MAD2L1/CCNB1/TTK/CDT1/MCM2/CDC20/PLK1/BRCA1/CENPF/PHF1/HMGA1/KDM1A/DNMT1/FBXO5/DNMT3B/AURKB/NDC80/RAD50/RAD21/SKI/POT1/ESPL1/PCID2/TRIP13/MAD2L2/NAT10/DYNC1LI1/SET/NAA10/NBN/XRCC5	32
GO:0007229	integrin-mediated signaling pathway	11/438	94/17913	1.83611e-05	0.000785029	0.000625578	COL3A1/ITGA11/ITGA1/FERMT2/ITGB5/ITGB1/ITGAV/ZYX/MYH9/ITGA9/SYK	11			GO:0002823	negative regulation of adaptive immune response based on somatic recombination of immune receptors built from immunoglobulin superfamily domains	14/1158	40/17913	9.74624e-08	5.35641e-06	4.50982e-06	PTPRC/BCL6/FCGR2B/TBX21/XCL1/LILRB1/IL27RA/CLEC4G/PTPN6/FOXJ1/HLA-F/IL4R/JAK3/IL20RB	14			GO:0045839	negative regulation of mitotic nuclear division	18/1480	45/17913	5.73711e-09	3.1838e-07	2.71944e-07	MAD2L1/CCNB1/TTK/CDT1/CHEK1/CDC20/PLK1/CENPF/FBXO5/AURKB/NDC80/RAD21/PCID2/TRIP13/MAD2L2/DYNC1LI1/NAA10/NME6	18
GO:0030316	osteoclast differentiation	11/438	94/17913	1.83611e-05	0.000785029	0.000625578	FBN1/SNX10/CARTPT/TREM2/JUNB/FSTL3/KLF10/CEBPB/PPARGC1B/EFNA2/OSTM1	11			GO:0042267	natural killer cell mediated cytotoxicity	17/1158	59/17913	1.11077e-07	5.98134e-06	5.03597e-06	SLAMF7/CORO1A/VAV1/IL18RAP/LAG3/LYST/LILRB1/SH2D1A/PTPN6/NCR3/HLA-F/ARRB2/SERPINB9/RAB27A/RASGRP1/UNC13D/LAMP1	17			GO:0009123	nucleoside monophosphate metabolic process	62/1480	349/17913	6.45595e-09	3.54616e-07	3.02896e-07	CDK1/CCNB1/MLXIPL/TK1/MYH3/PRPS2/PAICS/ALDOC/ZBTB20/PINK1/EIF6/TYMS/CAD/CYC1/NUP37/NUP155/PPAT/DTYMK/PFKFB4/MSH2/RAE1/DCK/FIGNL1/GART/BID/ADSSL1/ENO3/LDHA/ENO1/PFKL/GMPS/HPRT1/GALK1/ADK/OGT/RAD50/NUDT5/IMPDH2/PFKM/LDHC/PARG/PRPS1L1/IMPDH1/TPI1/ATIC/SHMT2/SLC25A33/ADSL/AMPD2/NUP35/UMPS/PRPS1/UCK2/NDUFA7/DLG1/GAPDH/PGK1/NDUFB11/NUP107/SEH1L/TP53/NDUFA4	62
GO:0062009	secondary palate development	6/438	24/17913	1.91212e-05	0.000801177	0.000638446	WNT5A/LRRC32/LEF1/SOX11/TGFB2/FZD2	6			GO:0072678	T cell migration	17/1158	59/17913	1.11077e-07	5.98134e-06	5.03597e-06	CXCL13/ITGB7/CXCL12/ZAP70/CCL5/CCL21/APP/XCL1/MYO1G/CCR2/IL27RA/CXCR3/CCR6/DOCK8/SPN/GPR15/PIK3CD	17			GO:0051383	kinetochore organization	12/1480	20/17913	6.52416e-09	3.54743e-07	3.03004e-07	CENPA/CDT1/CENPW/CENPH/CENPE/CENPN/CENPF/CENPK/SMC2/NDC80/SMC4/CENPT	12
GO:0090103	cochlea morphogenesis	6/438	24/17913	1.91212e-05	0.000801177	0.000638446	CTHRC1/WNT5A/GLI2/SIX1/PTK7/FZD2	6			GO:0022408	negative regulation of cell-cell adhesion	31/1158	169/17913	1.16952e-07	6.23472e-06	5.24931e-06	CXCL12/CD74/LAG3/RUNX3/BCL6/CCL21/FCGR2B/TIGIT/EPCAM/TBX21/CDH1/XCL1/LILRB1/BTN2A2/CLEC4G/PTPN6/SWAP70/FOXJ1/LAX1/SPN/DTX1/PAWR/ARG2/CD9/IL4R/JAK3/ZNF703/ADORA2A/SOCS1/IL20RB/PTPN22	31			GO:2000573	positive regulation of DNA biosynthetic process	22/1480	66/17913	6.72238e-09	3.61866e-07	3.09088e-07	MYC/DSCC1/NEK2/DKC1/RFC2/RFC4/CCT6A/RFC5/CCT5/CHTF18/RFC3/AURKB/FGFR4/PTGES3/TCP1/PRKD2/POT1/CCT2/HSP90AB1/CCT7/CCT4/XRCC5	22
GO:1905276	regulation of epithelial tube formation	5/438	15/17913	2.09506e-05	0.000869138	0.000692603	WNT5A/SIX1/PTK7/FZD2/SIX4	5			GO:0046635	positive regulation of alpha-beta T cell activation	17/1158	61/17913	1.89957e-07	1.00263e-05	8.44164e-06	CCL19/RASAL3/PTPRC/ZAP70/RUNX3/CD83/MYB/SASH3/CD28/ADA/HSPH1/XCL1/CCR2/NCKAP1L/EBI3/IL4R/SOCS1	17			GO:0051321	meiotic cell cycle	43/1480	203/17913	7.25768e-09	3.86813e-07	3.30396e-07	TOP2A/EREG/AURKA/TTK/CKS2/ASPM/EXO1/CDC20/RAD51/CDC25B/PLK1/NEK2/KIF18A/NCAPH/RAD54B/RAD54L/H2AFX/MNS1/RBM7/SMC2/SLC2A8/FBXO5/FANCA/PSMC3IP/FIGNL1/RAD1/TUBG1/ZW10/BRCA2/RAD50/CCNB1IP1/RBBP8/RAD21/NPR2/ESPL1/TRIP13/PPP2CA/PSMD13/SMC4/MSH6/TDRKH/FANCD2/NBN	43
GO:0006029	proteoglycan metabolic process	10/438	79/17913	2.20135e-05	0.000904282	0.000720608	SULF1/VCAN/ACAN/SULF2/BGN/CSGALNACT2/CHSY3/BMPR2/HEXB/CHST3	10			GO:0002700	regulation of production of molecular mediator of immune response	27/1158	138/17913	1.95915e-07	1.02394e-05	8.62106e-06	MZB1/PTPRC/RBP4/HMOX1/CD74/BCL6/FCGR2B/SASH3/CD28/TBX21/BTK/XCL1/CD40/LILRB1/CCR2/IL27RA/CD22/DDX58/FCRL3/CD96/HLA-F/PGC/XBP1/IL4R/JAK3/TREX1/TLR9	27			GO:0051188	cofactor biosynthetic process	57/1480	310/17913	7.35772e-09	3.883e-07	3.31667e-07	PSAT1/QPRT/MLXIPL/SCD/ACSL6/PDSS1/GGCT/IDH2/PANK1/ALDOC/NAMPT/ZBTB20/EIF6/NUP37/FASN/NUP155/ACOT7/SLC25A1/CYBA/PFKFB4/MTHFD1L/RAE1/TECR/CPOX/GART/ENO3/LDHA/SLC7A11/ENO1/PFKL/GALK1/OGT/MTHFD1/NFS1/COQ3/ACSL3/PFKM/PCBD1/DHFR/TPI1/ATIC/HSD17B12/NFE2L2/GCH1/NUP35/SLC25A39/GAPDH/PGK1/HMBS/NUP107/CHAC2/SEH1L/TP53/FLAD1/NFE2L1/SLC11A2/PDHB	57
GO:0071634	regulation of transforming growth factor beta production	7/438	36/17913	2.25088e-05	0.000906845	0.000722651	LUM/LRRC32/LTBP1/THBS1/ITGAV/TGFB2/ATP6AP2	7			GO:0043087	regulation of GTPase activity	55/1158	410/17913	2.02687e-07	1.04364e-05	8.78692e-06	CCL19/CCR7/CXCL13/RASGRP2/RASAL3/ARHGAP25/ARHGAP9/RHOH/EPHB3/AGAP2/ARHGAP4/VAV1/BCL6/ARHGAP22/CCL21/RASGRP3/DOCK10/PLEKHG4/ARHGAP15/RGS9/TAGAP/RTKN/SIPA1/PLXNB1/ARHGAP30/CD40/NCKAP1L/LRRK2/SH3BP4/ITGA6/EPHA2/FGD3/DOCK8/FOXJ1/ACAP1/SPRY2/ARRB2/SMAP2/RIN1/GMIP/DOCK2/RHOG/GPR65/GDI1/RASGRP1/AGRN/PTK2B/ARHGAP24/RASA4/ARHGAP39/SCRIB/ARAP2/DOCK11/ARHGAP5/SEMA4D	55			GO:0045841	negative regulation of mitotic metaphase/anaphase transition	15/1480	32/17913	7.80887e-09	4.04184e-07	3.45234e-07	MAD2L1/CCNB1/TTK/CDT1/CDC20/PLK1/CENPF/FBXO5/AURKB/NDC80/RAD21/PCID2/TRIP13/MAD2L2/DYNC1LI1	15
GO:1905332	positive regulation of morphogenesis of an epithelium	7/438	36/17913	2.25088e-05	0.000906845	0.000722651	WNT2/AGT/MDK/SIX1/BMP4/SIX4/MAGED1	7			GO:0042102	positive regulation of T cell proliferation	21/1158	90/17913	2.03599e-07	1.04364e-05	8.78692e-06	CCL19/RASAL3/PTPRC/ZAP70/CORO1A/CCL5/HLA-DMB/CD24/SASH3/CD28/IL15/CLECL1/CD6/XCL1/TNFRSF13C/CCR2/NCKAP1L/EBI3/AGER/CD209/CARD11	21			GO:2000816	negative regulation of mitotic sister chromatid separation	15/1480	32/17913	7.80887e-09	4.04184e-07	3.45234e-07	MAD2L1/CCNB1/TTK/CDT1/CDC20/PLK1/CENPF/FBXO5/AURKB/NDC80/RAD21/PCID2/TRIP13/MAD2L2/DYNC1LI1	15
GO:0030323	respiratory tube development	15/438	173/17913	2.3627e-05	0.000941372	0.000750165	SPARC/WNT2/WNT5A/FOXA1/SOX11/MMP14/LOX/GLI2/PTK7/BMP4/FSTL3/HOXA5/BMPR2/TNS3/ADAMTS2	15			GO:0002381	immunoglobulin production involved in immunoglobulin mediated immune response	16/1158	55/17913	2.26297e-07	1.1381e-05	9.58223e-06	PTPRC/BATF/BCL6/AICDA/CD28/TBX21/HLA-DQB1/BTK/XCL1/POU2F2/CD40/IL27RA/CCR6/SWAP70/TREX1/UNG	16			GO:0006164	purine nucleotide biosynthetic process	53/1480	280/17913	8.85128e-09	4.53775e-07	3.87593e-07	MLXIPL/SCD/ACSL6/PAICS/PANK1/ALDOC/ZBTB20/PINK1/EIF6/NUP37/FASN/NUP155/ACOT7/PPAT/SLC25A1/PFKFB4/NME1/RAE1/TECR/GART/ADSSL1/ENO3/LDHA/ENO1/PFKL/GMPS/HPRT1/GALK1/ADK/OGT/MTHFD1/ACSL3/IMPDH2/PFKM/LDHC/IMPDH1/TPI1/ATIC/NPR2/HSD17B12/ADSL/AMPD2/NUP35/PRPS1/NME7/NME3/GAPDH/PGK1/NUP107/SEH1L/TP53/NME6/PDHB	53
GO:0002791	regulation of peptide secretion	28/438	483/17913	2.38151e-05	0.000941372	0.000750165	FN1/MMP12/POSTN/GRP/TNFSF4/S100A8/WNT5A/LRRC32/F2R/OSM/ACVR1C/IRS1/ANG/CARTPT/MDK/TREM2/TGFB2/C1QTNF3/BMP8A/ANO1/HTR2B/SLC25A4/ITPR3/RPH3AL/EZR/LRP1/MAP4K4/SYK	28			GO:0031295	T cell costimulation	16/1158	55/17913	2.26297e-07	1.1381e-05	9.58223e-06	CCL19/CCR7/VAV1/LCK/PDCD1/CCL21/ICOS/CD24/CD28/TNFRSF13C/PTPN6/CSK/BTLA/LYN/RAC1/CARD11	16			GO:0051225	spindle assembly	26/1480	90/17913	9.11138e-09	4.62703e-07	3.95218e-07	TPX2/AURKA/MYBL2/KIF4A/ASPM/KIFC1/CDC20/GPSM2/PLK1/RACGAP1/NEK2/KIF11/SPAG5/KIF23/FBXO5/AURKB/KIF2A/NEK6/PIBF1/CHMP5/HAUS7/KIF3B/RPS3/CHMP2B/HAUS6/DRG1	26
GO:0071230	cellular response to amino acid stimulus	9/438	64/17913	2.40757e-05	0.000942779	0.000751286	COL1A1/COL3A1/COL1A2/MMP2/COL5A2/COL4A1/PDGFC/SIX1/CEBPB	9			GO:0035690	cellular response to drug	50/1158	362/17913	2.96395e-07	1.47065e-05	1.23821e-05	CXCR4/LCN2/MT2A/AIM2/CD69/MEF2C/HMOX1/TP53INP1/IL18RAP/MET/MAP4K1/MYB/DDC/KCNQ1/GJB2/CHRNA3/CFTR/CDH1/KLF2/GAS6/FOLR2/NQO1/FBP1/PYCR1/SIGMAR1/TMEM38B/ADAM15/ADCY6/LRRK2/CHRM3/PDE4B/FOXO1/GSTM2/TXN/HMGA2/STAR/MSX1/PAWR/RAP2A/SLC31A1/QDPR/ZNF580/AGRN/ROCK2/TREX1/ADCY7/CHRNA7/SRD5A1/NCOA1/PTPN22	50			GO:0009152	purine ribonucleotide biosynthetic process	51/1480	266/17913	1.08048e-08	5.4357e-07	4.64291e-07	MLXIPL/SCD/ACSL6/PAICS/PANK1/ALDOC/ZBTB20/PINK1/EIF6/NUP37/FASN/NUP155/ACOT7/PPAT/SLC25A1/PFKFB4/NME1/RAE1/TECR/GART/ADSSL1/ENO3/LDHA/ENO1/PFKL/GMPS/HPRT1/GALK1/ADK/OGT/ACSL3/IMPDH2/PFKM/LDHC/IMPDH1/TPI1/ATIC/NPR2/HSD17B12/ADSL/AMPD2/NUP35/NME7/NME3/GAPDH/PGK1/NUP107/SEH1L/TP53/NME6/PDHB	51
GO:1903532	positive regulation of secretion by cell	24/438	381/17913	2.44028e-05	0.000943623	0.000751959	INHBA/SPP1/MMP12/POSTN/GRP/TNFSF4/WNT5A/AGT/F2R/OSM/SOX11/ANG/CARTPT/MDK/TREM2/TGFB2/C1QTNF3/ANO1/HTR2B/RPH3AL/EZR/NCS1/LRP1/SYK	24			GO:0031294	lymphocyte costimulation	16/1158	56/17913	2.97937e-07	1.47065e-05	1.23821e-05	CCL19/CCR7/VAV1/LCK/PDCD1/CCL21/ICOS/CD24/CD28/TNFRSF13C/PTPN6/CSK/BTLA/LYN/RAC1/CARD11	16			GO:0010972	negative regulation of G2/M transition of mitotic cell cycle	25/1480	85/17913	1.17152e-08	5.83918e-07	4.98754e-07	CDK1/AURKA/BRCA1/PSMA7/BLM/PSMA2/AURKB/CDK5RAP3/NAE1/PSMD14/PSMB8/RAD21/MIIP/CLSPN/PSME3/PSMB3/PSMA3/PSMD13/DONSON/PSMA5/PSMC3/PSMB2/PSMA4/NBN/ZFYVE19	25
GO:0003151	outflow tract morphogenesis	10/438	80/17913	2.46175e-05	0.000943623	0.000751959	WNT5A/SOX11/SIX1/TGFB2/BMP4/ELN/FZD2/JAG1/ROBO1/BMPR2	10			GO:0042108	positive regulation of cytokine biosynthetic process	17/1158	63/17913	3.16891e-07	1.54986e-05	1.3049e-05	LTB/PTPRC/HMOX1/TLR1/CD28/IRF4/APP/TNFRSF8/TNFRSF13C/CCR2/EBI3/SPN/AGER/TLR7/TLR9/CARD11/TLR6	17			GO:0051784	negative regulation of nuclear division	19/1480	52/17913	1.28133e-08	6.32789e-07	5.40497e-07	MAD2L1/CCNB1/TTK/CDT1/CHEK1/CDC20/PLK1/CENPF/FBXO5/AURKB/RAD1/NDC80/RAD21/PCID2/TRIP13/MAD2L2/DYNC1LI1/NAA10/NME6	19
GO:0002062	chondrocyte differentiation	11/438	97/17913	2.47729e-05	0.000943623	0.000751959	SULF1/COMP/LOXL2/ACAN/SERPINH1/SULF2/GLI2/MDK/BMP4/NKX3-2/BMPR2	11			GO:0002819	regulation of adaptive immune response	28/1158	150/17913	3.25739e-07	1.57865e-05	1.32914e-05	CCL19/PTPRC/CD48/MEF2C/BCL6/FCGR2B/SASH3/CD28/TBX21/ADA/BTK/SKAP1/XCL1/CD40/LILRB1/TNFRSF13C/CCR2/IL27RA/CLEC4G/PTPN6/FOXJ1/HLA-F/AGER/IL4R/JAK3/ADCY7/IL20RB/IRF7	28			GO:0072522	purine-containing compound biosynthetic process	54/1480	291/17913	1.3135e-08	6.35542e-07	5.42849e-07	MLXIPL/SCD/ACSL6/PAICS/PANK1/ALDOC/ZBTB20/PINK1/EIF6/NUP37/FASN/NUP155/ACOT7/PPAT/SLC25A1/PFKFB4/NME1/RAE1/TECR/DCK/GART/ADSSL1/ENO3/LDHA/ENO1/PFKL/GMPS/HPRT1/GALK1/ADK/OGT/MTHFD1/ACSL3/IMPDH2/PFKM/LDHC/IMPDH1/TPI1/ATIC/NPR2/HSD17B12/ADSL/AMPD2/NUP35/PRPS1/NME7/NME3/GAPDH/PGK1/NUP107/SEH1L/TP53/NME6/PDHB	54
GO:0031214	biomineral tissue development	14/438	154/17913	2.59644e-05	0.000980096	0.000781024	COL1A1/COMP/SPP1/ASPN/COL1A2/SNX10/LOX/BMP4/KLF10/CEBPB/BMPR2/FBN2/ROR2/ACVR1	14			GO:0006874	cellular calcium ion homeostasis	51/1158	375/17913	3.66731e-07	1.75028e-05	1.47364e-05	CCL19/CD19/CCR7/CXCL13/CD52/PLCG2/PTPRC/CXCL12/MS4A1/S1PR4/NMU/CORO1A/CD38/CCL8/LCK/CCL5/PRKCB/CCL21/CD24/TNNI3/ATP7B/HERPUD1/APP/BCL2/XCL1/P2RX1/CNR1/CCL23/MYO5A/CD40/P2RX5/TMEM38B/TCIRG1/CCR2/MCU/TRPA1/PTPN6/PDZD8/GSTM2/SWAP70/FZD9/LYN/GHRL/BCAP31/GPR157/FASLG/PTK2B/CHRNA7/CALB1/CACNA1D/SMAD3	51			GO:1902100	negative regulation of metaphase/anaphase transition of cell cycle	15/1480	33/17913	1.32232e-08	6.35542e-07	5.42849e-07	MAD2L1/CCNB1/TTK/CDT1/CDC20/PLK1/CENPF/FBXO5/AURKB/NDC80/RAD21/PCID2/TRIP13/MAD2L2/DYNC1LI1	15
GO:0022612	gland morphogenesis	12/438	116/17913	2.71982e-05	0.0010175	0.000810834	SULF1/WNT5A/FOXA1/SULF2/GLI2/MDK/TGFB2/BMP4/CEBPB/SEMA3A/TWSG1/BAX	12			GO:0045621	positive regulation of lymphocyte differentiation	21/1158	93/17913	3.67719e-07	1.75028e-05	1.47364e-05	CCL19/CD27/PTPRC/ZAP70/CD74/RUNX3/BCL6/CD83/MYB/SASH3/ADA/IL15/BTK/GAS6/BTN2A2/NCKAP1L/XBP1/IL4R/RASGRP1/SOCS1/INPP5D	21			GO:1905819	negative regulation of chromosome separation	15/1480	33/17913	1.32232e-08	6.35542e-07	5.42849e-07	MAD2L1/CCNB1/TTK/CDT1/CDC20/PLK1/CENPF/FBXO5/AURKB/NDC80/RAD21/PCID2/TRIP13/MAD2L2/DYNC1LI1	15
GO:0002761	regulation of myeloid leukocyte differentiation	12/438	117/17913	2.96481e-05	0.00109759	0.000874656	INHBA/FBN1/LEF1/HOXA7/CARTPT/TREM2/RUNX1/FSTL3/KLF10/CEBPB/PPARGC1B/ROR2	12			GO:0001782	B cell homeostasis	11/1158	27/17913	3.91307e-07	1.84607e-05	1.55429e-05	MEF2C/CD74/DOCK10/ADA/BCL2/MIR17HG/TNFRSF13C/NCKAP1L/LYN/SH2B2/DOCK11	11			GO:0000083	regulation of transcription involved in G1/S transition of mitotic cell cycle	14/1480	29/17913	1.54016e-08	7.3369e-07	6.26682e-07	CDT1/E2F1/RRM2/CDC45/E2F7/CDC6/PCNA/TYMS/FBXO5/POLA1/CCNE1/TFDP1/DHFR/ORC1	14
GO:0060572	morphogenesis of an epithelial bud	5/438	16/17913	2.98629e-05	0.00109759	0.000874656	SULF1/WNT2/WNT5A/GLI2/BMP4	5			GO:0050777	negative regulation of immune response	27/1158	143/17913	4.14918e-07	1.94029e-05	1.63362e-05	PTPRC/HMOX1/BCL6/PDCD1/FCGR2B/TBX21/XCL1/LILRB1/CCR2/IL27RA/CLEC4G/CD96/PTPN6/FOXJ1/HLA-F/ARRB2/LYN/SERPINB9/ARG2/NR1H3/IL4R/JAK3/TREX1/INPP5D/SCRIB/NLRC3/IL20RB	27			GO:0008033	tRNA processing	28/1480	105/17913	1.74286e-08	8.22967e-07	7.02938e-07	CDK5RAP1/RPP40/TP53RK/KARS/WDR4/PUS7/POLR3K/HSD17B10/DUS4L/PUS1/LAGE3/TRMT61B/DUS1L/CSTF2/TPRKB/CPSF1/CTU2/TRMT11/FTSJ1/NAT10/TRMT5/TRMT6/TSEN15/CLP1/TRMT61A/METTL1/METTL6/PTCD1	28
GO:0045992	negative regulation of embryonic development	6/438	26/17913	3.13786e-05	0.00113342	0.000903202	SULF1/COL5A1/COL5A2/WNT5A/FZD7/BMP4	6			GO:0070228	regulation of lymphocyte apoptotic process	15/1158	51/17913	4.60548e-07	2.13494e-05	1.79751e-05	CD27/CD3G/TSC22D3/CD74/CCL5/BCL6/PDCD1/ADA/BTK/MIR17HG/EFNA1/DOCK8/ARG2/IRS2/JAK3	15			GO:0090329	regulation of DNA-dependent DNA replication	18/1480	48/17913	1.92215e-08	8.99735e-07	7.6851e-07	CDT1/DACH1/DSCC1/E2F7/E2F8/RFC2/BLM/TIPIN/RFC4/RFC5/FBXO5/CHTF18/RFC3/GMNN/CDC7/BRCA2/DONSON/NBN	18
GO:0060037	pharyngeal system development	6/438	26/17913	3.13786e-05	0.00113342	0.000903202	SIX1/TGFB2/BMP4/BMPR2/SIX4/ACVR1	6			GO:0002699	positive regulation of immune effector process	33/1158	198/17913	4.73829e-07	2.17757e-05	1.8334e-05	CCL19/MZB1/PTPRC/RBP4/HMOX1/VAV1/IL18RAP/CD74/LAG3/HLA-DMB/RAC2/MYB/SASH3/CD28/TBX21/BTK/XCL1/CD40/LILRB1/CCR2/SH2D1A/DDX58/NCR3/HLA-F/FGR/LYN/PGC/XBP1/IL4R/RASGRP1/UNC13D/TLR9/LAMP1	33			GO:2000278	regulation of DNA biosynthetic process	28/1480	106/17913	2.1839e-08	1.01344e-06	8.65633e-07	MYC/DACH1/DSCC1/NEK2/DKC1/RFC2/RFC4/CCT6A/RFC5/CDKN1A/CCT5/CHTF18/RFC3/AURKB/FGFR4/TFDP1/ACVRL1/PTGES3/TCP1/PRKD2/POT1/CCT2/HSP90AB1/NAT10/CCT7/TP53/CCT4/XRCC5	28
GO:0071229	cellular response to acid chemical	16/438	199/17913	3.23866e-05	0.00115843	0.000923135	COL1A1/COL3A1/COL1A2/WNT2/TNFSF4/MMP2/COL5A2/WNT5A/COL4A1/PDGFC/IRS1/PTK6/FZD7/SIX1/PTK7/CEBPB	16			GO:0007264	small GTPase mediated signal transduction	59/1158	465/17913	5.02876e-07	2.29131e-05	1.92916e-05	RASGRP2/RASAL3/ARHGAP25/ARHGAP9/RHOH/HMOX1/ARHGAP4/RGL4/VAV1/RAC2/BCL6/MET/ARHGAP22/RASGRP3/DOK3/DOCK10/PLEKHG4/LAT/CYTH1/ARHGAP15/NRG1/TAGAP/RTKN/CYTH4/FBP1/SIPA1/DHCR24/ARHGAP30/RASL10A/FGD3/DOCK8/RASGEF1A/CBL/SH2D3C/LYN/KANK1/SPATA13/GMIP/SH2B2/RAP2A/OBSCN/DOCK2/RHOG/RHOD/DOCK6/IRS2/GDI1/RASGRP1/DENND4B/ARHGAP24/RASA4/ROCK2/ARHGAP39/ARAP2/PLEKHG5/RAC1/DOCK11/ELMO1/ARHGAP5	59			GO:0032508	DNA duplex unwinding	23/1480	76/17913	2.46528e-08	1.13424e-06	9.6881e-07	TOP2A/GINS2/CDC45/MCM4/MCM2/RAD51/RECQL4/RAD54B/HMGA1/BLM/RUVBL2/MCM6/MCM7/GINS1/ERCC8/RAD50/DNA2/POT1/CETN2/DDX11/GTF2H3/NBN/XRCC5	23
GO:0071604	transforming growth factor beta production	7/438	38/17913	3.2624e-05	0.00115843	0.000923135	LUM/LRRC32/LTBP1/THBS1/ITGAV/TGFB2/ATP6AP2	7			GO:0002448	mast cell mediated immunity	14/1158	45/17913	5.16473e-07	2.29443e-05	1.93179e-05	HMOX1/RAC2/LAT2/LAT/BTK/CBL/FGR/LYN/SERPINB9/IL4R/RASGRP1/UNC13D/PIK3CD/MILR1	14			GO:0000077	DNA damage checkpoint	32/1480	133/17913	2.57348e-08	1.17399e-06	1.00276e-06	CDK1/AURKA/CCNB1/CHEK1/E2F1/ARID3A/E2F7/PLK1/GTSE1/E2F8/BRCA1/CDC25C/DTL/PCNA/H2AFX/BLM/RFWD3/TIPIN/CDKN1A/RAD1/CDK5RAP3/TFDP1/PRKDC/TRIAP1/PRMT1/CLSPN/RNASEH2B/PTPN11/CRY1/DONSON/NBN/TP53	32
GO:1903706	regulation of hemopoiesis	27/438	468/17913	3.61654e-05	0.00127339	0.00101474	INHBA/FBN1/TNFSF4/HSPA1A/OSM/LEF1/THBS1/MMP14/HOXA7/LOX/GLI2/CARTPT/MDK/TREM2/BMP4/RUNX1/FSTL3/KLF10/JAG1/HOXA5/CEBPB/SMAD7/PPARGC1B/DUSP10/ZBTB1/ROR2/SYK	27			GO:0002820	negative regulation of adaptive immune response	14/1158	45/17913	5.16473e-07	2.29443e-05	1.93179e-05	PTPRC/BCL6/FCGR2B/TBX21/XCL1/LILRB1/IL27RA/CLEC4G/PTPN6/FOXJ1/HLA-F/IL4R/JAK3/IL20RB	14			GO:0000910	cytokinesis	34/1480	147/17913	2.74846e-08	1.24327e-06	1.06194e-06	ANLN/CEP55/CENPA/KIF4A/PRC1/KIF20A/CDC25B/E2F7/PLK1/RACGAP1/ECT2/E2F8/CDC6/NUSAP1/KIF20B/KIF23/CIT/CKAP2/INCENP/AURKB/RASA1/KIF14/PKP4/BRCA2/ALKBH4/CHMP5/ESPL1/CETN2/KIF3B/BCL2L1/CFL1/CHMP2B/MYO19/ZFYVE19	34
GO:0071621	granulocyte chemotaxis	10/438	84/17913	3.78459e-05	0.00132145	0.00105305	S100A8/ITGA1/THBS1/THBS4/MDK/DAPK2/TGFB2/CXCL6/ITGA9/SYK	10			GO:0033628	regulation of cell adhesion mediated by integrin	14/1158	45/17913	5.16473e-07	2.29443e-05	1.93179e-05	CXCL13/CCL5/CCL21/LPXN/ADA/SKAP1/FERMT3/EFNA1/NCKAP1L/FERMT1/EPHA2/PTPN6/SWAP70/LYN	14			GO:0009116	nucleoside metabolic process	29/1480	114/17913	3.07071e-08	1.37747e-06	1.17657e-06	AHCY/TK1/PRPS2/PEMT/CAD/APIP/PPAT/DTYMK/NME1/RAN/DCK/GMPS/HPRT1/ADK/ENOPH1/NFS1/IMPDH2/PRPS1L1/IMPDH1/ATIC/UMPS/PRPS1/NME7/NME3/UCK2/DLG1/NME6/GNAI3/MTRR	29
GO:2000826	regulation of heart morphogenesis	7/438	39/17913	3.89313e-05	0.00134812	0.00107429	SIX1/TGFB2/BMP4/JAG1/ROBO1/BMPR2/ACVR1	7			GO:0006875	cellular metal ion homeostasis	59/1158	467/17913	5.80949e-07	2.55954e-05	2.155e-05	CCL19/CD19/CCR7/CXCL13/CD52/LCN2/PLCG2/LTF/MT2A/PTPRC/CXCL12/MS4A1/S1PR4/NMU/CORO1A/CD38/HMOX1/CCL8/LCK/CCL5/PRKCB/BMP6/CCL21/CD24/TNNI3/ATP7B/HERPUD1/APP/BCL2/XCL1/P2RX1/CNR1/CCL23/MYO5A/CD40/P2RX5/TMEM38B/TCIRG1/CCR2/MCU/TRPA1/PTPN6/PDZD8/GSTM2/SWAP70/SLC30A2/FZD9/LYN/GHRL/BCAP31/GPR157/FASLG/FLVCR1/PTK2B/CHRNA7/CALB1/CACNA1D/ACO1/SMAD3	59			GO:0090305	nucleic acid phosphodiester bond hydrolysis	50/1480	268/17913	3.76754e-08	1.67609e-06	1.43163e-06	AZGP1/EXO1/LACTB2/POLD2/NTHL1/PCNA/BOP1/EXOSC5/RFC2/RPP40/FEN1/RPA3/PAM16/RNASEH2A/HMGB2/DCLRE1A/RFC4/EXOSC4/RFC5/UTP20/POLR3K/RFC3/NOB1/APEX2/RAD1/DICER1/CPSF3/ATAD5/RNASEL/RAD50/RBBP8/DNA2/DBR1/CPSF1/ERI2/HMGB1/DGCR8/POLR2I/RNASEH2B/APEX1/TSEN15/ERCC5/NCBP1/GTF2H3/TDP1/NUDT21/TSN/PNPT1/POLD1/MRPL44	50
GO:0002063	chondrocyte development	6/438	27/17913	3.95165e-05	0.00135716	0.0010815	SULF1/COMP/ACAN/SERPINH1/SULF2/BMPR2	6			GO:0043547	positive regulation of GTPase activity	47/1158	339/17913	5.99956e-07	2.62161e-05	2.20726e-05	CCL19/CCR7/CXCL13/RASGRP2/RASAL3/ARHGAP25/ARHGAP9/AGAP2/ARHGAP4/VAV1/ARHGAP22/CCL21/RASGRP3/DOCK10/PLEKHG4/ARHGAP15/RGS9/TAGAP/SIPA1/PLXNB1/ARHGAP30/CD40/NCKAP1L/LRRK2/ITGA6/EPHA2/DOCK8/FOXJ1/ACAP1/SMAP2/RIN1/GMIP/DOCK2/RHOG/GPR65/GDI1/RASGRP1/AGRN/PTK2B/ARHGAP24/RASA4/ARHGAP39/SCRIB/ARAP2/DOCK11/ARHGAP5/SEMA4D	47			GO:0031023	microtubule organizing center organization	30/1480	122/17913	4.11055e-08	1.8137e-06	1.54917e-06	CDK1/AURKA/CHEK1/PLK1/NEK2/KIF11/BRCA1/CEP72/POC1A/SSX2IP/CHORDC1/KAT2B/CETN3/BRCA2/STIL/CKAP5/CHMP5/PLK4/CETN2/HAUS7/KIF3B/RAB6C/CHMP2B/ARL2/HAUS6/CCNF/CENPJ/NPM1/SASS6/CEP76	30
GO:0002793	positive regulation of peptide secretion	19/438	275/17913	5.01355e-05	0.00169589	0.00135143	MMP12/POSTN/GRP/TNFSF4/S100A8/WNT5A/F2R/OSM/ANG/MDK/TREM2/TGFB2/C1QTNF3/ANO1/HTR2B/RPH3AL/EZR/LRP1/SYK	19			GO:0050855	regulation of B cell receptor signaling pathway	11/1158	28/17913	6.06903e-07	2.63041e-05	2.21466e-05	CD19/BLK/PRKCB/LPXN/FCGR2B/CD22/FCRL3/STAP1/PLCL2/LYN/PTPN22	11			GO:2001020	regulation of response to DNA damage stimulus	41/1480	201/17913	4.95524e-08	2.16862e-06	1.85233e-06	MYC/CHEK1/AXIN2/FOXM1/RAD51AP1/RAD51/BRCA1/PCNA/PMAIP1/H2AFX/EEF1E1/DEK/KDM1A/RFWD3/UBE2V2/POLQ/FBXO5/FIGNL1/BCL2L12/BID/MIF/TRIM28/PRKDC/ATAD5/NSMCE1/TRIAP1/PRKCD/NPAS2/TMEM161A/HMGB1/BCL2L1/RNASEH2B/MAD2L2/UBQLN4/RPS3/CRY1/USP1/DDX11/EYA1/TP53/UBE2N	41
GO:1902107	positive regulation of leukocyte differentiation	13/438	143/17913	5.01887e-05	0.00169589	0.00135143	TNFSF4/LEF1/MMP14/GLI2/MDK/TREM2/RUNX1/KLF10/PPARGC1B/DUSP10/ZBTB1/ROR2/SYK	13			GO:0072503	cellular divalent inorganic cation homeostasis	52/1158	392/17913	6.16197e-07	2.64066e-05	2.2233e-05	CCL19/CD19/CCR7/CXCL13/CD52/PLCG2/PTPRC/CXCL12/MS4A1/S1PR4/NMU/CORO1A/CD38/CCL8/LCK/CCL5/PRKCB/CCL21/CD24/TNNI3/ATP7B/HERPUD1/APP/BCL2/XCL1/P2RX1/CNR1/CCL23/MYO5A/CD40/P2RX5/TMEM38B/TCIRG1/CCR2/MCU/TRPA1/PTPN6/PDZD8/GSTM2/SWAP70/SLC30A2/FZD9/LYN/GHRL/BCAP31/GPR157/FASLG/PTK2B/CHRNA7/CALB1/CACNA1D/SMAD3	52			GO:0006302	double-strand break repair	42/1480	211/17913	7.06744e-08	3.06806e-06	2.62059e-06	CHEK1/FOXM1/CDCA5/RAD51AP1/ESCO2/RAD51/BRCA1/RAD54B/RAD54L/H2AFX/FEN1/RPA3/DEK/BLM/KDM1A/RFWD3/MCM8/UBE2V2/POLQ/POLA1/FIGNL1/PALB2/PRKDC/BRCA2/PSMD14/RAD50/RBBP8/ZSWIM7/DNA2/BARD1/NSMCE2/TRIP13/XRCC4/MAD2L2/UBQLN4/DDX11/TDP1/EYA1/NBN/TP53/UBE2N/XRCC5	42
GO:0048562	embryonic organ morphogenesis	19/438	276/17913	5.26518e-05	0.00176489	0.00140641	CTHRC1/FBN1/WNT5A/MFAP2/SOX11/MMP14/HOXA7/GLI2/SIX1/PTK7/BMP4/NKX3-2/ALDH1A3/FZD2/HOXA5/SIX4/FBN2/ROR2/ACVR1	19			GO:0002286	T cell activation involved in immune response	20/1158	88/17913	6.21525e-07	2.64066e-05	2.2233e-05	CCL19/LCP1/BATF/APBB1IP/HLA-DMB/BCL6/MYB/FCGR2B/TBX21/CD1C/IRF4/LILRB1/ITGAL/LY9/SPN/EOMES/IL4R/JAK3/RAB27A/TMEM98	20			GO:0031497	chromatin assembly	34/1480	153/17913	7.83938e-08	3.37595e-06	2.88357e-06	OIP5/SOX9/CENPA/HIST1H1B/CENPW/CENPH/HJURP/MCM2/ASF1B/CENPN/CENPM/CHAF1B/HELLS/CENPK/H2AFX/ITGB3BP/HMGA1/H2AFY2/MIS18A/HMGB2/CENPQ/CHAF1A/CENPP/CABIN1/IPO4/NAP1L1/CENPO/HAT1/NAP1L4/SET/NASP/CENPT/NPM1/TP53	34
GO:0050708	regulation of protein secretion	26/438	456/17913	6.11903e-05	0.00203482	0.00162152	FN1/MMP12/POSTN/TNFSF4/WNT5A/LRRC32/F2R/OSM/ACVR1C/IRS1/ANG/CARTPT/MDK/TREM2/TGFB2/C1QTNF3/BMP8A/ANO1/HTR2B/SLC25A4/ITPR3/RPH3AL/EZR/LRP1/MAP4K4/SYK	26			GO:1903706	regulation of hemopoiesis	59/1158	468/17913	6.2413e-07	2.64066e-05	2.2233e-05	CCL19/HCLS1/CD27/LTF/PTPRC/ZAP70/MEF2C/EVI2B/CD74/LAG3/RUNX3/PRKCB/BCL6/CD83/GPR171/MYB/FCGR2B/PF4/SASH3/CD28/TBX21/ADA/IL15/BTK/IRF4/ZFP36/GAS6/HOXA9/CASP8/HOXB8/MIR17HG/RASSF2/HMGB3/LILRB1/BTN2A2/CCR2/NCKAP1L/FCRL3/TNRC6B/PTPN6/IL17D/FOXJ1/LYN/AGER/DTX1/XBP1/HLA-DOA/IL4R/YAP1/JAK3/RASGRP1/PTK2B/SOCS1/INPP5D/ACVR2A/TLR9/CARD11/IRF7/IKZF3	59			GO:0009161	ribonucleoside monophosphate metabolic process	57/1480	331/17913	8.01131e-08	3.42261e-06	2.92342e-06	CDK1/CCNB1/MLXIPL/MYH3/PRPS2/PAICS/ALDOC/ZBTB20/PINK1/EIF6/CAD/CYC1/NUP37/NUP155/PPAT/PFKFB4/MSH2/RAE1/FIGNL1/GART/BID/ADSSL1/ENO3/LDHA/ENO1/PFKL/GMPS/HPRT1/GALK1/ADK/OGT/NUDT5/IMPDH2/PFKM/LDHC/PARG/PRPS1L1/IMPDH1/TPI1/ATIC/SHMT2/SLC25A33/ADSL/AMPD2/NUP35/UMPS/PRPS1/UCK2/NDUFA7/DLG1/GAPDH/PGK1/NDUFB11/NUP107/SEH1L/TP53/NDUFA4	57
GO:1990266	neutrophil migration	9/438	72/17913	6.26235e-05	0.00206608	0.00164643	S100A8/ITGA1/THBS4/MDK/DAPK2/TGFB2/CXCL6/ITGA9/SYK	9			GO:0050707	regulation of cytokine secretion	33/1158	201/17913	6.7427e-07	2.83034e-05	2.383e-05	CCL19/CCR7/BANK1/AIM2/FCGR2B/TLR1/NLRP7/GAS6/IL17RB/NLRP1/LILRB1/BTN2A2/IL27RA/NLRP2/FERMT1/LRRK2/DDX58/FGR/LYN/AGER/ARG2/XBP1/GHRL/IL4R/CARD8/RASGRP1/ANXA4/SOCS1/TLR10/TLR9/FRMD8/TLR6/PTPN22	33			GO:0006418	tRNA aminoacylation for protein translation	16/1480	42/17913	9.13938e-08	3.8738e-06	3.30881e-06	DARS2/EEF1E1/EARS2/KARS/PPA1/GARS/FARSA/NARS2/LARS2/IARS/VARS/SARS2/YARS2/YARS/IARS2/TARS	16
GO:0060346	bone trabecula formation	4/438	10/17913	6.58733e-05	0.00212497	0.00169335	COL1A1/MMP2/PPARGC1B/FBN2	4			GO:0050663	cytokine secretion	36/1158	230/17913	7.02257e-07	2.92479e-05	2.46252e-05	CCL19/CCR7/BANK1/AIM2/FCGR2B/TLR1/NLRP7/CLECL1/GAS6/IL17RB/NLRP1/LILRB1/BTN2A2/TCIRG1/IL27RA/NLRP2/FERMT1/LRRK2/DDX58/FGR/LYN/AGER/ARG2/XBP1/GHRL/IL4R/CARD8/RASGRP1/ANXA4/SOCS1/TLR10/TLR9/CARD11/FRMD8/TLR6/PTPN22	36			GO:0070199	establishment of protein localization to chromosome	12/1480	24/17913	1.02368e-07	4.30504e-06	3.67716e-06	HIST1H1B/DKC1/H2AFY2/RUVBL2/CCT6A/CCT5/TCP1/BRCA2/POT1/CCT2/CCT7/CCT4	12
GO:0060513	prostatic bud formation	4/438	10/17913	6.58733e-05	0.00212497	0.00169335	SULF1/WNT5A/GLI2/BMP4	4			GO:0002687	positive regulation of leukocyte migration	24/1158	121/17913	7.11012e-07	2.9383e-05	2.47389e-05	CCL19/CCR7/CXCL13/CXCL12/CCL8/CD74/CCL5/RAC2/CCL21/CMKLR1/GAS6/APP/XCL1/CCR2/NCKAP1L/DOCK8/ITGA2/SWAP70/VEGFA/SPN/AGER/ZNF580/PTK2B/RAC1	24			GO:0009108	coenzyme biosynthetic process	46/1480	245/17913	1.07728e-07	4.49536e-06	3.83971e-06	QPRT/MLXIPL/SCD/ACSL6/PDSS1/IDH2/PANK1/ALDOC/NAMPT/ZBTB20/EIF6/NUP37/FASN/NUP155/ACOT7/SLC25A1/PFKFB4/MTHFD1L/RAE1/TECR/GART/ENO3/LDHA/ENO1/PFKL/GALK1/OGT/MTHFD1/NFS1/COQ3/ACSL3/PFKM/PCBD1/DHFR/TPI1/ATIC/HSD17B12/GCH1/NUP35/GAPDH/PGK1/NUP107/SEH1L/TP53/FLAD1/PDHB	46
GO:0060348	bone development	15/438	189/17913	6.59297e-05	0.00212497	0.00169335	SFRP4/SULF1/COL1A1/COMP/FBN1/SPARC/FAT4/SERPINH1/RAB23/SULF2/PDGFC/MMP14/LOX/BMP4/BMPR2	15			GO:0032609	interferon-gamma production	22/1158	105/17913	7.71519e-07	3.16382e-05	2.66377e-05	CCR7/IL18RAP/SASH3/ITK/GAS6/XCL1/LILRB1/TNFRSF13C/TCIRG1/CCR2/IL27RA/EBI3/PDE4B/CD96/SPN/TXK/EOMES/RASGRP1/TLR7/TLR9/IL20RB/PTPN22	22			GO:0070507	regulation of microtubule cytoskeleton organization	36/1480	170/17913	1.20063e-07	4.97153e-06	4.24644e-06	TPX2/AURKA/SKA3/CHEK1/GPSM2/PLK1/NEK2/KIF18A/KIF11/BRCA1/SPAG5/POC1A/TACC3/PSRC1/CKAP2/CHORDC1/KAT2B/RAE1/SKA1/FGF13/STIL/KATNB1/MAPRE1/CHMP5/PLK4/MID1IP1/RAB6C/RPS3/CHMP2B/ARL2/CCNF/DRG1/CENPJ/NPM1/SKA2/CEP76	36
GO:0030282	bone mineralization	11/438	108/17913	6.75683e-05	0.00216115	0.00172219	COMP/ASPN/COL1A2/SNX10/LOX/BMP4/KLF10/BMPR2/FBN2/ROR2/ACVR1	11			GO:0031341	regulation of cell killing	19/1158	82/17913	8.61159e-07	3.50445e-05	2.95057e-05	DNASE1L3/PTPRC/VAV1/IL18RAP/LAG3/FCGR2B/XCL1/LILRB1/SH2D1A/DNASE1/NCR3/STAP1/HLA-F/ARRB2/SERPINB9/AGER/RASGRP1/LAMP1/CR1L	19			GO:0006334	nucleosome assembly	31/1480	135/17913	1.32621e-07	5.44959e-06	4.65477e-06	OIP5/SOX9/CENPA/HIST1H1B/CENPW/CENPH/HJURP/MCM2/ASF1B/CENPN/CENPM/CHAF1B/CENPK/H2AFX/ITGB3BP/H2AFY2/MIS18A/HMGB2/CENPQ/CHAF1A/CENPP/CABIN1/IPO4/NAP1L1/CENPO/HAT1/NAP1L4/SET/NASP/CENPT/NPM1	31
GO:0045639	positive regulation of myeloid cell differentiation	10/438	90/17913	6.88406e-05	0.00218517	0.00174133	INHBA/HSPA1A/LEF1/TREM2/RUNX1/KLF10/JAG1/HOXA5/PPARGC1B/ROR2	10			GO:0035710	CD4-positive, alpha-beta T cell activation	20/1158	90/17913	9.10658e-07	3.67782e-05	3.09653e-05	CCL19/BATF/RUNX3/BCL6/CD83/MYB/SASH3/TBX21/IRF4/XCL1/TCIRG1/NCKAP1L/LY9/SPN/AGER/ARG2/IL4R/JAK3/TMEM98/SOCS1	20			GO:0071156	regulation of cell cycle arrest	27/1480	108/17913	1.34144e-07	5.47042e-06	4.67256e-06	CDK1/RNF112/AURKA/CCNB1/E2F1/FOXM1/MLXIPL/ARID3A/E2F7/GTSE1/E2F8/BRCA1/CDC25C/PCNA/CDK4/CDKN1A/TFDP1/MIF/TRIAP1/PRMT1/HSP90AB1/MYBBP1A/SLC25A33/PPP2R5B/CDK5/BIN1/TP53	27
GO:0001936	regulation of endothelial cell proliferation	14/438	170/17913	7.71414e-05	0.00243024	0.00193662	SULF1/SPARC/FGFBP1/WNT2/WNT5A/THBS1/THBS4/ANG/MDK/BMP4/FLT1/HTR2B/BMPR2/CCL26	14			GO:0002313	mature B cell differentiation involved in immune response	9/1158	19/17913	9.77447e-07	3.88864e-05	3.27403e-05	PLCG2/ITM2A/MFNG/FCGR2B/DOCK10/ADA/XBP1/PTK2B/DOCK11	9			GO:0009150	purine ribonucleotide metabolic process	76/1480	500/17913	1.40577e-07	5.68968e-06	4.85985e-06	CDK1/CCNB1/DGAT2/MLXIPL/MYH3/SCD/ACSL6/PAICS/PANK1/ALDOC/ZBTB20/PINK1/AADAT/EIF6/CYC1/NUP37/FASN/NUP155/ACOT7/PPAT/SLC25A1/PFKFB4/NME1/MSH2/RAE1/RAN/TECR/FIGNL1/GART/BID/ADSSL1/ENO3/LDHA/ENO1/PFKL/GMPS/HPRT1/GALK1/ADK/OGT/MCCC2/NFS1/ACSL3/NUDT5/IMPDH2/PFKM/SULT1C2/LDHC/PARG/IMPDH1/TPI1/ATIC/SHMT2/NPR2/HSD17B12/SLC25A33/ADSL/AMPD2/NUP35/NME7/NME3/SUCLG2/HSD17B4/NDUFA7/DLG1/MVK/GAPDH/PGK1/NDUFB11/N…	76
GO:0003206	cardiac chamber morphogenesis	12/438	129/17913	7.77664e-05	0.00243165	0.00193775	WNT2/WNT5A/SOX11/TGFB2/BMP4/FZD2/JAG1/ROBO1/SMAD7/BMPR2/TPM1/ACVR1	12			GO:0045061	thymic T cell selection	9/1158	19/17913	9.77447e-07	3.88864e-05	3.27403e-05	CCR7/PTPRC/ZAP70/CD3D/CD74/CD28/JAG2/DOCK2/CARD11	9			GO:0006289	nucleotide-excision repair	26/1480	102/17913	1.5017e-07	6.03259e-06	5.15275e-06	POLD2/NTHL1/PCNA/RFC2/RPA3/RFC4/RFC5/RFC3/POLR2K/SLC30A9/ERCC8/BRCA2/COPS5/RBBP8/NEIL3/POLR2E/CCNH/CETN2/POLR2I/RAD23A/LIG1/POLR2J/ERCC5/GTF2H3/TP53/POLD1	26
GO:0048568	embryonic organ development	24/438	413/17913	8.73325e-05	0.00271054	0.00215999	CTHRC1/FBN1/WNT2/WNT5A/MFAP2/PDGFC/SOX11/MMP14/HOXA7/GLI2/SIX1/PTK7/TGFB2/BMP4/JUNB/NKX3-2/ALDH1A3/FZD2/HOXA5/CEBPB/SIX4/FBN2/ROR2/ACVR1	24			GO:0032715	negative regulation of interleukin-6 production	15/1158	54/17913	1.04033e-06	4.0682e-05	3.42521e-05	BANK1/SLAMF1/KLF2/GAS6/IL27RA/NCKAP1L/PTPN6/CSK/FOXJ1/ARRB2/GHRL/INPP5D/NLRC3/TLR9/PTPN22	15			GO:0034508	centromere complex assembly	18/1480	54/17913	1.5773e-07	6.28932e-06	5.37203e-06	OIP5/CENPA/CENPW/CENPH/CENPE/HJURP/CENPN/CENPM/CENPF/HELLS/CENPK/ITGB3BP/MIS18A/CENPQ/CENPP/CENPO/CENPT/NPM1	18
GO:0051146	striated muscle cell differentiation	18/438	263/17913	8.88117e-05	0.00273618	0.00218042	COMP/CXCL10/AGT/NOX4/MMP14/LOX/ITGB1/FZD7/FHOD3/BMP4/CDH2/ADAM12/SGCB/SIX4/RBM38/TPM1/MYH9/ACVR1	18			GO:0055074	calcium ion homeostasis	51/1158	388/17913	1.0415e-06	4.0682e-05	3.42521e-05	CCL19/CD19/CCR7/CXCL13/CD52/PLCG2/PTPRC/CXCL12/MS4A1/S1PR4/NMU/CORO1A/CD38/CCL8/LCK/CCL5/PRKCB/CCL21/CD24/TNNI3/ATP7B/HERPUD1/APP/BCL2/XCL1/P2RX1/CNR1/CCL23/MYO5A/CD40/P2RX5/TMEM38B/TCIRG1/CCR2/MCU/TRPA1/PTPN6/PDZD8/GSTM2/SWAP70/FZD9/LYN/GHRL/BCAP31/GPR157/FASLG/PTK2B/CHRNA7/CALB1/CACNA1D/SMAD3	51			GO:0044774	mitotic DNA integrity checkpoint	24/1480	90/17913	1.79911e-07	7.12103e-06	6.08243e-06	CDK1/AURKA/CCNB1/E2F1/ARID3A/E2F7/GTSE1/E2F8/CDC25C/PCNA/BLM/RFWD3/TIPIN/CDKN1A/CDK5RAP3/TFDP1/NAE1/PRKDC/TRIAP1/PRMT1/CLSPN/DONSON/NBN/TP53	24
GO:0045785	positive regulation of cell adhesion	23/438	388/17913	9.08454e-05	0.00277841	0.00221407	COL8A1/FN1/TNFSF4/WNT5A/FOXA1/SMOC2/EGFL6/KIF26B/PODXL/GLI2/MDK/ITGAV/TGFB2/RUNX1/FSTL3/LIMS1/SMAD7/TPM1/TMEM102/DUSP10/ZBTB1/MAP4K4/SYK	23			GO:0050920	regulation of chemotaxis	31/1158	186/17913	1.04548e-06	4.0682e-05	3.42521e-05	CCL19/CCR7/CXCL13/CXCR4/CXCL12/CD74/GPR18/CCL5/RAC2/MET/IL16/CCL21/CMKLR1/GAS6/XCL1/TUBB2B/CCR2/NCKAP1L/STX3/ITGA2/SWAP70/STAP1/VEGFA/LYN/AGER/SEMA5A/MYCBP2/ZNF580/PTK2B/RAC1/SMAD3	31			GO:0010212	response to ionizing radiation	32/1480	144/17913	1.87422e-07	7.36418e-06	6.29012e-06	SFRP1/MYC/RAD51AP1/RAD51/ECT2/BRCA1/RAD54L/H2AFX/NAMPT/BLM/KDM1A/RRM1/KARS/RFWD3/CYBA/CDKN1A/DNMT3B/MSH2/FIGNL1/RAD1/ERCC8/PRKDC/BRCA2/BCL2L1/POLB/XRCC4/TOPBP1/EYA1/BRAT1/FANCD2/TP53/XRCC5	32
GO:0048565	digestive tract development	12/438	132/17913	9.71421e-05	0.00294946	0.00235038	COL3A1/WNT5A/FAT4/DACT1/OTC/PDGFC/SOX11/GLI2/TGFB2/BMP4/NKX3-2/HOXA5	12			GO:0046632	alpha-beta T cell differentiation	21/1158	99/17913	1.10561e-06	4.27103e-05	3.59598e-05	CCL19/BATF/ZAP70/RUNX3/GPR18/BCL6/CD83/MYB/SASH3/TBX21/ADA/IRF4/BCL2/NCKAP1L/LY9/SPN/EOMES/IL4R/JAK3/TMEM98/SOCS1	21			GO:0034404	nucleobase-containing small molecule biosynthetic process	41/1480	211/17913	2.00449e-07	7.81895e-06	6.67857e-06	MLXIPL/TK1/NTHL1/ALDOC/ZBTB20/EIF6/CAD/NUP37/NUP155/ACOT7/DTYMK/PFKFB4/NME1/NUDT1/RAE1/DCK/ENO3/LDHA/ENO1/PFKL/GMPS/HPRT1/GALK1/ADK/OGT/NUDT5/IMPDH2/PFKM/IMPDH1/TPI1/NUP35/UMPS/NME7/NME3/UCK2/GAPDH/PGK1/NUP107/SEH1L/TP53/NME6	41
GO:0045778	positive regulation of ossification	10/438	94/17913	9.97621e-05	0.00300722	0.00239641	CTHRC1/WNT5A/SOX11/TGFB2/BMP4/JAG1/CEBPB/BMPR2/FBN2/ACVR1	10			GO:0042119	neutrophil activation	61/1158	499/17913	1.15096e-06	4.41421e-05	3.71654e-05	CTSG/TBC1D10C/DNASE1L3/LRMP/CFD/CEACAM6/LCN2/LTF/ARHGAP9/GMFG/S100P/PTPRC/CD53/CFP/IL18RAP/ALOX5/CCL5/ANXA3/SERPINA3/RAB37/FCGR2B/DOK3/HVCN1/IL15/IDH1/P2RX1/CAMP/BIN2/TXNDC5/STK10/PGRMC1/TCIRG1/NCKAP1L/ITGAL/SELL/MLEC/PTPN6/PYGB/DNASE1/CTSA/MMP25/HSP90AA1/FGR/AMPD3/ENPP4/A1BG/COTL1/DOCK2/RHOG/RAB27A/IGF2R/UNC13D/RAC1/SIGLEC5/SLC2A5/RAB24/LAMP1/SYNGR1/FUCA2/RAB3D/CPNE3	61			GO:0009127	purine nucleoside monophosphate biosynthetic process	36/1480	174/17913	2.21078e-07	8.50046e-06	7.26068e-06	MLXIPL/PAICS/ALDOC/ZBTB20/PINK1/EIF6/NUP37/NUP155/PPAT/PFKFB4/RAE1/GART/ADSSL1/ENO3/LDHA/ENO1/PFKL/GMPS/HPRT1/GALK1/ADK/OGT/IMPDH2/PFKM/LDHC/IMPDH1/TPI1/ATIC/ADSL/AMPD2/NUP35/GAPDH/PGK1/NUP107/SEH1L/TP53	36
GO:0032103	positive regulation of response to external stimulus	20/438	315/17913	0.000103368	0.00309366	0.00246529	CXCL10/TNFSF4/S100A8/WNT5A/AGT/NUPR1/SMOC2/OSM/THBS1/THBS4/MDK/TREM2/DAPK2/TRIM15/CEBPB/PTGER3/BMPR2/TMEM102/LRP1/CCL26	20			GO:0097048	dendritic cell apoptotic process	7/1158	11/17913	1.21476e-06	4.59284e-05	3.86693e-05	CCL19/CCR7/CXCL12/CCL21/GAS6/LILRB1/LYN	7			GO:0009168	purine ribonucleoside monophosphate biosynthetic process	36/1480	174/17913	2.21078e-07	8.50046e-06	7.26068e-06	MLXIPL/PAICS/ALDOC/ZBTB20/PINK1/EIF6/NUP37/NUP155/PPAT/PFKFB4/RAE1/GART/ADSSL1/ENO3/LDHA/ENO1/PFKL/GMPS/HPRT1/GALK1/ADK/OGT/IMPDH2/PFKM/LDHC/IMPDH1/TPI1/ATIC/ADSL/AMPD2/NUP35/GAPDH/PGK1/NUP107/SEH1L/TP53	36
GO:0040036	regulation of fibroblast growth factor receptor signaling pathway	6/438	32/17913	0.000109082	0.00324152	0.00258312	SULF1/FGFBP1/WNT5A/SMOC2/THBS1/SULF2	6			GO:2000668	regulation of dendritic cell apoptotic process	7/1158	11/17913	1.21476e-06	4.59284e-05	3.86693e-05	CCL19/CCR7/CXCL12/CCL21/GAS6/LILRB1/LYN	7			GO:0007094	mitotic spindle assembly checkpoint	13/1480	30/17913	2.4945e-07	9.32494e-06	7.96491e-06	MAD2L1/CCNB1/TTK/CDT1/CDC20/PLK1/CENPF/AURKB/NDC80/PCID2/TRIP13/MAD2L2/DYNC1LI1	13
GO:0001667	ameboidal-type cell migration	25/438	446/17913	0.000110643	0.00326476	0.00260164	FAP/SPARC/FN1/LOXL2/FGFBP1/WNT5A/AGT/SMOC2/THBS1/CYP1B1/ACVR1C/ITGB1/TGFB2/BMP4/MARVELD3/ROBO1/HTR2B/SEMA3A/BMPR2/MYH9/DUSP10/ARID5B/MAP4K4/ACVR1/PRKX	25			GO:0072507	divalent inorganic cation homeostasis	53/1158	412/17913	1.25212e-06	4.70073e-05	3.95777e-05	CCL19/CD19/CCR7/CXCL13/CD52/PLCG2/PTPRC/CXCL12/MS4A1/S1PR4/NMU/CORO1A/CD38/CCL8/LCK/CCL5/PRKCB/CCL21/CD24/TNNI3/ATP7B/HERPUD1/APP/BCL2/XCL1/P2RX1/TMC8/CNR1/CCL23/MYO5A/CD40/P2RX5/TMEM38B/TCIRG1/CCR2/MCU/TRPA1/PTPN6/PDZD8/GSTM2/SWAP70/SLC30A2/FZD9/LYN/GHRL/BCAP31/GPR157/FASLG/PTK2B/CHRNA7/CALB1/CACNA1D/SMAD3	53			GO:0031577	spindle checkpoint	13/1480	30/17913	2.4945e-07	9.32494e-06	7.96491e-06	MAD2L1/CCNB1/TTK/CDT1/CDC20/PLK1/CENPF/AURKB/NDC80/PCID2/TRIP13/MAD2L2/DYNC1LI1	13
GO:0014032	neural crest cell development	8/438	61/17913	0.000113428	0.00327768	0.00261194	FN1/SOX11/EDNRA/BMP4/JAG1/HTR2B/SEMA3A/ACVR1	8			GO:0002467	germinal center formation	8/1158	15/17913	1.27265e-06	4.74441e-05	3.99455e-05	CXCL13/KLHL6/MEF2C/BCL6/ADA/TNFRSF13C/FOXJ1/UNC13D	8			GO:0071173	spindle assembly checkpoint	13/1480	30/17913	2.4945e-07	9.32494e-06	7.96491e-06	MAD2L1/CCNB1/TTK/CDT1/CDC20/PLK1/CENPF/AURKB/NDC80/PCID2/TRIP13/MAD2L2/DYNC1LI1	13
GO:0046888	negative regulation of hormone secretion	8/438	61/17913	0.000113428	0.00327768	0.00261194	INHBA/IL11/OSM/ACVR1C/IRS1/CARTPT/BMP8A/MAP4K4	8			GO:0002637	regulation of immunoglobulin production	16/1158	62/17913	1.35294e-06	5.0087e-05	4.21706e-05	MZB1/PTPRC/RBP4/BCL6/FCGR2B/CD28/TBX21/XCL1/CD40/IL27RA/CD22/FCRL3/XBP1/IL4R/TREX1/TLR9	16			GO:0071174	mitotic spindle checkpoint	13/1480	30/17913	2.4945e-07	9.32494e-06	7.96491e-06	MAD2L1/CCNB1/TTK/CDT1/CDC20/PLK1/CENPF/AURKB/NDC80/PCID2/TRIP13/MAD2L2/DYNC1LI1	13
GO:0048645	animal organ formation	8/438	61/17913	0.000113428	0.00327768	0.00261194	SULF1/WNT2/WNT5A/GLI2/SIX1/BMP4/NKX3-2/ROBO1	8			GO:1902107	positive regulation of leukocyte differentiation	26/1158	143/17913	1.43238e-06	5.2662e-05	4.43386e-05	CCL19/HCLS1/CD27/PTPRC/ZAP70/EVI2B/CD74/RUNX3/BCL6/CD83/MYB/PF4/SASH3/ADA/IL15/BTK/GAS6/CASP8/BTN2A2/NCKAP1L/AGER/XBP1/IL4R/RASGRP1/SOCS1/INPP5D	26			GO:0032543	mitochondrial translation	29/1480	125/17913	2.64463e-07	9.81794e-06	8.38601e-06	DARS2/CDK5RAP1/EARS2/MRPL13/MRPL15/LRPPRC/MRPS23/MRPL1/MRPL36/MRPL3/MRPL17/MRPL4/RPUSD3/MRPS12/MRPL23/MRPS7/MRPL42/SHMT2/MRPL50/MRPL37/YARS2/C1QBP/MRPL45/MTIF2/MRPL41/NDUFA7/GFM1/MRPL40/MRPL44	29
GO:0030278	regulation of ossification	15/438	199/17913	0.000117893	0.00333869	0.00266055	CTHRC1/COMP/EGR2/WNT5A/SOX11/MDK/TGFB2/BMP4/KREMEN2/JAG1/CEBPB/TWSG1/BMPR2/FBN2/ACVR1	15			GO:0043303	mast cell degranulation	13/1158	43/17913	1.8988e-06	6.93323e-05	5.83742e-05	HMOX1/RAC2/LAT2/LAT/BTK/CBL/FGR/LYN/IL4R/RASGRP1/UNC13D/PIK3CD/MILR1	13			GO:1901657	glycosyl compound metabolic process	30/1480	132/17913	2.67365e-07	9.85769e-06	8.41996e-06	AKR1B1/AHCY/TK1/PRPS2/PEMT/CAD/APIP/PPAT/DTYMK/NME1/RAN/DCK/GMPS/HPRT1/ADK/ENOPH1/NFS1/IMPDH2/PRPS1L1/IMPDH1/ATIC/UMPS/PRPS1/NME7/NME3/UCK2/DLG1/NME6/GNAI3/MTRR	30
GO:0022617	extracellular matrix disassembly	9/438	78/17913	0.00011793	0.00333869	0.00266055	MMP1/MMP3/FAP/MMP11/MMP12/MMP2/ADAMTS4/MMP14/LRP1	9			GO:1902993	positive regulation of amyloid precursor protein catabolic process	8/1158	16/17913	2.40073e-06	8.70633e-05	7.33027e-05	CLU/APP/EFNA1/LYN/AGER/ROCK2/CHRNA7/EFNA3	8			GO:0071826	ribonucleoprotein complex subunit organization	42/1480	221/17913	2.70092e-07	9.89051e-06	8.44799e-06	SNRPB/GRB7/BOP1/KIF5B/RRS1/EIF6/SNRPF/EIF3E/MRTO4/SNRPE/GEMIN6/NOP2/WDR77/PTBP2/DICER1/PTGES3/NIP7/DENR/EIF3B/STRAP/SNRPG/EIF3I/PRPF6/HSP90AB1/SNRPD1/C1QBP/ZFAND1/MTIF2/EIF2S1/TGS1/CRNKL1/CLP1/GEMIN4/OGFOD1/NCBP1/NPM1/SNRPD2/NUDT21/NUFIP1/SRPK2/PATL1/GEMIN5	42
GO:0030512	negative regulation of transforming growth factor beta receptor signaling pathway	9/438	78/17913	0.00011793	0.00333869	0.00266055	ASPN/FBN1/HTRA3/BAMBI/HSPA1A/LTBP1/SMAD7/RASL11B/FBN2	9			GO:0043368	positive T cell selection	11/1158	32/17913	2.86793e-06	0.000103303	8.69761e-05	PTPRC/BATF/ZAP70/CD3D/CD74/TBX21/IRF4/BCL2/LY9/SPN/DOCK2	11			GO:0043039	tRNA aminoacylation	16/1480	45/17913	2.79608e-07	1.01698e-05	8.68653e-06	DARS2/EEF1E1/EARS2/KARS/PPA1/GARS/FARSA/NARS2/LARS2/IARS/VARS/SARS2/YARS2/YARS/IARS2/TARS	16
GO:0003177	pulmonary valve development	5/438	21/17913	0.000125752	0.00353625	0.00281798	TGFB2/BMP4/JAG1/ROBO1/BMPR2	5			GO:0002279	mast cell activation involved in immune response	13/1158	45/17913	3.35712e-06	0.000120113	0.000101129	HMOX1/RAC2/LAT2/LAT/BTK/CBL/FGR/LYN/IL4R/RASGRP1/UNC13D/PIK3CD/MILR1	13			GO:0044773	mitotic DNA damage checkpoint	23/1480	86/17913	3.04909e-07	1.10156e-05	9.40899e-06	CDK1/AURKA/CCNB1/E2F1/ARID3A/E2F7/GTSE1/E2F8/CDC25C/PCNA/BLM/RFWD3/TIPIN/CDKN1A/CDK5RAP3/TFDP1/PRKDC/TRIAP1/PRMT1/CLSPN/DONSON/NBN/TP53	23
GO:0043010	camera-type eye development	19/438	295/17913	0.000127212	0.00355346	0.0028317	INHBA/COL8A1/FBN1/COL8A2/WNT2/WNT5A/FJX1/COL4A1/CYP1B1/SOX11/TGFB2/CLCN2/BMP4/ALDH1A3/JAG1/TWSG1/BMPR2/FBN2/BAX	19			GO:2000514	regulation of CD4-positive, alpha-beta T cell activation	15/1158	59/17913	3.53296e-06	0.000125561	0.000105716	CCL19/RUNX3/BCL6/CD83/MYB/SASH3/TBX21/IRF4/XCL1/NCKAP1L/AGER/ARG2/IL4R/JAK3/SOCS1	15			GO:0032886	regulation of microtubule-based process	39/1480	199/17913	3.13431e-07	1.1248e-05	9.60748e-06	TPX2/AURKA/SKA3/CHEK1/GPSM2/PLK1/NEK2/KIF18A/KIF11/BRCA1/SPAG5/POC1A/TACC3/PSRC1/CKAP2/TCTEX1D2/CHORDC1/KAT2B/RAE1/SKA1/FGF13/MEMO1/STIL/KATNB1/MAPRE1/CHMP5/PLK4/MID1IP1/RAB6C/RPS3/CHMP2B/BBS2/ARL2/CCNF/DRG1/CENPJ/NPM1/SKA2/CEP76	39
GO:0048048	embryonic eye morphogenesis	6/438	33/17913	0.000130595	0.00362381	0.00288776	FBN1/WNT5A/MFAP2/SOX11/ALDH1A3/FBN2	6			GO:0006909	phagocytosis	42/1158	308/17913	3.62047e-06	0.00012782	0.000107617	PLCG2/ARHGAP25/PTPRC/CORO1A/CD3G/VAV1/ANXA3/FCGR2B/CD247/WIPF1/SLAMF1/IL15/GAS6/WIPF3/MYO1G/BIN2/CYFIP2/ICAM3/NCKAP1L/ITGAL/CSK/ITGA2/STAP1/CEBPE/HSP90AA1/NCF4/FGR/LDLR/LYN/EIF2AK1/NR1H3/DOCK2/RAB27A/MYO10/ADORA2A/UNC13D/TREX1/RAC1/JMJD6/ELMO1/ABCA7/ARPC2	42			GO:0032259	methylation	56/1480	336/17913	3.18003e-07	1.13365e-05	9.68306e-06	MYC/FOS/AHCY/METTL7A/HIST1H1B/SNRPB/BRCA1/PHF1/PEMT/TYMS/MIS18A/KDM1A/GCSH/WDR4/DNMT1/DNMT3B/SATB1/PRMT3/HSD17B10/AMT/TRIM28/GSTO1/OGT/GSPT1/EZH2/PRMT1/TRMT61B/PHF19/COQ3/HENMT1/METTL5/FAM86B2/PCMT1/DIMT1/WDR61/TRMT11/EZH1/SUV39H1/FTSJ1/TRMT5/FBL/TRMT6/TGS1/TRMT61A/CIAPIN1/METTL1/SUV39H2/EHMT2/COMT/WDR5/TDRKH/METTL6/ETF1/WT1/PPM1D/MTRR	56
GO:0003007	heart morphogenesis	17/438	249/17913	0.00014272	0.00393405	0.00313498	COL5A1/WNT2/WNT5A/FAT4/SOX11/SIX1/TGFB2/BMP4/ELN/FZD2/JAG1/ROBO1/HTR2B/SMAD7/BMPR2/TPM1/ACVR1	17			GO:0050858	negative regulation of antigen receptor-mediated signaling pathway	10/1158	27/17913	3.75032e-06	0.000131533	0.000110744	PVRIG/LPXN/FCGR2B/BTN2A2/CD22/FCRL3/PTPN6/PLCL2/PAWR/PTPN22	10			GO:0030330	DNA damage response, signal transduction by p53 class mediator	26/1480	106/17913	3.41305e-07	1.20871e-05	1.03242e-05	CDK1/AURKA/CCNB1/E2F1/FOXM1/ARID3A/E2F7/GTSE1/E2F8/BRCA1/CDC25C/PCNA/PMAIP1/EEF1E1/HIPK2/KDM1A/CDKN1A/TFDP1/BCL3/MIF/TRIAP1/BRCA2/PRMT1/NBN/TP53/PPM1D	26
GO:1903845	negative regulation of cellular response to transforming growth factor beta stimulus	9/438	80/17913	0.000143654	0.00393405	0.00313498	ASPN/FBN1/HTRA3/BAMBI/HSPA1A/LTBP1/SMAD7/RASL11B/FBN2	9			GO:0002237	response to molecule of bacterial origin	42/1158	309/17913	3.9346e-06	0.000137094	0.000115426	CCR7/CTSG/LCN2/PLCG2/LTF/MEF2C/LY86/CCL5/BMP6/IL10RA/CX3CR1/CD24/FCGR2B/GJB2/AICDA/TLR1/NLRP7/ZFP36/CD6/GFI1/CASP8/CNR2/CNR1/CD40/IRF5/LILRB1/PDE4B/CD96/STAP1/CEBPE/STAR/LYN/XBP1/CD180/NR1H3/GNG12/FASLG/CARD8/ADH5/TLR9/TLR6/PTPN22	42			GO:0007050	cell cycle arrest	43/1480	231/17913	3.5535e-07	1.25023e-05	1.06788e-05	CDK1/RNF112/AURKA/CCNB1/CDKN3/MYC/E2F1/FOXM1/MLXIPL/CDKN2B/ARID3A/E2F7/GTSE1/E2F8/BRCA1/CDC25C/PCNA/KIF20B/CDK4/CDKN1A/KAT2B/MSH2/TFDP1/PPP2R3B/MIF/PPM1G/SGSM3/TRIAP1/PRMT1/BARD1/HSP90AB1/CAB39L/NOTCH1/MYBBP1A/SLC25A33/PPP2R5B/RRAGC/CDC123/CDK5/NBN/PNPT1/BIN1/TP53	43
GO:0090177	establishment of planar polarity involved in neural tube closure	4/438	12/17913	0.000149341	0.00402251	0.00320548	CTHRC1/WNT5A/PTK7/FZD2	4			GO:0070227	lymphocyte apoptotic process	16/1158	67/17913	4.09405e-06	0.000141723	0.000119324	CD27/CD3G/TSC22D3/CD74/CCL5/BCL6/PDCD1/ADA/BTK/MIR17HG/EFNA1/DOCK8/ARG2/IRS2/JAK3/FASLG	16			GO:1904029	regulation of cyclin-dependent protein kinase activity	23/1480	87/17913	3.82399e-07	1.33666e-05	1.14171e-05	CCNB1/CDKN3/CKS2/CDKN2B/PLK1/CDC25C/CDC25A/CDC6/CDK5RAP1/PROX1/PKMYT1/PSRC1/IPO5/CDK4/BLM/CCNC/CDKN1A/SERTAD1/KAT2B/CKS1B/CDK5RAP3/CCND2/HSP90AB1	23
GO:0043406	positive regulation of MAP kinase activity	17/438	250/17913	0.000149764	0.00402251	0.00320548	WNT5A/NOX4/F2R/FZD8/ITGA1/THBS1/ERN2/MST1R/CARTPT/BMP4/FLT1/ROBO1/PEA15/HTR2B/MAGED1/ROR2/SYK	17			GO:0070233	negative regulation of T cell apoptotic process	8/1158	17/17913	4.27734e-06	0.000147113	0.000123861	CD27/TSC22D3/CCL5/ADA/EFNA1/DOCK8/ARG2/JAK3	8			GO:0031055	chromatin remodeling at centromere	16/1480	46/17913	3.95987e-07	1.35437e-05	1.15684e-05	OIP5/CENPA/CENPW/CENPH/HJURP/CENPN/CENPM/HELLS/CENPK/ITGB3BP/MIS18A/CENPQ/CENPP/CENPO/CENPT/NPM1	16
GO:0045637	regulation of myeloid cell differentiation	17/438	250/17913	0.000149764	0.00402251	0.00320548	INHBA/FBN1/HSPA1A/LEF1/THBS1/HOXA7/LOX/CARTPT/TREM2/RUNX1/FSTL3/KLF10/JAG1/HOXA5/CEBPB/PPARGC1B/ROR2	17			GO:0006968	cellular defense response	14/1158	53/17913	4.5703e-06	0.000156181	0.000131496	LSP1/NCF1/CX3CR1/ITK/TCIRG1/CCR2/SH2D1A/TRAT1/CCR6/KLRG1/SPN/LGALS3BP/PTK2B/ADORA2A	14			GO:0043038	amino acid activation	16/1480	46/17913	3.95987e-07	1.35437e-05	1.15684e-05	DARS2/EEF1E1/EARS2/KARS/PPA1/GARS/FARSA/NARS2/LARS2/IARS/VARS/SARS2/YARS2/YARS/IARS2/TARS	16
GO:0060389	pathway-restricted SMAD protein phosphorylation	7/438	48/17913	0.000154214	0.00409077	0.00325987	INHBA/TGFB2/BMP4/SMAD7/TWSG1/BMPR2/ACVR1	7			GO:0016064	immunoglobulin mediated immune response	28/1158	171/17913	4.87961e-06	0.000165689	0.000139502	CD19/CD27/CLU/PTPRC/BATF/CR2/CD74/BCL6/FCGR2B/AICDA/CD28/TBX21/HLA-DQB1/BTK/XCL1/POU2F2/CD40/TCIRG1/IL27RA/CCR6/PTPN6/SWAP70/FOXJ1/IL4R/TREX1/INPP5D/UNG/IRF7	28			GO:0006369	termination of RNA polymerase II transcription	13/1480	31/17913	3.97141e-07	1.35437e-05	1.15684e-05	SNRPB/SLBP/SNRPF/SNRPE/CPSF3/TTF2/SNRPG/CSTF2/CPSF1/CSTF1/CLP1/NCBP1/NUDT21	13
GO:1902106	negative regulation of leukocyte differentiation	10/438	99/17913	0.000154258	0.00409077	0.00325987	INHBA/FBN1/TNFSF4/HOXA7/CARTPT/MDK/BMP4/RUNX1/FSTL3/SMAD7	10			GO:0002822	regulation of adaptive immune response based on somatic recombination of immune receptors built from immunoglobulin superfamily domains	24/1158	135/17913	5.39607e-06	0.000182066	0.00015329	CCL19/PTPRC/MEF2C/BCL6/FCGR2B/SASH3/CD28/TBX21/ADA/BTK/XCL1/CD40/LILRB1/TNFRSF13C/CCR2/IL27RA/CLEC4G/PTPN6/FOXJ1/HLA-F/AGER/IL4R/JAK3/IL20RB	24			GO:0006333	chromatin assembly or disassembly	36/1480	178/17913	3.97531e-07	1.35437e-05	1.15684e-05	OIP5/SOX9/CENPA/HIST1H1B/CENPW/CENPH/HJURP/MCM2/ASF1B/CENPN/CENPM/CHAF1B/HELLS/CENPK/H2AFX/ITGB3BP/HMGA1/H2AFY2/MIS18A/HMGB2/CENPQ/CHAF1A/CENPP/CABIN1/IPO4/NAP1L1/CENPO/SMARCC1/HAT1/NAP1L4/SET/SUV39H2/NASP/CENPT/NPM1/TP53	36
GO:0048015	phosphatidylinositol-mediated signaling	13/438	160/17913	0.000158098	0.00416623	0.00332	AGT/SERPINE2/F2R/OSM/IRS1/PIP5K1B/TGFB2/FBXL2/FLT1/HTR2B/EZR/NCS1/NPR3	13			GO:0042533	tumor necrosis factor biosynthetic process	10/1158	28/17913	5.49667e-06	0.000183062	0.000154128	CX3CR1/TLR1/APP/TNFRSF8/LILRB1/CCR2/SPN/AGER/GHRL/UBE2J1	10			GO:0051169	nuclear transport	52/1480	305/17913	4.06161e-07	1.37507e-05	1.17452e-05	FGF9/SNRPB/ECT2/GTSE1/AKAP13/HMGA1/IPO5/NUP37/NUP155/SLBP/SNRPF/NOLC1/CDKN1A/SNRPE/THOC3/GEMIN6/XPOT/RAE1/NXT1/RAN/RANGAP1/TRIM28/IPO4/IPO11/CPSF3/NXF1/NEDD4/PRKCD/NMD3/SNRPG/BARD1/CPSF1/SNRPD1/BANF1/THOC7/NUP35/PTPN11/HSPA9/GEMIN4/NCBP1/NUTF2/NPM1/SNRPD2/CDK5/PHB2/EIF4E/NUP107/SEH1L/TP53/XPO5/RAPGEF3/GEMIN5	52
GO:0046879	hormone secretion	19/438	301/17913	0.000165096	0.00432344	0.00344528	INHBA/SPP1/GRP/AGT/IL11/OSM/SOX11/ACVR1C/IRS1/CARTPT/SCG5/C1QTNF3/BMP8A/ANO1/SLC25A4/ITPR3/RPH3AL/LRP1/MAP4K4	19			GO:0042534	regulation of tumor necrosis factor biosynthetic process	10/1158	28/17913	5.49667e-06	0.000183062	0.000154128	CX3CR1/TLR1/APP/TNFRSF8/LILRB1/CCR2/SPN/AGER/GHRL/UBE2J1	10			GO:0009163	nucleoside biosynthetic process	15/1480	41/17913	4.28851e-07	1.44281e-05	1.23238e-05	TK1/CAD/DTYMK/NME1/DCK/GMPS/HPRT1/ADK/IMPDH2/IMPDH1/UMPS/NME7/NME3/UCK2/NME6	15
GO:0097530	granulocyte migration	10/438	100/17913	0.000167727	0.00436508	0.00347847	S100A8/ITGA1/THBS1/THBS4/MDK/DAPK2/TGFB2/CXCL6/ITGA9/SYK	10			GO:0033627	cell adhesion mediated by integrin	15/1158	61/17913	5.5286e-06	0.000183062	0.000154128	CXCL13/CCL5/CCL21/LPXN/ADA/SKAP1/FERMT3/EFNA1/NCKAP1L/FERMT1/EPHA2/PTPN6/ITGA2/SWAP70/LYN	15			GO:0000281	mitotic cytokinesis	20/1480	69/17913	4.35557e-07	1.45628e-05	1.24388e-05	ANLN/CEP55/CENPA/KIF4A/KIF20A/PLK1/RACGAP1/ECT2/NUSAP1/KIF20B/KIF23/CIT/CKAP2/INCENP/RASA1/BRCA2/CHMP5/ESPL1/CFL1/CHMP2B	20
GO:0014031	mesenchymal cell development	8/438	65/17913	0.000178551	0.00458974	0.00365749	FN1/SOX11/EDNRA/BMP4/JAG1/HTR2B/SEMA3A/ACVR1	8			GO:0019724	B cell mediated immunity	28/1158	173/17913	6.13775e-06	0.000201977	0.000170054	CD19/CD27/CLU/PTPRC/BATF/CR2/CD74/BCL6/FCGR2B/AICDA/CD28/TBX21/HLA-DQB1/BTK/XCL1/POU2F2/CD40/TCIRG1/IL27RA/CCR6/PTPN6/SWAP70/FOXJ1/IL4R/TREX1/INPP5D/UNG/IRF7	28			GO:0000724	double-strand break repair via homologous recombination	26/1480	108/17913	5.05159e-07	1.67856e-05	1.43375e-05	CHEK1/RAD51AP1/RAD51/BRCA1/RAD54B/RAD54L/H2AFX/FEN1/RPA3/BLM/KDM1A/RFWD3/MCM8/POLQ/FIGNL1/PALB2/BRCA2/PSMD14/RAD50/RBBP8/ZSWIM7/NSMCE2/MAD2L2/UBQLN4/NBN/UBE2N	26
GO:0048864	stem cell development	8/438	65/17913	0.000178551	0.00458974	0.00365749	FN1/SOX11/EDNRA/BMP4/JAG1/HTR2B/SEMA3A/ACVR1	8			GO:1904950	negative regulation of establishment of protein localization	30/1158	193/17913	6.69596e-06	0.000218995	0.000184382	VSNL1/BANK1/DERL3/FCGR2B/NLRP7/GAS6/UCP2/INSIG1/NDFIP2/CYP51A1/LILRB1/BTN2A2/IL27RA/CD22/FERMT1/LRRK2/RHBDF2/NDUFAF2/CSK/TXN/ARG2/GHRL/NR1H3/DNAJA1/GDI1/CARD8/UBE2J1/ANXA4/TLR6/PTPN22	30			GO:0061640	cytoskeleton-dependent cytokinesis	22/1480	82/17913	5.16856e-07	1.70689e-05	1.45794e-05	ANLN/CEP55/CENPA/KIF4A/KIF20A/PLK1/RACGAP1/ECT2/NUSAP1/KIF20B/KIF23/CIT/CKAP2/INCENP/AURKB/RASA1/BRCA2/ALKBH4/CHMP5/ESPL1/CFL1/CHMP2B	22
GO:0110111	negative regulation of animal organ morphogenesis	6/438	35/17913	0.000183645	0.00469191	0.00373891	SULF1/ASPN/WNT5A/TGFB2/BMP4/BMPR2	6			GO:0032623	interleukin-2 production	15/1158	62/17913	6.86125e-06	0.000223033	0.000187782	PTPRC/LAG3/CD83/SASH3/CD28/CD247/TBX21/IRF4/ZFP36/XCL1/CCR2/PDE4B/PAWR/CARD11/IL20RB	15			GO:0006760	folic acid-containing compound metabolic process	12/1480	27/17913	5.20436e-07	1.70824e-05	1.45909e-05	TYMS/MTHFD1L/SLC19A1/GART/MTHFD1/MTHFD2/DHFR/ATIC/SHMT2/GCH1/SLC25A32/MTRR	12
GO:0048839	inner ear development	14/438	185/17913	0.000189427	0.00478982	0.00381693	CTHRC1/SPARC/WNT5A/FAT4/GLI2/SIX1/PTK7/TGFB2/BMP4/ALDH1A3/FZD2/JAG1/SIX4/ROR2	14			GO:0002701	negative regulation of production of molecular mediator of immune response	11/1158	35/17913	7.74763e-06	0.000250319	0.000210755	HMOX1/BCL6/FCGR2B/TBX21/XCL1/LILRB1/CD22/FCRL3/CD96/HLA-F/JAK3	11			GO:1904874	positive regulation of telomerase RNA localization to Cajal body	9/1480	15/17913	5.54314e-07	1.80841e-05	1.54465e-05	DKC1/RUVBL2/CCT6A/CCT5/TCP1/NHP2/CCT2/CCT7/CCT4	9
GO:0048017	inositol lipid-mediated signaling	13/438	163/17913	0.000190227	0.00478982	0.00381693	AGT/SERPINE2/F2R/OSM/IRS1/PIP5K1B/TGFB2/FBXL2/FLT1/HTR2B/EZR/NCS1/NPR3	13			GO:0030101	natural killer cell activation	15/1158	63/17913	8.47238e-06	0.000272086	0.000229082	SLAMF7/PTPRC/CORO1A/IL21R/IL15/GAS6/CASP8/NCR3/HLA-F/RAB27A/RASGRP1/UNC13D/PIK3CD/LAMP1/PTPN22	15			GO:0000725	recombinational repair	26/1480	109/17913	6.1189e-07	1.95796e-05	1.67239e-05	CHEK1/RAD51AP1/RAD51/BRCA1/RAD54B/RAD54L/H2AFX/FEN1/RPA3/BLM/KDM1A/RFWD3/MCM8/POLQ/FIGNL1/PALB2/BRCA2/PSMD14/RAD50/RBBP8/ZSWIM7/NSMCE2/MAD2L2/UBQLN4/NBN/UBE2N	26
GO:0003073	regulation of systemic arterial blood pressure	9/438	83/17913	0.000190907	0.00478982	0.00381693	POSTN/AGT/F2R/CYP4F12/CORIN/CES1/BMPR2/TPM1/ATP6AP2	9			GO:0002715	regulation of natural killer cell mediated immunity	12/1158	42/17913	9.06747e-06	0.000289453	0.000243704	VAV1/IL18RAP/LAG3/LILRB1/SH2D1A/CD96/NCR3/HLA-F/ARRB2/SERPINB9/RASGRP1/LAMP1	12			GO:0034080	CENP-A containing nucleosome assembly	15/1480	42/17913	6.16327e-07	1.95796e-05	1.67239e-05	OIP5/CENPA/CENPW/CENPH/HJURP/CENPN/CENPM/CENPK/ITGB3BP/MIS18A/CENPQ/CENPP/CENPO/CENPT/NPM1	15
GO:0050714	positive regulation of protein secretion	17/438	256/17913	0.000198768	0.00495172	0.00394595	MMP12/POSTN/TNFSF4/WNT5A/F2R/OSM/ANG/MDK/TREM2/TGFB2/C1QTNF3/ANO1/HTR2B/RPH3AL/EZR/LRP1/SYK	17			GO:0002283	neutrophil activation involved in immune response	57/1158	488/17913	1.036e-05	0.000328745	0.000276786	CTSG/TBC1D10C/DNASE1L3/LRMP/CFD/CEACAM6/LCN2/LTF/ARHGAP9/GMFG/S100P/PTPRC/CD53/CFP/ALOX5/ANXA3/SERPINA3/RAB37/DOK3/HVCN1/IDH1/P2RX1/CAMP/BIN2/TXNDC5/STK10/PGRMC1/TCIRG1/NCKAP1L/ITGAL/SELL/MLEC/PTPN6/PYGB/DNASE1/CTSA/MMP25/HSP90AA1/FGR/AMPD3/ENPP4/A1BG/COTL1/DOCK2/RHOG/RAB27A/IGF2R/UNC13D/RAC1/SIGLEC5/SLC2A5/RAB24/LAMP1/SYNGR1/FUCA2/RAB3D/CPNE3	57			GO:0061641	CENP-A containing chromatin organization	15/1480	42/17913	6.16327e-07	1.95796e-05	1.67239e-05	OIP5/CENPA/CENPW/CENPH/HJURP/CENPN/CENPM/CENPK/ITGB3BP/MIS18A/CENPQ/CENPP/CENPO/CENPT/NPM1	15
GO:0090189	regulation of branching involved in ureteric bud morphogenesis	5/438	23/17913	0.000199723	0.00495172	0.00394595	AGT/SIX1/BMP4/SIX4/MAGED1	5			GO:0002688	regulation of leukocyte chemotaxis	20/1158	105/17913	1.11484e-05	0.000350372	0.000294995	CCL19/CCR7/CXCL13/CXCL12/CD74/GPR18/CCL5/RAC2/CCL21/CMKLR1/GAS6/XCL1/CCR2/NCKAP1L/SWAP70/STAP1/LYN/ZNF580/PTK2B/RAC1	20			GO:1901659	glycosyl compound biosynthetic process	15/1480	42/17913	6.16327e-07	1.95796e-05	1.67239e-05	TK1/CAD/DTYMK/NME1/DCK/GMPS/HPRT1/ADK/IMPDH2/IMPDH1/UMPS/NME7/NME3/UCK2/NME6	15
GO:0055123	digestive system development	12/438	143/17913	0.000207792	0.00512146	0.00408121	COL3A1/WNT5A/FAT4/DACT1/OTC/PDGFC/SOX11/GLI2/TGFB2/BMP4/NKX3-2/HOXA5	12			GO:0046633	alpha-beta T cell proliferation	10/1158	30/17913	1.1173e-05	0.000350372	0.000294995	RASAL3/PTPRC/ZAP70/CD28/IL15/XCL1/CCR2/EBI3/ARG2/DOCK2	10			GO:0030261	chromosome condensation	13/1480	32/17913	6.1834e-07	1.95796e-05	1.67239e-05	TOP2A/CDK1/CCNB1/CDCA5/NCAPG/NUSAP1/NCAPH/NCAPD3/NCAPG2/SMC2/NCAPD2/ACIN1/SMC4	13
GO:0060601	lateral sprouting from an epithelium	4/438	13/17913	0.000211559	0.00515368	0.00410689	SULF1/WNT5A/GLI2/BMP4	4			GO:0002710	negative regulation of T cell mediated immunity	8/1158	19/17913	1.18336e-05	0.000367047	0.000309034	PTPRC/FCGR2B/TBX21/XCL1/LILRB1/CLEC4G/HLA-F/IL20RB	8			GO:0000079	regulation of cyclin-dependent protein serine/threonine kinase activity	22/1480	83/17913	6.4892e-07	2.03089e-05	1.73469e-05	CCNB1/CDKN3/CKS2/CDKN2B/PLK1/CDC25C/CDC25A/CDC6/CDK5RAP1/PROX1/PKMYT1/PSRC1/IPO5/CDK4/BLM/CCNC/CDKN1A/SERTAD1/KAT2B/CKS1B/CDK5RAP3/CCND2	22
GO:0061430	bone trabecula morphogenesis	4/438	13/17913	0.000211559	0.00515368	0.00410689	COL1A1/MMP2/PPARGC1B/FBN2	4			GO:0097028	dendritic cell differentiation	12/1158	43/17913	1.18424e-05	0.000367047	0.000309034	CCL19/CCR7/BATF/FCGR2B/DHRS2/IRF4/GAS6/LILRB1/FLT3/LYN/AGER/LTBR	12			GO:0032465	regulation of cytokinesis	22/1480	83/17913	6.4892e-07	2.03089e-05	1.73469e-05	PRC1/KIF20A/CDC25B/E2F7/PLK1/RACGAP1/ECT2/E2F8/CDC6/KIF20B/KIF23/CIT/INCENP/AURKB/KIF14/PKP4/BRCA2/CETN2/KIF3B/BCL2L1/MYO19/ZFYVE19	22
GO:0003156	regulation of animal organ formation	6/438	36/17913	0.000215872	0.00522835	0.0041664	SULF1/WNT2/WNT5A/SIX1/BMP4/ROBO1	6			GO:0030099	myeloid cell differentiation	50/1158	411/17913	1.20132e-05	0.000369908	0.000311443	CCL19/CCR7/HCLS1/LTF/FLI1/BATF/MEF2C/EVI2B/CBFA2T3/CD74/PRKCB/BCL6/GPR171/PF4/DHRS2/IL15/KLF2/IRF4/ZFP36/APP/HOXA9/CASP8/HOXB8/RASSF2/HMGB3/LILRB1/TCIRG1/PIP4K2A/NCKAP1L/DNASE2/EPHA2/TNRC6B/IKZF1/GAB3/PTPN6/VEGFA/CEBPE/LYN/EIF2AK1/FLVCR1/PTK2B/LRRK1/INPP5D/LTBR/ZNF385A/ACVR2A/JMJD6/THRA/PIK3CD/IRF7	50			GO:0010639	negative regulation of organelle organization	57/1480	352/17913	6.61618e-07	2.05867e-05	1.75841e-05	TOP2A/MAD2L1/CCNB1/TTK/CDT1/CHEK1/MCM2/CDC20/PLK1/NEK2/BRCA1/CENPF/PHF1/HMGA1/PINK1/PAM16/KDM1A/CKAP2/TBC1D4/DNMT1/FBXO5/DNMT3B/KAT2B/FGF13/AURKB/RAD1/NDC80/TMEM14A/TRIAP1/RAD50/PRKCD/KATNB1/RAD21/SKI/POT1/MAPRE1/ESPL1/PCID2/TWF1/MID1IP1/TRIP13/BCL2L1/MAD2L2/KIAA1211/INPP5K/NAT10/DYNC1LI1/WASF2/SET/NAA10/CCNF/NPM1/NBN/TBC1D7/TP53/NME6/XRCC5	57
GO:0045669	positive regulation of osteoblast differentiation	8/438	67/17913	0.000221123	0.00532474	0.0042432	CTHRC1/SOX11/BMP4/JAG1/CEBPB/BMPR2/FBN2/ACVR1	8			GO:0045060	negative thymic T cell selection	6/1158	10/17913	1.20735e-05	0.000369908	0.000311443	CCR7/PTPRC/ZAP70/CD74/CD28/DOCK2	6			GO:0060249	anatomical structure homeostasis	64/1480	413/17913	6.87151e-07	2.12582e-05	1.81577e-05	CDH3/AZGP1/SOX9/MYC/AKR1B1/ADRB2/EXO1/TFRC/RAD51/NEK2/POLD2/RECQL4/PRIM1/CAPN3/PCNA/DKC1/RFC2/FEN1/RPA3/BLM/POLE2/POLA2/RFC4/CCT6A/RFC5/CCT5/RFC3/POLA1/AURKB/CCNE1/BBS10/PTGES3/PRKDC/TMEM64/TCP1/BRCA2/RAD50/STRAP/NHP2/PFKM/DNA2/POT1/CCT2/BARD1/NSMCE2/TP53INP2/HSP90AB1/TYRO3/KIAA1211/NAT10/PTPN11/APEX1/CHMP2B/BBS2/CCT7/POLE3/CDK5/NBN/ATP6AP1/POLD1/CCNE2/CCT4/ZBTB48/XRCC5	64
GO:0014910	regulation of smooth muscle cell migration	9/438	85/17913	0.000229086	0.00548498	0.0043709	IGFBP3/POSTN/PLAU/AGT/NOX4/MDK/TPM1/LRP1/TERT	9			GO:0051224	negative regulation of protein transport	29/1158	189/17913	1.2237e-05	0.000372775	0.000313857	VSNL1/BANK1/DERL3/FCGR2B/NLRP7/GAS6/UCP2/INSIG1/NDFIP2/CYP51A1/LILRB1/BTN2A2/IL27RA/CD22/FERMT1/LRRK2/RHBDF2/NDUFAF2/CSK/TXN/ARG2/GHRL/NR1H3/GDI1/CARD8/UBE2J1/ANXA4/TLR6/PTPN22	29			GO:0046605	regulation of centrosome cycle	17/1480	54/17913	8.7462e-07	2.69033e-05	2.29795e-05	AURKA/CHEK1/NEK2/KIF11/BRCA1/POC1A/CHORDC1/KAT2B/STIL/CHMP5/PLK4/RAB6C/CHMP2B/CCNF/CENPJ/NPM1/CEP76	17
GO:0043583	ear development	15/438	212/17913	0.000236332	0.00562631	0.00448352	CTHRC1/SPARC/WNT5A/FAT4/GLI2/SIX1/PTK7/TGFB2/BMP4/NKX3-2/ALDH1A3/FZD2/JAG1/SIX4/ROR2	15			GO:0060627	regulation of vesicle-mediated transport	56/1158	480/17913	1.27955e-05	0.000387572	0.000326315	CCL19/PCSK9/PLCG2/CLU/VSNL1/PTPRC/CORO1A/HMOX1/PRKCB/RAC2/CCL21/FCGR2B/CFTR/IL15/GAS6/P2RX1/INSIG1/CNR1/PACSIN1/PPP3CC/PACSIN3/LILRB1/CCR2/NCKAP1L/CD22/LRRK2/CSK/ITGA2/STAP1/VEGFA/CBL/HLA-F/FGR/CASK/ARRB2/LYN/EHD1/RSPO1/CD151/NR1H3/HIST1H1A/DOCK2/PFN2/IL4R/STX1A/RAB27A/ADORA2A/UNC13D/SCRIB/RAC1/CACNA1D/LAMP1/AP2B1/ABCA7/RAB3D/RAB11A	56			GO:0042558	pteridine-containing compound metabolic process	13/1480	33/17913	9.43223e-07	2.88487e-05	2.46411e-05	TYMS/MTHFD1L/SLC19A1/GART/MTHFD1/MTHFD2/PCBD1/DHFR/ATIC/SHMT2/GCH1/SLC25A32/MTRR	13
GO:0060571	morphogenesis of an epithelial fold	5/438	24/17913	0.00024725	0.00585299	0.00466416	SULF1/WNT2/WNT5A/GLI2/BMP4	5			GO:0050852	T cell receptor signaling pathway	28/1158	180/17913	1.32409e-05	0.000398092	0.000335173	CCR7/PLCG2/PTPRC/ZAP70/CD3G/CD3D/LCK/HLA-DQB2/HLA-DQA1/PVRIG/HLA-DQA2/CD247/HLA-DQB1/ADA/LAT/SKAP1/ITK/BTN2A2/PDE4B/TRAT1/PTPN6/CSK/PAWR/TXK/INPP5D/PIK3CD/CARD11/PTPN22	28			GO:1901605	alpha-amino acid metabolic process	38/1480	200/17913	9.91881e-07	3.00425e-05	2.56609e-05	CKMT2/DPEP1/NOS2/PSAT1/AHCY/GATM/PHGDH/ACCS/GPT2/GLYATL1/ADHFE1/PEMT/AADAT/CAD/APIP/PPAT/GCSH/SMS/ALDH4A1/HIBADH/GOT2/GART/ADSSL1/SLC7A11/PRDX4/GMPS/AMT/ENOPH1/MTHFD1/MCCC2/DDO/PCBD1/GLS/SHMT2/CSAD/SLC25A32/COMT/MTRR	38
GO:0009914	hormone transport	19/438	311/17913	0.000250482	0.00587763	0.0046838	INHBA/SPP1/GRP/AGT/IL11/OSM/SOX11/ACVR1C/IRS1/CARTPT/SCG5/C1QTNF3/BMP8A/ANO1/SLC25A4/ITPR3/RPH3AL/LRP1/MAP4K4	19			GO:0002690	positive regulation of leukocyte chemotaxis	17/1158	81/17913	1.32921e-05	0.000398092	0.000335173	CCL19/CCR7/CXCL13/CXCL12/CD74/CCL5/RAC2/CCL21/CMKLR1/GAS6/XCL1/CCR2/NCKAP1L/SWAP70/ZNF580/PTK2B/RAC1	17			GO:0009314	response to radiation	66/1480	435/17913	9.93418e-07	3.00425e-05	2.56609e-05	SFRP1/PBK/MYC/FOS/CHEK1/HMGCS1/RAD51AP1/RAD51/ECT2/BMF/BRCA1/PER1/DTL/CDC25A/PCNA/RAD54L/H2AFX/FEN1/NAMPT/BLM/KDM1A/RRM1/KARS/RUVBL2/RFWD3/CYBA/TIPIN/CDKN1A/DNMT3B/MSH2/SIK1/AURKB/FIGNL1/RAD1/SYNPO/SLC7A11/BCL3/JUND/ERCC8/PRKDC/NEDD4/TRIAP1/BRCA2/HYAL3/TMEM161A/BCL2L1/POLB/XRCC4/TOPBP1/EIF2S1/CRY1/ERCC5/USP1/BEST1/PTPRK/METAP1/EYA1/BRAT1/NPM1/MSH6/CDK5/FANCD2/TP53/POLD1/PPM1D/XRCC5	66
GO:1905314	semi-lunar valve development	6/438	37/17913	0.000252393	0.00587763	0.0046838	TGFB2/BMP4/ELN/JAG1/ROBO1/BMPR2	6			GO:0050901	leukocyte tethering or rolling	9/1158	25/17913	1.51694e-05	0.000451776	0.000380372	ITGB7/CXCL12/CCL21/CX3CR1/SELPLG/CCR2/SELL/SPN/PODXL2	9			GO:0022618	ribonucleoprotein complex assembly	39/1480	209/17913	1.15167e-06	3.45621e-05	2.95212e-05	SNRPB/GRB7/BOP1/RRS1/EIF6/SNRPF/EIF3E/MRTO4/SNRPE/GEMIN6/NOP2/WDR77/PTBP2/DICER1/PTGES3/NIP7/DENR/EIF3B/STRAP/SNRPG/EIF3I/PRPF6/HSP90AB1/SNRPD1/C1QBP/EIF2S1/TGS1/CRNKL1/CLP1/GEMIN4/OGFOD1/NCBP1/NPM1/SNRPD2/NUDT21/NUFIP1/SRPK2/PATL1/GEMIN5	39
GO:0048863	stem cell differentiation	16/438	237/17913	0.0002525	0.00587763	0.0046838	FN1/FOXA1/OSM/ELL3/SOX11/HOXA7/EDNRA/TGFB2/BMP4/RUNX1/JAG1/SHC4/HTR2B/SEMA3A/ACVR1/ZNF281	16			GO:0002698	negative regulation of immune effector process	21/1158	116/17913	1.53802e-05	0.000455509	0.000383515	PTPRC/HMOX1/TSPAN6/BCL6/FCGR2B/TBX21/XCL1/LILRB1/CCR2/CD22/CLEC4G/FCRL3/CD96/PTPN6/FOXJ1/HLA-F/ARRB2/SERPINB9/IL4R/JAK3/IL20RB	21			GO:0043487	regulation of RNA stability	33/1480	163/17913	1.16665e-06	3.45621e-05	2.95212e-05	E2F1/AXIN2/DKC1/EXOSC5/PLEKHN1/PSMA7/PSMA2/ZFP36L2/EXOSC4/CARHSP1/RNASEL/PSMD14/PRKCD/PSMB8/EXOSC3/PCID2/PSME3/PSMB3/PSMA3/PSMD13/APEX1/PABPC1/TNFRSF1B/SET/EIF4G1/PSMA5/PSMC3/PSMB2/NPM1/PSMA4/EXOSC7/SYNCRIP/YWHAB	33
GO:0003179	heart valve morphogenesis	7/438	52/17913	0.000257639	0.00596414	0.00475273	TGFB2/BMP4/ELN/JAG1/ROBO1/BMPR2/ACVR1	7			GO:0043367	CD4-positive, alpha-beta T cell differentiation	16/1158	74/17913	1.59658e-05	0.000467906	0.000393952	CCL19/BATF/RUNX3/BCL6/CD83/MYB/SASH3/TBX21/IRF4/NCKAP1L/LY9/SPN/IL4R/JAK3/TMEM98/SOCS1	16			GO:0070200	establishment of protein localization to telomere	9/1480	16/17913	1.17375e-06	3.45621e-05	2.95212e-05	DKC1/CCT6A/CCT5/TCP1/BRCA2/POT1/CCT2/CCT7/CCT4	9
GO:0008217	regulation of blood pressure	13/438	169/17913	0.000271567	0.00625201	0.00498213	COL1A2/POSTN/AGT/F2R/CYP4F12/CORIN/CES1/EDNRA/CARTPT/BMPR2/TPM1/ATP6AP2/NPR3	13			GO:0051056	regulation of small GTPase mediated signal transduction	41/1158	316/17913	1.59743e-05	0.000467906	0.000393952	RASAL3/ARHGAP25/ARHGAP9/RHOH/ARHGAP4/VAV1/RAC2/BCL6/MET/ARHGAP22/PLEKHG4/CYTH1/ARHGAP15/NRG1/TAGAP/CYTH4/FBP1/SIPA1/ARHGAP30/FGD3/RASGEF1A/CBL/LYN/KANK1/SPATA13/GMIP/SH2B2/OBSCN/RHOG/RHOD/IRS2/GDI1/RASGRP1/DENND4B/ARHGAP24/RASA4/ARHGAP39/ARAP2/PLEKHG5/RAC1/ARHGAP5	41			GO:0072401	signal transduction involved in DNA integrity checkpoint	20/1480	73/17913	1.17497e-06	3.45621e-05	2.95212e-05	CDK1/AURKA/CCNB1/CHEK1/E2F1/ARID3A/E2F7/PLK1/GTSE1/E2F8/BRCA1/CDC25C/DTL/PCNA/CDKN1A/TFDP1/PRKDC/TRIAP1/PRMT1/TP53	20
GO:0001819	positive regulation of cytokine production	24/438	446/17913	0.000277322	0.00632986	0.00504417	SULF1/MMP12/LUM/POSTN/TNFSF4/WNT5A/AGT/HSPA1A/F2R/OSM/THBS1/CYP1B1/SULF2/MDK/TREM2/TRIM15/C1QTNF3/RUNX1/CEBPB/HTR2B/LRP1/ATP6AP2/BIRC2/SYK	24			GO:0014066	regulation of phosphatidylinositol 3-kinase signaling	21/1158	117/17913	1.76209e-05	0.000513317	0.000432186	HCLS1/HCST/CCL5/NCF1/PPP1R16B/CD28/IER3/PLXNB1/BTN2A2/PIP4K2A/PTPN6/FLT3/CBL/FGR/LYN/ERBB3/IRS2/RASGRP1/NLRC3/PIK3CD/SEMA4D	21			GO:0072422	signal transduction involved in DNA damage checkpoint	20/1480	73/17913	1.17497e-06	3.45621e-05	2.95212e-05	CDK1/AURKA/CCNB1/CHEK1/E2F1/ARID3A/E2F7/PLK1/GTSE1/E2F8/BRCA1/CDC25C/DTL/PCNA/CDKN1A/TFDP1/PRKDC/TRIAP1/PRMT1/TP53	20
GO:0060537	muscle tissue development	22/438	392/17913	0.00027797	0.00632986	0.00504417	COL3A1/EGR2/WNT2/WNT5A/AGT/NOX4/NUPR1/LEF1/SOX11/LOX/ITGB1/FZD7/SIX1/TGFB2/FHOD3/BMP4/ELN/SGCB/SMAD7/SIX4/TPM1/ACVR1	22			GO:0071219	cellular response to molecule of bacterial origin	28/1158	183/17913	1.8127e-05	0.00052519	0.000442183	CTSG/LCN2/LTF/MEF2C/LY86/CCL5/BMP6/CX3CR1/FCGR2B/AICDA/TLR1/NLRP7/ZFP36/CD6/GFI1/CD40/LILRB1/PDE4B/STAP1/CEBPE/STAR/LYN/XBP1/CD180/NR1H3/CARD8/TLR6/PTPN22	28			GO:0006400	tRNA modification	18/1480	61/17913	1.22116e-06	3.57254e-05	3.05149e-05	CDK5RAP1/WDR4/PUS7/HSD17B10/DUS4L/PUS1/TRMT61B/DUS1L/TPRKB/CTU2/TRMT11/FTSJ1/NAT10/TRMT5/TRMT6/TRMT61A/METTL1/METTL6	18
GO:0060828	regulation of canonical Wnt signaling pathway	17/438	264/17913	0.000285504	0.00644427	0.00513534	SFRP4/CTHRC1/COL1A1/DKK3/WNT5A/BAMBI/DKK2/BICC1/DACT1/SULF2/MDK/FZD7/PTK7/CDH2/IGFBP4/KREMEN2/ROR2	17			GO:0060487	lung epithelial cell differentiation	8/1158	20/17913	1.86059e-05	0.000534657	0.000450153	AIMP2/KLF2/NKX2-1/GRHL2/GATA6/TMEM38B/FOXJ1/YAP1	8			GO:0009451	RNA modification	27/1480	120/17913	1.28557e-06	3.74067e-05	3.1951e-05	DKC1/CDK5RAP1/WDR4/PUS7/HSD17B10/DUS4L/PUS1/RPUSD3/TRMT61B/DUS1L/HENMT1/NHP2/TPRKB/DIMT1/CTU2/TRMT11/FTSJ1/NAT10/TRMT5/TRMT6/TGS1/RPUSD1/TRMT61A/METTL1/TRUB1/METTL6/ALKBH3	27
GO:0030177	positive regulation of Wnt signaling pathway	13/438	170/17913	0.000287666	0.00644427	0.00513534	SFRP4/SULF1/COL1A1/WNT5A/BAMBI/DKK2/DACT1/SULF2/PTK7/DIXDC1/ATP6AP2/ROR2/TERT	13			GO:0045582	positive regulation of T cell differentiation	17/1158	83/17913	1.86543e-05	0.000534657	0.000450153	CCL19/CD27/PTPRC/ZAP70/CD74/RUNX3/BCL6/CD83/MYB/SASH3/ADA/BTN2A2/NCKAP1L/XBP1/IL4R/RASGRP1/SOCS1	17			GO:0006575	cellular modified amino acid metabolic process	35/1480	179/17913	1.31587e-06	3.80824e-05	3.25281e-05	CKMT2/DPEP1/TPO/TG/AHCY/GATM/GGCT/GLO1/ABHD12/SLC5A6/PEMT/TYMS/APIP/MTHFD1L/ALDH4A1/SLC19A1/GOT2/GART/SLC7A11/PRDX4/ENOPH1/MTHFD1/MTHFD2/DHFR/ATIC/SHMT2/NFE2L2/GCH1/SLC25A32/AASDHPPT/CHAC2/GSTP1/NFE2L1/MTRR/PDZD11	35
GO:0035791	platelet-derived growth factor receptor-beta signaling pathway	4/438	14/17913	0.000290482	0.00644427	0.00513534	LOX/PDGFRL/PTPN12/LRP1	4			GO:0006959	humoral immune response	37/1158	276/17913	1.98372e-05	0.00056552	0.000476138	POU2AF1/CD19/CCR7/CXCL13/DEFA6/CTSG/CFD/LCN2/CLU/LTF/PTPRC/MS4A1/CR2/MEF2C/CFP/CD83/PDCD1/FCGR2B/PF4/CD28/HLA-DQB1/MNX1/BCL2/CAMP/POU2F2/RNASE6/CCR2/SH2D1A/EBI3/CCR6/PTPN6/FOXJ1/CPN2/BLNK/PGC/TFEB/CR1L	37			GO:0008608	attachment of spindle microtubules to kinetochore	12/1480	29/17913	1.32894e-06	3.82549e-05	3.26755e-05	CCNB1/KIF2C/CDT1/CENPE/RACGAP1/NEK2/ECT2/SPAG5/AURKB/NDC80/CHAMP1/SEH1L	12
GO:0042249	establishment of planar polarity of embryonic epithelium	4/438	14/17913	0.000290482	0.00644427	0.00513534	CTHRC1/WNT5A/PTK7/FZD2	4			GO:0002446	neutrophil mediated immunity	57/1158	499/17913	1.99519e-05	0.000565765	0.000476344	CTSG/TBC1D10C/DNASE1L3/LRMP/CFD/CEACAM6/LCN2/LTF/ARHGAP9/GMFG/S100P/PTPRC/CD53/CFP/ALOX5/ANXA3/SERPINA3/RAB37/DOK3/HVCN1/IDH1/P2RX1/CAMP/BIN2/TXNDC5/STK10/PGRMC1/TCIRG1/NCKAP1L/ITGAL/SELL/MLEC/PTPN6/PYGB/DNASE1/CTSA/MMP25/HSP90AA1/FGR/AMPD3/ENPP4/A1BG/COTL1/DOCK2/RHOG/RAB27A/IGF2R/UNC13D/RAC1/SIGLEC5/SLC2A5/RAB24/LAMP1/SYNGR1/FUCA2/RAB3D/CPNE3	57			GO:0062012	regulation of small molecule metabolic process	66/1480	439/17913	1.37704e-06	3.94289e-05	3.36782e-05	CDK1/CCNB1/SQLE/DGAT2/BMP2/HMGCS1/MLXIPL/SCD/ACADVL/BRCA1/PMAIP1/IDI1/ABCG1/FDFT1/PSMA7/PROX1/MVD/ZBTB20/PINK1/EIF6/NUP37/FASN/NUP155/APOC2/PFKFB4/PSMA2/TYSND1/KAT2B/SIK1/RAE1/STARD4/RAN/FGFR4/SLC7A11/ENO1/MST1/NFYB/OGT/PSMD14/COQ3/PSMB8/SHMT2/PIBF1/MID1IP1/PSME3/SLC25A33/INPP5K/NUP35/PSMB3/PSMA3/PSMD13/CRY1/AZIN1/COX11/PSMA5/PSMC3/COMT/PSMB2/MVK/WDR5/PSMA4/NUP107/SEH1L/TP53/NFE2L1/CYP27B1	66
GO:0030166	proteoglycan biosynthetic process	7/438	53/17913	0.000290684	0.00644427	0.00513534	VCAN/ACAN/BGN/CSGALNACT2/CHSY3/BMPR2/CHST3	7			GO:0006979	response to oxidative stress	52/1158	442/17913	2.06013e-05	0.000581087	0.000489244	CCL19/CCR7/LCN2/NOX1/GPX2/CD38/HMOX1/TP53INP1/IL18RAP/NCF1/MET/NEIL1/MYB/GJB2/MGAT3/DHRS2/ADA/GPX3/KLF2/BTK/IDH1/TXNIP/APP/BCL2/UCP2/NQO1/PYCR1/DHCR24/SIGMAR1/LRRK2/NUDT15/FOXO1/TRPA1/BRF2/TXN/NCF4/STAR/PAWR/GLRX2/GSS/PDK1/MGMT/SRXN1/SCARA3/ARNTL/VKORC1L1/NDUFS2/ZNF580/PTK2B/PON2/TREX1/TLR6	52			GO:0000959	mitochondrial RNA metabolic process	13/1480	34/17913	1.41187e-06	4.02121e-05	3.43472e-05	DARS2/CDK5RAP1/EARS2/LRPPRC/HSD17B10/TFB2M/PUS1/TRMT61B/TFAM/SLC25A33/YARS2/TRMT5/PNPT1	13
GO:0001938	positive regulation of endothelial cell proliferation	10/438	107/17913	0.000292626	0.00645316	0.00514243	FGFBP1/WNT2/WNT5A/THBS4/ANG/MDK/BMP4/HTR2B/BMPR2/CCL26	10			GO:0001505	regulation of neurotransmitter levels	41/1158	321/17913	2.32147e-05	0.000651355	0.000548407	CLU/MEF2C/PRKCB/GLDC/CX3CR1/DDC/CHDH/CHRNA3/SLC6A4/KLF2/NQO1/P2RX1/PPFIA3/DDAH1/CNR1/GCAT/STX3/LRRK2/SLC22A3/ARL6IP1/HSP90AA1/CASK/ARG2/TACR2/PFN2/STX1A/PTK2B/ADORA2A/SLC44A1/ROCK2/SCRIB/HNMT/RAC1/CACNA1D/POR/SRD5A1/SLC1A2/ALDH7A1/CADPS/SMAD3/TLR6	41			GO:0072395	signal transduction involved in cell cycle checkpoint	20/1480	74/17913	1.48622e-06	4.21069e-05	3.59657e-05	CDK1/AURKA/CCNB1/CHEK1/E2F1/ARID3A/E2F7/PLK1/GTSE1/E2F8/BRCA1/CDC25C/DTL/PCNA/CDKN1A/TFDP1/PRKDC/TRIAP1/PRMT1/TP53	20
GO:0014033	neural crest cell differentiation	8/438	70/17913	0.000300287	0.00657596	0.00524028	FN1/SOX11/EDNRA/BMP4/JAG1/HTR2B/SEMA3A/ACVR1	8			GO:0032655	regulation of interleukin-12 production	13/1158	53/17913	2.38418e-05	0.000665448	0.000560272	CCL19/CCR7/LTB/TIGIT/SLAMF1/CMKLR1/CD40/IRF5/LILRB1/ARRB2/AGER/JAK3/TLR9	13			GO:0034728	nucleosome organization	33/1480	165/17913	1.55191e-06	4.37379e-05	3.73588e-05	OIP5/SOX9/CENPA/HIST1H1B/CENPW/CENPH/HJURP/MCM2/ASF1B/CENPN/CENPM/CHAF1B/CENPK/H2AFX/ITGB3BP/HMGA1/H2AFY2/MIS18A/HMGB2/CENPQ/CHAF1A/CENPP/CABIN1/IPO4/NAP1L1/CENPO/SMARCC1/HAT1/NAP1L4/SET/NASP/CENPT/NPM1	33
GO:0010818	T cell chemotaxis	5/438	25/17913	0.000302902	0.00657596	0.00524028	CXCL10/WNT5A/CXCL11/TMEM102/CCL26	5			GO:0042269	regulation of natural killer cell mediated cytotoxicity	11/1158	39/17913	2.44984e-05	0.000679652	0.000572231	VAV1/IL18RAP/LAG3/LILRB1/SH2D1A/NCR3/HLA-F/ARRB2/SERPINB9/RASGRP1/LAMP1	11			GO:0006913	nucleocytoplasmic transport	50/1480	302/17913	1.64284e-06	4.60593e-05	3.93416e-05	FGF9/SNRPB/ECT2/GTSE1/AKAP13/IPO5/NUP37/NUP155/SLBP/SNRPF/NOLC1/CDKN1A/SNRPE/THOC3/GEMIN6/XPOT/RAE1/NXT1/RAN/RANGAP1/TRIM28/IPO4/IPO11/CPSF3/NXF1/NEDD4/PRKCD/NMD3/SNRPG/BARD1/CPSF1/SNRPD1/THOC7/NUP35/PTPN11/HSPA9/GEMIN4/NCBP1/NUTF2/NPM1/SNRPD2/CDK5/PHB2/EIF4E/NUP107/SEH1L/TP53/XPO5/RAPGEF3/GEMIN5	50
GO:0060740	prostate gland epithelium morphogenesis	5/438	25/17913	0.000302902	0.00657596	0.00524028	SULF1/WNT5A/FOXA1/GLI2/BMP4	5			GO:0071216	cellular response to biotic stimulus	30/1158	206/17913	2.46057e-05	0.000679652	0.000572231	CTSG/LCN2/LTF/MEF2C/LY86/CCL5/BMP6/CX3CR1/FCGR2B/AICDA/TLR1/NLRP7/BTK/TXNIP/ZFP36/CD6/GFI1/CD40/LILRB1/PDE4B/STAP1/CEBPE/STAR/LYN/XBP1/CD180/NR1H3/CARD8/TLR6/PTPN22	30			GO:1903046	meiotic cell cycle process	31/1480	151/17913	1.78642e-06	4.98254e-05	4.25584e-05	TOP2A/EREG/AURKA/TTK/CKS2/ASPM/CDC20/CDC25B/PLK1/KIF18A/NCAPH/RAD54B/SMC2/SLC2A8/FBXO5/FANCA/PSMC3IP/FIGNL1/RAD1/TUBG1/BRCA2/RAD50/CCNB1IP1/RAD21/ESPL1/TRIP13/PSMD13/SMC4/MSH6/TDRKH/FANCD2	31
GO:0045995	regulation of embryonic development	11/438	128/17913	0.000308269	0.00662384	0.00527844	SULF1/COL5A1/WNT2/COL5A2/WNT5A/FZD7/SIX1/PTK7/BMP4/FZD2/SIX4	11			GO:0033632	regulation of cell-cell adhesion mediated by integrin	6/1158	11/17913	2.51041e-05	0.000682806	0.000574886	CXCL13/CCL5/ADA/SKAP1/FERMT3/SWAP70	6			GO:0009411	response to UV	29/1480	137/17913	1.99362e-06	5.53177e-05	4.72497e-05	PBK/MYC/CHEK1/BMF/DTL/CDC25A/PCNA/FEN1/KDM1A/RUVBL2/TIPIN/CDKN1A/MSH2/AURKB/BCL3/ERCC8/NEDD4/TRIAP1/BRCA2/HYAL3/TMEM161A/EIF2S1/ERCC5/USP1/PTPRK/NPM1/MSH6/TP53/POLD1	29
GO:0072175	epithelial tube formation	11/438	128/17913	0.000308269	0.00662384	0.00527844	CTHRC1/WNT5A/SALL4/SOX11/PODXL/SIX1/PTK7/TGFB2/BMP4/FZD2/SIX4	11			GO:0043383	negative T cell selection	6/1158	11/17913	2.51041e-05	0.000682806	0.000574886	CCR7/PTPRC/ZAP70/CD74/CD28/DOCK2	6			GO:0071459	protein localization to chromosome, centromeric region	10/1480	21/17913	2.17197e-06	5.99574e-05	5.12127e-05	CDK1/TTK/CENPA/CDT1/BUB1B/CENPQ/AURKB/NDC80/CHAMP1/ZW10	10
GO:0002683	negative regulation of immune system process	24/438	451/17913	0.000326254	0.00697452	0.00555789	INHBA/COL3A1/FBN1/MMP12/TNFSF4/LRRC32/THBS1/C4BPA/SOX11/HOXA7/CARTPT/MDK/TGFB2/BMP4/C4BPB/RUNX1/FSTL3/HOXA5/CEBPB/SMAD7/TWSG1/EZR/DUSP10/TAPBPL	24			GO:1905245	regulation of aspartic-type peptidase activity	6/1158	11/17913	2.51041e-05	0.000682806	0.000574886	NLRP7/EFNA1/LYN/AGER/ROCK2/EFNA3	6			GO:0016053	organic acid biosynthetic process	64/1480	427/17913	2.20394e-06	6.05296e-05	5.17014e-05	PSAT1/GATM/PHGDH/ACCS/MLXIPL/SCD/GPT2/SLC27A5/ACADVL/BRCA1/MGLL/ALDOC/PROX1/ZBTB20/EIF6/CYP39A1/NUP37/APIP/FASN/NUP155/ACOT7/APOC2/PFKFB4/MTHFD1L/RAE1/STARD4/TECR/GOT2/FGFR4/GART/ENO3/LDHA/ENO1/PFKL/PTGES3/GALK1/MIF/ENOPH1/OGT/MTHFD1/PTGES2/ACSL3/PFKM/DHFR/LDHC/GLS/TPI1/ATIC/SHMT2/HSD17B12/PIBF1/CSAD/MID1IP1/OSBPL1A/ALOX15B/GCH1/NUP35/HSD17B4/GAPDH/PGK1/NUP107/SEH1L/TP53/MTRR	64
GO:0001707	mesoderm formation	8/438	71/17913	0.00033131	0.00704663	0.00561536	INHBA/WNT5A/ITGB1/TRIM15/BMP4/TWSG1/BMPR2/ACVR1	8			GO:0033077	T cell differentiation in thymus	15/1158	69/17913	2.72809e-05	0.000738245	0.000621564	CCR7/PTPRC/ZAP70/CD3D/CD74/CD28/JAG2/ADA/BCL2/CCR6/FOXJ1/DOCK2/RASGRP1/JMJD6/CARD11	15			GO:0006188	IMP biosynthetic process	7/1480	10/17913	2.48866e-06	6.66489e-05	5.69282e-05	PAICS/PPAT/GART/HPRT1/ATIC/ADSL/AMPD2	7
GO:0030204	chondroitin sulfate metabolic process	6/438	39/17913	0.000339903	0.00714272	0.00569192	VCAN/BGN/CSGALNACT2/CHSY3/HEXB/CHST3	6			GO:0060479	lung cell differentiation	8/1158	21/17913	2.83551e-05	0.000763441	0.000642777	AIMP2/KLF2/NKX2-1/GRHL2/GATA6/TMEM38B/FOXJ1/YAP1	8			GO:0046040	IMP metabolic process	7/1480	10/17913	2.48866e-06	6.66489e-05	5.69282e-05	PAICS/PPAT/GART/HPRT1/ATIC/ADSL/AMPD2	7
GO:0048593	camera-type eye morphogenesis	10/438	109/17913	0.000340041	0.00714272	0.00569192	COL8A1/COL8A2/WNT2/WNT5A/FJX1/SOX11/BMP4/ALDH1A3/JAG1/BAX	10			GO:0032663	regulation of interleukin-2 production	13/1158	54/17913	2.95605e-05	0.000791896	0.000666734	PTPRC/LAG3/CD83/SASH3/CD28/TBX21/IRF4/ZFP36/XCL1/CCR2/PDE4B/CARD11/IL20RB	13			GO:1903405	protein localization to nuclear body	7/1480	10/17913	2.48866e-06	6.66489e-05	5.69282e-05	DKC1/CCT6A/CCT5/TCP1/CCT2/CCT7/CCT4	7
GO:1903034	regulation of response to wounding	13/438	173/17913	0.000340941	0.00714272	0.00569192	FAP/SPP1/PLAU/SERPINE2/F2R/SMOC2/THBS1/MDK/MYH9/DUSP10/LRP1/ADAMTS18/SYK	13			GO:0036336	dendritic cell migration	9/1158	27/17913	3.09349e-05	0.000824571	0.000694245	CCL19/CCR7/CXCR4/CCL5/CCL21/GAS6/CCR2/CCR6/DOCK8	9			GO:1904851	positive regulation of establishment of protein localization to telomere	7/1480	10/17913	2.48866e-06	6.66489e-05	5.69282e-05	DKC1/CCT6A/CCT5/TCP1/CCT2/CCT7/CCT4	7
GO:0050921	positive regulation of chemotaxis	11/438	130/17913	0.000352491	0.00732137	0.00583429	CXCL10/WNT5A/SMOC2/THBS1/THBS4/MDK/TREM2/DAPK2/BMPR2/TMEM102/CCL26	11			GO:0043370	regulation of CD4-positive, alpha-beta T cell differentiation	12/1158	47/17913	3.17147e-05	0.000838688	0.000706131	CCL19/RUNX3/BCL6/CD83/MYB/SASH3/TBX21/IRF4/NCKAP1L/IL4R/JAK3/SOCS1	12			GO:1904867	protein localization to Cajal body	7/1480	10/17913	2.48866e-06	6.66489e-05	5.69282e-05	DKC1/CCT6A/CCT5/TCP1/CCT2/CCT7/CCT4	7
GO:0048608	reproductive structure development	23/438	426/17913	0.000352963	0.00732137	0.00583429	INHBA/SULF1/SPP1/WNT2/WNT5A/SERPINE2/FOXA1/NUPR1/MMP14/GLI2/ANG/TGFB2/BMP4/JUNB/FSTL3/CEBPB/SEMA3A/BMPR2/SIX4/ARID5B/ROR2/BIRC2/BAX	23			GO:0001912	positive regulation of leukocyte mediated cytotoxicity	11/1158	40/17913	3.18306e-05	0.000838688	0.000706131	PTPRC/VAV1/IL18RAP/LAG3/XCL1/SH2D1A/NCR3/STAP1/HLA-F/RASGRP1/LAMP1	11			GO:0090307	mitotic spindle assembly	16/1480	52/17913	2.57103e-06	6.8514e-05	5.85213e-05	TPX2/MYBL2/KIF4A/KIFC1/CDC20/PLK1/RACGAP1/KIF11/KIF23/AURKB/KIF2A/PIBF1/CHMP5/KIF3B/CHMP2B/DRG1	16
GO:0030206	chondroitin sulfate biosynthetic process	5/438	26/17913	0.000367551	0.00751238	0.0059865	VCAN/BGN/CSGALNACT2/CHSY3/CHST3	5			GO:0032760	positive regulation of tumor necrosis factor production	16/1158	78/17913	3.1973e-05	0.000838688	0.000706131	CCL19/CLU/PTPRC/PF4/SASH3/TLR1/APP/TNFRSF8/CCR2/LRRK2/DDX58/SPN/AGER/RASGRP1/TLR9/FRMD8	16			GO:0046128	purine ribonucleoside metabolic process	18/1480	64/17913	2.63868e-06	6.99705e-05	5.97654e-05	AHCY/PEMT/APIP/NME1/RAN/GMPS/HPRT1/ADK/ENOPH1/NFS1/IMPDH2/IMPDH1/NME7/NME3/DLG1/NME6/GNAI3/MTRR	18
GO:0033598	mammary gland epithelial cell proliferation	5/438	26/17913	0.000367551	0.00751238	0.0059865	WNT5A/HOXA5/CEBPB/ROBO1/BAX	5			GO:1903532	positive regulation of secretion by cell	46/1158	381/17913	3.20939e-05	0.000838688	0.000706131	CCL19/BLK/VSNL1/CXCL12/AIM2/RBP4/NMU/CD38/BMP6/NR0B2/MYB/TLR1/SLC6A4/CFTR/SYBU/IL17RB/SOX4/NLRP1/CNR1/NLRP2/FERMT1/LRRK2/DDX58/MCU/HLA-F/FGR/AGER/XBP1/GHRL/TACR2/IL4R/STX1A/IRS2/RAB27A/CARD8/RASGRP1/ADORA2A/UNC13D/RAC1/CACNA1D/LAMP1/PPID/RAB3D/FRMD8/TTN/PTPN22	46			GO:0045931	positive regulation of mitotic cell cycle	31/1480	154/17913	2.76272e-06	7.29007e-05	6.22682e-05	MAD2L1/EREG/UBE2C/CDK1/AURKA/CCNB1/CDT1/DLGAP5/CDCA5/CDC25B/DTL/CDC6/NUSAP1/KIF20B/EIF4EBP1/CDK4/FBXO5/CCNE1/CDC7/CCND2/NDC80/BRCA2/ESPL1/NSMCE2/PCID2/DYNC1LI1/PTPN11/APEX1/EIF4G1/PHB2/EIF4E	31
GO:0061217	regulation of mesonephros development	5/438	26/17913	0.000367551	0.00751238	0.0059865	AGT/SIX1/BMP4/SIX4/MAGED1	5			GO:0043312	neutrophil degranulation	55/1158	485/17913	3.40116e-05	0.000884467	0.000744674	CTSG/TBC1D10C/LRMP/CFD/CEACAM6/LCN2/LTF/ARHGAP9/GMFG/S100P/PTPRC/CD53/CFP/ALOX5/ANXA3/SERPINA3/RAB37/DOK3/HVCN1/IDH1/P2RX1/CAMP/BIN2/TXNDC5/STK10/PGRMC1/TCIRG1/NCKAP1L/ITGAL/SELL/MLEC/PTPN6/PYGB/CTSA/MMP25/HSP90AA1/FGR/AMPD3/ENPP4/A1BG/COTL1/DOCK2/RHOG/RAB27A/IGF2R/UNC13D/RAC1/SIGLEC5/SLC2A5/RAB24/LAMP1/SYNGR1/FUCA2/RAB3D/CPNE3	55			GO:0006401	RNA catabolic process	57/1480	368/17913	2.80678e-06	7.37019e-05	6.29526e-05	NANOS3/E2F1/AXIN2/DKC1/EXOSC5/PLEKHN1/PSMA7/FEN1/SIDT2/RNASEH2A/LSM4/PSMA2/EIF3E/ZFP36L2/EXOSC4/LRPPRC/CARHSP1/LSM5/GSPT1/RNASEL/PSMD14/PRKCD/RPS21/PSMB8/EXOSC3/DNA2/WDR61/RPL27A/PCID2/PSME3/RNASEH2B/PPP2CA/RNASEH1/PSMB3/RPS5/PSMA3/PSMD13/RPS3/APEX1/PABPC1/TNFRSF1B/SET/EIF4G1/NCBP1/PSMA5/PSMC3/PSMB2/NPM1/PSMA4/ETF1/PNPT1/RPS7/RPL39/EXOSC7/SYNCRIP/YWHAB/PATL1	57
GO:0030178	negative regulation of Wnt signaling pathway	14/438	198/17913	0.000380732	0.00774401	0.00617108	SFRP4/CTHRC1/DKK3/WNT5A/APCDD1/DKK2/BICC1/DACT1/MDK/CDH2/IGFBP4/KREMEN2/LRP1/ROR2	14			GO:0045807	positive regulation of endocytosis	23/1158	141/17913	3.55136e-05	0.000919044	0.000773787	CCL19/PCSK9/PLCG2/CLU/PTPRC/CCL21/FCGR2B/IL15/GAS6/PPP3CC/NCKAP1L/LRRK2/ITGA2/STAP1/VEGFA/CBL/ARRB2/CD151/HIST1H1A/DOCK2/RAB27A/AP2B1/ABCA7	23			GO:0090501	RNA phosphodiester bond hydrolysis	28/1480	132/17913	2.85045e-06	7.44852e-05	6.36216e-05	AZGP1/EXO1/LACTB2/BOP1/EXOSC5/RPP40/FEN1/RNASEH2A/EXOSC4/UTP20/POLR3K/NOB1/DICER1/CPSF3/RNASEL/DBR1/CPSF1/ERI2/DGCR8/POLR2I/RNASEH2B/APEX1/TSEN15/NCBP1/NUDT21/TSN/PNPT1/MRPL44	28
GO:0014909	smooth muscle cell migration	9/438	91/17913	0.000383434	0.0077613	0.00618486	IGFBP3/POSTN/PLAU/AGT/NOX4/MDK/TPM1/LRP1/TERT	9			GO:0032615	interleukin-12 production	13/1158	55/17913	3.64418e-05	0.000933996	0.000786375	CCL19/CCR7/LTB/TIGIT/SLAMF1/CMKLR1/CD40/IRF5/LILRB1/ARRB2/AGER/JAK3/TLR9	13			GO:1901989	positive regulation of cell cycle phase transition	23/1480	97/17913	2.99329e-06	7.78399e-05	6.64871e-05	UBE2C/CDK1/FAM83D/CCNB1/CDT1/DLGAP5/CDCA5/DTL/CDC6/CDK4/FBXO5/CCNE1/CDC7/CCND2/ATAD5/EZH2/ESPL1/NSMCE2/APEX1/EIF4G1/NPM1/PHB2/DDRGK1	23
GO:0061458	reproductive system development	23/438	429/17913	0.000389494	0.00784605	0.0062524	INHBA/SULF1/SPP1/WNT2/WNT5A/SERPINE2/FOXA1/NUPR1/MMP14/GLI2/ANG/TGFB2/BMP4/JUNB/FSTL3/CEBPB/SEMA3A/BMPR2/SIX4/ARID5B/ROR2/BIRC2/BAX	23			GO:0042982	amyloid precursor protein metabolic process	13/1158	55/17913	3.64418e-05	0.000933996	0.000786375	CLU/APP/DHCR24/EFNA1/BACE2/LYN/AGER/PAWR/TMCC2/ROCK2/CHRNA7/EFNA3/ABCA7	13			GO:0009167	purine ribonucleoside monophosphate metabolic process	51/1480	317/17913	3.06863e-06	7.94155e-05	6.78328e-05	CDK1/CCNB1/MLXIPL/MYH3/PAICS/ALDOC/ZBTB20/PINK1/EIF6/CYC1/NUP37/NUP155/PPAT/PFKFB4/MSH2/RAE1/FIGNL1/GART/BID/ADSSL1/ENO3/LDHA/ENO1/PFKL/GMPS/HPRT1/GALK1/ADK/OGT/NUDT5/IMPDH2/PFKM/LDHC/PARG/IMPDH1/TPI1/ATIC/SHMT2/SLC25A33/ADSL/AMPD2/NUP35/NDUFA7/DLG1/GAPDH/PGK1/NDUFB11/NUP107/SEH1L/TP53/NDUFA4	51
GO:0032924	activin receptor signaling pathway	6/438	40/17913	0.000391732	0.00785339	0.00625825	INHBA/ACVR1C/FSTL3/SMAD7/BMPR2/ACVR1	6			GO:2000403	positive regulation of lymphocyte migration	10/1158	34/17913	3.84543e-05	0.000980861	0.000825833	CXCL13/CXCL12/CCL5/CCL21/APP/XCL1/CCR2/DOCK8/SPN/PTK2B	10			GO:0006301	postreplication repair	15/1480	47/17913	3.16159e-06	8.10422e-05	6.92223e-05	POLD2/BRCA1/DTL/PCNA/RFC2/RPA3/RFC4/UBE2V2/RFC5/MSH2/RFC3/MAD2L2/RCHY1/POLD1/UBE2N	15
GO:0048332	mesoderm morphogenesis	8/438	73/17913	0.000401201	0.00799052	0.00636752	INHBA/WNT5A/ITGB1/TRIM15/BMP4/TWSG1/BMPR2/ACVR1	8			GO:0046637	regulation of alpha-beta T cell differentiation	14/1158	63/17913	3.87239e-05	0.000983035	0.000827663	CCL19/ZAP70/RUNX3/BCL6/CD83/MYB/SASH3/TBX21/ADA/IRF4/NCKAP1L/IL4R/JAK3/SOCS1	14			GO:0045815	positive regulation of gene expression, epigenetic	15/1480	47/17913	3.16159e-06	8.10422e-05	6.92223e-05	CHEK1/HMGA1/DEK/DDX21/CD3EAP/KAT2B/POLR2K/POLR1C/TAF1D/POLR2E/MYBBP1A/POLR1B/POLR1E/TWISTNB/TAF1C	15
GO:0022604	regulation of cell morphogenesis	23/438	430/17913	0.000402386	0.00799052	0.00636752	SPP1/SPARC/FN1/POSTN/CHN1/WNT5A/BAMBI/SDC2/FERMT2/MDK/NEDD4L/LIMS1/ROBO1/SEMA3A/DNM3/BMPR2/TPM1/MYH9/HEXB/EZR/FGD6/LRP1/YWHAH	23			GO:0070664	negative regulation of leukocyte proliferation	15/1158	71/17913	3.89759e-05	0.000984742	0.000829101	CCL8/FCGR2B/BTK/XCL1/LILRB1/BTN2A2/CLEC4G/PTPN6/FOXJ1/LYN/SPN/PAWR/ARG2/INPP5D/IL20RB	15			GO:0009126	purine nucleoside monophosphate metabolic process	51/1480	318/17913	3.36797e-06	8.59231e-05	7.33913e-05	CDK1/CCNB1/MLXIPL/MYH3/PAICS/ALDOC/ZBTB20/PINK1/EIF6/CYC1/NUP37/NUP155/PPAT/PFKFB4/MSH2/RAE1/FIGNL1/GART/BID/ADSSL1/ENO3/LDHA/ENO1/PFKL/GMPS/HPRT1/GALK1/ADK/OGT/NUDT5/IMPDH2/PFKM/LDHC/PARG/IMPDH1/TPI1/ATIC/SHMT2/SLC25A33/ADSL/AMPD2/NUP35/NDUFA7/DLG1/GAPDH/PGK1/NDUFB11/NUP107/SEH1L/TP53/NDUFA4	51
GO:0014706	striated muscle tissue development	21/438	376/17913	0.00040543	0.00801299	0.00638543	EGR2/WNT2/WNT5A/AGT/NOX4/NUPR1/LEF1/SOX11/LOX/ITGB1/FZD7/SIX1/TGFB2/FHOD3/BMP4/ELN/SGCB/SMAD7/SIX4/TPM1/ACVR1	21			GO:0002573	myeloid leukocyte differentiation	29/1158	201/17913	3.97773e-05	0.000996634	0.000839114	CCL19/CCR7/HCLS1/LTF/BATF/MEF2C/EVI2B/CBFA2T3/CD74/PF4/DHRS2/IL15/IRF4/APP/CASP8/RASSF2/LILRB1/TCIRG1/EPHA2/GAB3/VEGFA/CEBPE/LYN/EIF2AK1/LRRK1/INPP5D/LTBR/PIK3CD/IRF7	29			GO:0051298	centrosome duplication	17/1480	59/17913	3.45851e-06	8.78167e-05	7.50087e-05	BRCA1/CEP72/POC1A/CHORDC1/KAT2B/BRCA2/STIL/CHMP5/PLK4/CETN2/RAB6C/CHMP2B/CCNF/CENPJ/NPM1/SASS6/CEP76	17
GO:0021915	neural tube development	12/438	155/17913	0.000436525	0.00858705	0.00684289	CTHRC1/WNT5A/SALL4/FOXA1/DACT1/SOX11/GLI2/PTK7/TGFB2/BMP4/FZD2/ATP6AP2	12			GO:0032653	regulation of interleukin-10 production	12/1158	48/17913	3.98205e-05	0.000996634	0.000839114	CD83/FCGR2B/TIGIT/SASH3/CD28/IRF4/XCL1/LILRB1/AGER/JAK3/TLR9/IL20RB	12			GO:0006282	regulation of DNA repair	25/1480	112/17913	3.6606e-06	9.21848e-05	7.87397e-05	CHEK1/AXIN2/FOXM1/RAD51AP1/RAD51/BRCA1/PCNA/H2AFX/DEK/KDM1A/UBE2V2/POLQ/FIGNL1/TRIM28/PRKDC/NPAS2/TMEM161A/HMGB1/MAD2L2/UBQLN4/RPS3/USP1/DDX11/EYA1/UBE2N	25
GO:0060512	prostate gland morphogenesis	5/438	27/17913	0.000442104	0.00865614	0.00689795	SULF1/WNT5A/FOXA1/GLI2/BMP4	5			GO:2000404	regulation of T cell migration	11/1158	41/17913	4.09796e-05	0.00102085	0.000859503	CXCL13/CXCL12/CCL5/CCL21/APP/XCL1/CCR2/IL27RA/CCR6/DOCK8/SPN	11			GO:0006338	chromatin remodeling	31/1480	156/17913	3.66479e-06	9.21848e-05	7.87397e-05	OIP5/SOX9/MYC/CENPA/CHEK1/CENPW/CENPH/HJURP/CENPN/CENPM/HELLS/CENPK/ITGB3BP/HMGA1/MIS18A/RUVBL2/CBX3/CENPQ/KAT2B/SATB1/CENPP/ACTL6A/NUDT5/CENPO/EZH1/SMARCC1/SUV39H2/NASP/CENPT/NPM1/TOP1	31
GO:0090183	regulation of kidney development	7/438	57/17913	0.000458495	0.00893533	0.00712043	AGT/FAT4/SIX1/BMP4/SIX4/MAGED1/PRKX	7			GO:0002456	T cell mediated immunity	17/1158	88/17913	4.13225e-05	0.00102461	0.000862665	PTPRC/IL18RAP/FCGR2B/SASH3/TBX21/XCL1/MYO1G/LILRB1/CCR2/CLEC4G/TSTA3/HLA-F/AGER/GZMM/RAB27A/TREX1/IL20RB	17			GO:0046394	carboxylic acid biosynthetic process	63/1480	426/17913	4.13728e-06	0.000103586	8.84781e-05	PSAT1/GATM/PHGDH/ACCS/MLXIPL/SCD/GPT2/SLC27A5/ACADVL/BRCA1/MGLL/ALDOC/PROX1/ZBTB20/EIF6/CYP39A1/NUP37/APIP/FASN/NUP155/ACOT7/APOC2/PFKFB4/MTHFD1L/RAE1/STARD4/TECR/GOT2/FGFR4/GART/ENO3/LDHA/ENO1/PFKL/PTGES3/GALK1/MIF/ENOPH1/OGT/MTHFD1/PTGES2/ACSL3/PFKM/DHFR/LDHC/GLS/TPI1/ATIC/SHMT2/HSD17B12/PIBF1/MID1IP1/OSBPL1A/ALOX15B/GCH1/NUP35/HSD17B4/GAPDH/PGK1/NUP107/SEH1L/TP53/MTRR	63
GO:0010631	epithelial cell migration	20/438	354/17913	0.000478451	0.00928105	0.00739593	FAP/SPARC/LOXL2/FGFBP1/WNT5A/AGT/SMOC2/THBS1/CYP1B1/ITGB1/TGFB2/BMP4/MARVELD3/ROBO1/SEMA3A/BMPR2/MYH9/DUSP10/MAP4K4/PRKX	20			GO:0036037	CD8-positive, alpha-beta T cell activation	8/1158	22/17913	4.20391e-05	0.00103755	0.000873561	RUNX3/GPR18/BCL2/XCL1/LILRB1/NCKAP1L/EOMES/SOCS1	8			GO:0140013	meiotic nuclear division	29/1480	142/17913	4.24585e-06	0.000105812	9.03795e-05	TOP2A/EREG/AURKA/TTK/CKS2/ASPM/CDC20/CDC25B/PLK1/KIF18A/NCAPH/RAD54B/SMC2/SLC2A8/FBXO5/FANCA/PSMC3IP/FIGNL1/RAD1/BRCA2/RAD50/CCNB1IP1/RAD21/ESPL1/TRIP13/PSMD13/SMC4/TDRKH/FANCD2	29
GO:1900046	regulation of hemostasis	8/438	75/17913	0.00048263	0.00931898	0.00742616	FAP/COMP/PLAU/SERPINE2/F2R/THBS1/ADAMTS18/SYK	8			GO:2000406	positive regulation of T cell migration	9/1158	28/17913	4.29846e-05	0.001056	0.000889093	CXCL13/CXCL12/CCL5/CCL21/APP/XCL1/CCR2/DOCK8/SPN	9			GO:1904872	regulation of telomerase RNA localization to Cajal body	9/1480	18/17913	4.28204e-06	0.000106222	9.07298e-05	DKC1/RUVBL2/CCT6A/CCT5/TCP1/NHP2/CCT2/CCT7/CCT4	9
GO:0050654	chondroitin sulfate proteoglycan metabolic process	6/438	42/17913	0.000513772	0.00987479	0.00786907	VCAN/BGN/CSGALNACT2/CHSY3/HEXB/CHST3	6			GO:1903708	positive regulation of hemopoiesis	27/1158	182/17913	4.43365e-05	0.00108421	0.000912849	CCL19/HCLS1/CD27/PTPRC/ZAP70/EVI2B/CD74/RUNX3/BCL6/CD83/MYB/PF4/SASH3/ADA/IL15/BTK/GAS6/CASP8/BTN2A2/NCKAP1L/AGER/XBP1/IL4R/RASGRP1/SOCS1/INPP5D/ACVR2A	27			GO:0001824	blastocyst development	23/1480	99/17913	4.33816e-06	0.000107121	9.14973e-05	NEK2/ASF1B/NLE1/NCAPG2/PEMT/ZP3/GINS1/BYSL/PALB2/CAPN2/EMG1/ACTL6A/HCFC1/BRCA2/CCNB1IP1/RBBP8/WDR74/PTPN18/PSMC3/NASP/MED21/NBN/RRP7A	23
GO:0045765	regulation of angiogenesis	21/438	383/17913	0.000516175	0.00987567	0.00786977	SULF1/THBS2/SPARC/CXCL10/FGFBP1/WNT5A/AGT/SMOC2/THBS1/THBS4/CYP1B1/ITGB1/MDK/TGFB2/RUNX1/ADAM12/HOXA5/FLT1/E2F2/TERT/CDH5	21			GO:0009119	ribonucleoside metabolic process	17/1158	89/17913	4.80469e-05	0.00116958	0.000984725	GIMAP7/AICDA/ADA/APOBEC3G/MOCOS/AK4/LRRK2/PRTFDC1/CASK/AMPD3/ENPP4/CTPS2/CMPK1/GPHN/MOCS3/TJP2/CARD11	17			GO:0006298	mismatch repair	11/1480	27/17913	4.43944e-06	0.000109121	9.32058e-05	AXIN2/EXO1/POLD2/PCNA/RPA3/RNASEH2A/MSH2/HMGB1/LIG1/MSH6/POLD1	11
GO:0042471	ear morphogenesis	10/438	115/17913	0.00052228	0.00994707	0.00792667	CTHRC1/WNT5A/GLI2/SIX1/PTK7/NKX3-2/ALDH1A3/FZD2/SIX4/ROR2	10			GO:0051897	positive regulation of protein kinase B signaling	26/1158	173/17913	4.87065e-05	0.00118025	0.000993707	CCL19/CD19/CCR7/HCLS1/GDF15/VAV1/LCK/RAC2/MET/CCL21/CX3CR1/ICOS/CD28/NRG1/GAS6/TRAT1/TXN/HSP90AA1/SPRY2/ARRB2/ERBB3/SEMA5A/RHOG/IRS2/RAC1/PIK3CD	26			GO:0071478	cellular response to radiation	33/1480	173/17913	4.58416e-06	0.000112166	9.58068e-05	SFRP1/PBK/MYC/CHEK1/RAD51AP1/RAD51/ECT2/BMF/CDC25A/PCNA/H2AFX/NAMPT/BLM/KDM1A/RUVBL2/CYBA/CDKN1A/AURKB/FIGNL1/RAD1/NEDD4/TRIAP1/HYAL3/TMEM161A/BCL2L1/EIF2S1/CRY1/PTPRK/METAP1/NPM1/TP53/POLD1/XRCC5	33
GO:0042472	inner ear morphogenesis	9/438	95/17913	0.000527632	0.00995846	0.00793575	CTHRC1/WNT5A/GLI2/SIX1/PTK7/ALDH1A3/FZD2/SIX4/ROR2	9			GO:0050714	positive regulation of protein secretion	34/1158	256/17913	5.13558e-05	0.00123881	0.00104302	CCL19/BLK/VSNL1/AIM2/RBP4/NMU/CD38/BMP6/NR0B2/TLR1/CFTR/SYBU/IL17RB/SOX4/NLRP1/NLRP2/FERMT1/LRRK2/DDX58/MCU/FGR/AGER/XBP1/GHRL/IL4R/IRS2/CARD8/RASGRP1/ADORA2A/RAC1/PPID/FRMD8/TTN/PTPN22	34			GO:0002244	hematopoietic progenitor cell differentiation	31/1480	158/17913	4.83098e-06	0.00011714	0.000100055	ANLN/TOP2A/SFRP1/ESCO2/RRS1/PSMA7/CEBPD/PSMA2/AGPAT5/PUS7/PRKDC/C12orf29/PSMD14/PSMB8/EEF2/NFE2L2/NOTCH1/PSME3/PSMB3/HSPA9/PSMA3/PSMD13/PSMA5/PSMC3/PSMB2/NUDT21/PSMA4/TP53/N4BP2L2/WDR7/XRCC5	31
GO:0061326	renal tubule development	9/438	95/17913	0.000527632	0.00995846	0.00793575	AGT/FAT4/COL4A1/KIF26B/SIX1/BMP4/JAG1/SIX4/MAGED1	9			GO:1903557	positive regulation of tumor necrosis factor superfamily cytokine production	16/1158	81/17913	5.20031e-05	0.00124878	0.0010514	CCL19/CLU/PTPRC/PF4/SASH3/TLR1/APP/TNFRSF8/CCR2/LRRK2/DDX58/SPN/AGER/RASGRP1/TLR9/FRMD8	16			GO:0043488	regulation of mRNA stability	31/1480	158/17913	4.83098e-06	0.00011714	0.000100055	E2F1/AXIN2/EXOSC5/PLEKHN1/PSMA7/PSMA2/ZFP36L2/EXOSC4/CARHSP1/RNASEL/PSMD14/PRKCD/PSMB8/EXOSC3/PCID2/PSME3/PSMB3/PSMA3/PSMD13/APEX1/PABPC1/SET/EIF4G1/PSMA5/PSMC3/PSMB2/NPM1/PSMA4/EXOSC7/SYNCRIP/YWHAB	31
Module brown											GO:0031589	cell-substrate adhesion	40/1158	322/17913	5.47285e-05	0.00130833	0.00110154	CCR7/CEACAM6/ITGB7/EPHB3/TNFRSF12A/CORO1A/RAC2/BCL6/CCL21/TACSTD2/ITGA8/SPOCK2/SKAP1/GAS6/BCL2/MYO1G/PARVG/ABI3BP/ADAM15/FERMT3/EFNA1/FERMT1/ITGA6/ITGAL/CD96/EPDR1/ITGA2/VEGFA/CASK/KANK1/TRIP6/RHOD/PTK2B/ROCK2/UNC13D/RAC1/SIGLEC1/ARPC2/PLEKHA2/SMAD3	40			GO:0022411	cellular component disassembly	70/1480	492/17913	4.92809e-06	0.000118959	0.000101609	TOP2A/CDK1/CCNB1/MYC/KIF2C/ADRB2/PLK1/KIF18A/KIF18B/KIF5B/HMGA1/PINK1/PAM16/HMGB2/MRPL13/MICAL1/CKAP2/EPHA4/MRPL15/MRPS23/TECPR1/MRPL1/VDAC1/FGF13/MRPL36/MRPL3/VRK1/ACIN1/FGFR4/CCNB2/CDK5RAP3/MRPL17/CAPN2/MRPL4/DENR/KIF2A/MRPS12/CKAP5/KATNB1/MRPL23/NEK6/MRPS7/MRPL42/MRPL50/MRPL37/CHMP5/HMGB1/MID1IP1/ZFAND1/SMARCC1/KIAA1211/MRPL45/UBQLN4/MTIF2/TLL2/MRPL41/CFL1/VTA1/DVL1/SET/OGFOD1/CHMP2B/APEH/CDK5…	70
											GO:0018108	peptidyl-tyrosine phosphorylation	42/1158	346/17913	6.16111e-05	0.00146629	0.00123454	HCLS1/BLK/BANK1/SPINK1/PTPRC/EPHB3/ZAP70/LCK/CD74/LRP4/CCL5/NCF1/MET/CD24/IL15/BTK/NRG1/GAS6/APP/CD40/EFNA1/EPHA2/PTPN6/FLT3/EPHB4/CSK/STAP1/VEGFA/EPHB6/FGR/PRLR/ARRB2/LYN/ERBB3/GHRL/JAK3/CLK4/PTK2B/SOCS1/LRRK1/TTN/SEMA4D	42			GO:0042278	purine nucleoside metabolic process	18/1480	67/17913	5.40261e-06	0.000129831	0.000110896	AHCY/PEMT/APIP/NME1/RAN/GMPS/HPRT1/ADK/ENOPH1/NFS1/IMPDH2/IMPDH1/NME7/NME3/DLG1/NME6/GNAI3/MTRR	18
											GO:0046636	negative regulation of alpha-beta T cell activation	10/1158	36/17913	6.62096e-05	0.00156873	0.00132079	RUNX3/BCL6/TBX21/XCL1/LILRB1/ARG2/IL4R/JAK3/ADORA2A/SOCS1	10			GO:0006165	nucleoside diphosphate phosphorylation	27/1480	129/17913	5.55849e-06	0.000132984	0.000113588	MLXIPL/ALDOC/ZBTB20/EIF6/NUP37/NUP155/DTYMK/PFKFB4/NME1/RAE1/ENO3/LDHA/ENO1/PFKL/GALK1/OGT/PFKM/TPI1/NUP35/NME7/NME3/GAPDH/PGK1/NUP107/SEH1L/TP53/NME6	27
											GO:0009636	response to toxic substance	55/1158	499/17913	7.39112e-05	0.00174345	0.0014679	CD27/LCN2/GPX2/RBP4/HMOX1/TP53INP1/IL18RAP/CCL5/CCND1/MET/PPP1R1B/MYB/DDC/CHRNA3/SLC6A4/DHRS2/ADA/CDH1/GPX3/KLF2/TXNIP/BCL2/CASP8/RGS9/NQO1/CNR2/CNR1/PYCR1/SIGMAR1/LRRK2/FOXO1/TRPA1/RDH11/GSTM2/TXN/CBL/TXNRD3/BPHL/STAR/LYN/MSX1/PAWR/GLRX2/MGMT/SRXN1/LTC4S/SLC31A1/ZNF580/PTK2B/SNN/ADORA2A/ADCY7/CHRNA7/NPPC/SRD5A1	55			GO:0032984	protein-containing complex disassembly	48/1480	298/17913	5.7393e-06	0.000136702	0.000116764	MYC/KIF2C/ADRB2/KIF18A/KIF18B/KIF5B/HMGA1/MRPL13/MICAL1/CKAP2/MRPL15/MRPS23/TECPR1/MRPL1/FGF13/MRPL36/MRPL3/MRPL17/MRPL4/DENR/KIF2A/MRPS12/CKAP5/KATNB1/MRPL23/MRPS7/MRPL42/MRPL50/MRPL37/CHMP5/MID1IP1/ZFAND1/SMARCC1/KIAA1211/MRPL45/UBQLN4/MTIF2/MRPL41/CFL1/VTA1/DVL1/SET/OGFOD1/CHMP2B/APEH/ETF1/MRPL40/MRPL44	48
											GO:0018212	peptidyl-tyrosine modification	42/1158	349/17913	7.50666e-05	0.00176291	0.00148428	HCLS1/BLK/BANK1/SPINK1/PTPRC/EPHB3/ZAP70/LCK/CD74/LRP4/CCL5/NCF1/MET/CD24/IL15/BTK/NRG1/GAS6/APP/CD40/EFNA1/EPHA2/PTPN6/FLT3/EPHB4/CSK/STAP1/VEGFA/EPHB6/FGR/PRLR/ARRB2/LYN/ERBB3/GHRL/JAK3/CLK4/PTK2B/SOCS1/LRRK1/TTN/SEMA4D	42			GO:0043486	histone exchange	16/1480	55/17913	5.81922e-06	0.000137995	0.000117869	OIP5/CENPA/CENPW/CENPH/HJURP/CENPN/CENPM/CENPK/ITGB3BP/MIS18A/CENPQ/CENPP/CENPO/NASP/CENPT/NPM1	16
											GO:0032613	interleukin-10 production	12/1158	51/17913	7.57858e-05	0.00176425	0.00148541	CD83/FCGR2B/TIGIT/SASH3/CD28/IRF4/XCL1/LILRB1/AGER/JAK3/TLR9/IL20RB	12			GO:0006284	base-excision repair	13/1480	38/17913	6.02134e-06	0.000142162	0.000121428	NTHL1/PCNA/FEN1/RPA3/POLQ/DNA2/NEIL3/POLB/LIG1/RPS3/APEX1/TP53/POLD1	13
											GO:0070098	chemokine-mediated signaling pathway	12/1158	51/17913	7.57858e-05	0.00176425	0.00148541	CCR7/CXCR4/CXCL12/CCL5/CCL21/CX3CR1/CXCR5/CMKLR1/CCR2/CXCR3/CCR6/PTK2B	12			GO:0008380	RNA splicing	64/1480	440/17913	6.0509e-06	0.000142236	0.000121491	SNRPB/AHNAK/KDM1A/RALY/SRPK1/SNRPF/LSM4/CTNNBL1/SNRPE/THOC3/GEMIN6/WDR77/PTBP2/POLR2K/GTF2F2/ACIN1/PTBP1/DHX15/CELF6/LSM5/SNRNP25/DDX17/CPSF3/SNRPA1/STRAP/TTF2/SNRPG/CSTF2/PPIL1/DBR1/PRPF6/PTBP3/POLR2E/CPSF1/SNRPD1/POLR2I/PPP2CA/THOC7/CSTF1/C1QBP/SF3B3/POLR2J/PABPC1/TGS1/TSEN15/NONO/PQBP1/CRNKL1/CLP1/GEMIN4/NCBP1/RRAGC/PUF60/IVNS1ABP/AKAP17A/SNRPD2/NUDT21/WT1/RBM39/RBM25/ZCRB1/SYNCRIP/SRPK2/GEMIN5	64
											GO:0046641	positive regulation of alpha-beta T cell proliferation	7/1158	18/17913	7.83295e-05	0.00181057	0.0015244	RASAL3/PTPRC/ZAP70/CD28/XCL1/CCR2/EBI3	7			GO:1900182	positive regulation of protein localization to nucleus	19/1480	74/17913	6.18099e-06	0.000144662	0.000123563	CDK1/PLK1/ECT2/GTSE1/DKC1/IPO5/CCT6A/CCT5/RAN/CDK5RAP3/TRIM28/TCP1/PRKCD/NMD3/CCT2/KAT7/CCT7/NUTF2/CCT4	19
											GO:0019722	calcium-mediated signaling	27/1158	188/17913	7.84546e-05	0.00181057	0.0015244	CXCR4/PLCG2/PTPRC/ZAP70/PLEK/NFATC1/ADA/LAT2/CMKLR1/LAT/TNNI3/BTK/NRG1/PPP3CC/MYO5A/P2RX5/TMEM38B/CD22/LRRK2/MCU/TRAT1/CCR6/GSTM2/ERBB3/BCAP31/NUDT4/PTK2B	27			GO:0000076	DNA replication checkpoint	7/1480	11/17913	6.35296e-06	0.000147405	0.000125906	CDT1/CDC45/CDC6/TIPIN/NAE1/DNA2/CLSPN	7
											GO:1902991	regulation of amyloid precursor protein catabolic process	9/1158	30/17913	7.91694e-05	0.00181919	0.00153166	CLU/APP/EFNA1/LYN/AGER/ROCK2/CHRNA7/EFNA3/ABCA7	9			GO:0070203	regulation of establishment of protein localization to telomere	7/1480	11/17913	6.35296e-06	0.000147405	0.000125906	DKC1/CCT6A/CCT5/TCP1/CCT2/CCT7/CCT4	7
											GO:0042278	purine nucleoside metabolic process	14/1158	67/17913	7.95492e-05	0.00182007	0.00153241	GIMAP7/ADA/MACROD1/MOCOS/AK4/LRRK2/PRTFDC1/CASK/AMPD3/ENPP4/GPHN/MOCS3/TJP2/CARD11	14			GO:0042455	ribonucleoside biosynthetic process	12/1480	33/17913	6.65122e-06	0.000153663	0.000131252	CAD/NME1/GMPS/HPRT1/ADK/IMPDH2/IMPDH1/UMPS/NME7/NME3/UCK2/NME6	12
											GO:0021700	developmental maturation	34/1158	262/17913	8.19584e-05	0.00186718	0.00157207	CCL19/LTF/SPINK1/CCL21/CX3CR1/LGI4/BFSP2/CFTR/IL15/KLF2/BTK/SYBU/APP/BCL2/LYL1/PLXNB1/POU2F2/MYO5A/BFSP1/FERMT1/LRRK2/REC8/CCR6/VEGFA/SCLT1/XBP1/FLVCR1/RAB32/AGRN/PTK2B/DLD/NPPC/NOM1/SEMA4D	34			GO:1903311	regulation of mRNA metabolic process	45/1480	275/17913	7.32901e-06	0.000167687	0.00014323	CCNB1/NANOS3/E2F1/AXIN2/EXOSC5/PLEKHN1/PSMA7/SRPK1/PSMA2/ZFP36L2/EXOSC4/PTBP1/CELF6/CARHSP1/DDX17/RNASEL/PSMD14/PRKCD/PSMB8/EXOSC3/BARD1/RNF40/PCID2/PSME3/C1QBP/PSMB3/PSMA3/PSMD13/APEX1/PABPC1/SET/EIF4G1/NCBP1/PSMA5/PSMC3/PSMB2/NPM1/NUDT21/PSMA4/PNPT1/RBM25/EXOSC7/SYNCRIP/SRPK2/YWHAB	45
											GO:0046677	response to antibiotic	40/1158	328/17913	8.24982e-05	0.00187148	0.00157569	CD27/LCN2/CLU/RBP4/CRIP1/MEF2C/HMOX1/TP53INP1/IL18RAP/CCND1/MET/MYB/GJB2/CFTR/ADA/KLF2/TXNIP/BCL2/CASP8/NQO1/CNR1/PYCR1/SIGMAR1/ADCY6/LRRK2/FOXO1/TRPA1/TXN/CBL/HSP90AA1/CIITA/STAR/PAWR/GLRX2/MGMT/ZNF580/PTK2B/ADCY7/NPPC/SRD5A1	40			GO:0007062	sister chromatid cohesion	15/1480	50/17913	7.47124e-06	0.000167687	0.00014323	BUB1/AXIN2/CDCA5/CDC20/DSCC1/PLK1/FEN1/KIF22/RAD21/ESPL1/NSMCE2/DDX11/NAA10/PHB2/MCMBP	15
											GO:0032675	regulation of interleukin-6 production	22/1158	139/17913	8.2964e-05	0.0018739	0.00157773	BANK1/TLR1/SLAMF1/KLF2/GAS6/APP/IL27RA/NCKAP1L/DDX58/PTPN6/CSK/IL17D/FOXJ1/ARRB2/AGER/XBP1/GHRL/INPP5D/NLRC3/TLR9/TLR6/PTPN22	22			GO:0046939	nucleotide phosphorylation	27/1480	131/17913	7.51934e-06	0.000167687	0.00014323	MLXIPL/ALDOC/ZBTB20/EIF6/NUP37/NUP155/DTYMK/PFKFB4/NME1/RAE1/ENO3/LDHA/ENO1/PFKL/GALK1/OGT/PFKM/TPI1/NUP35/NME7/NME3/GAPDH/PGK1/NUP107/SEH1L/TP53/NME6	27
											GO:0043374	CD8-positive, alpha-beta T cell differentiation	6/1158	13/17913	8.3308e-05	0.0018739	0.00157773	RUNX3/GPR18/BCL2/NCKAP1L/EOMES/SOCS1	6			GO:0032069	regulation of nuclease activity	9/1480	19/17913	7.53858e-06	0.000167687	0.00014323	PCNA/HMGB2/ABCE1/PRKCD/HMGB1/RPS3/DDX11/NPM1/OAS3	9
											GO:0032649	regulation of interferon-gamma production	17/1158	93/17913	8.56152e-05	0.00189624	0.00159653	CCR7/SASH3/GAS6/XCL1/LILRB1/TNFRSF13C/CCR2/IL27RA/EBI3/PDE4B/CD96/TXK/RASGRP1/TLR7/TLR9/IL20RB/PTPN22	17			GO:0046653	tetrahydrofolate metabolic process	9/1480	19/17913	7.53858e-06	0.000167687	0.00014323	TYMS/MTHFD1L/GART/MTHFD1/MTHFD2/DHFR/ATIC/SHMT2/GCH1	9
											GO:0032635	interleukin-6 production	23/1158	149/17913	8.57673e-05	0.00189624	0.00159653	BANK1/IL18RAP/TLR1/SLAMF1/KLF2/GAS6/APP/IL27RA/NCKAP1L/DDX58/PTPN6/CSK/IL17D/FOXJ1/ARRB2/AGER/XBP1/GHRL/INPP5D/NLRC3/TLR9/TLR6/PTPN22	23			GO:0090670	RNA localization to Cajal body	9/1480	19/17913	7.53858e-06	0.000167687	0.00014323	DKC1/RUVBL2/CCT6A/CCT5/TCP1/NHP2/CCT2/CCT7/CCT4	9
											GO:0002407	dendritic cell chemotaxis	8/1158	24/17913	8.60794e-05	0.00189624	0.00159653	CCL19/CCR7/CXCR4/CCL5/CCL21/GAS6/CCR2/CCR6	8			GO:0090671	telomerase RNA localization to Cajal body	9/1480	19/17913	7.53858e-06	0.000167687	0.00014323	DKC1/RUVBL2/CCT6A/CCT5/TCP1/NHP2/CCT2/CCT7/CCT4	9
											GO:0045954	positive regulation of natural killer cell mediated cytotoxicity	8/1158	24/17913	8.60794e-05	0.00189624	0.00159653	VAV1/IL18RAP/LAG3/SH2D1A/NCR3/HLA-F/RASGRP1/LAMP1	8			GO:0090672	telomerase RNA localization	9/1480	19/17913	7.53858e-06	0.000167687	0.00014323	DKC1/RUVBL2/CCT6A/CCT5/TCP1/NHP2/CCT2/CCT7/CCT4	9
											GO:0090023	positive regulation of neutrophil chemotaxis	8/1158	24/17913	8.60794e-05	0.00189624	0.00159653	CCL19/CCR7/CD74/RAC2/CCL21/XCL1/NCKAP1L/RAC1	8			GO:0090685	RNA localization to nucleus	9/1480	19/17913	7.53858e-06	0.000167687	0.00014323	DKC1/RUVBL2/CCT6A/CCT5/TCP1/NHP2/CCT2/CCT7/CCT4	9
											GO:0002886	regulation of myeloid leukocyte mediated immunity	12/1158	52/17913	9.27871e-05	0.00203559	0.00171386	DNASE1L3/HMOX1/RAC2/FCGR2B/BTK/CCR2/DDX58/DNASE1/FGR/LYN/IL4R/UNC13D	12			GO:0007076	mitotic chromosome condensation	8/1480	15/17913	8.08607e-06	0.000179125	0.000153	CDCA5/NCAPG/NUSAP1/NCAPH/NCAPD3/SMC2/NCAPD2/SMC4	8
											GO:0061515	myeloid cell development	14/1158	68/17913	9.42903e-05	0.00206009	0.00173449	LTF/FLI1/EVI2B/BCL6/KLF2/APP/LILRB1/PIP4K2A/NCKAP1L/PTPN6/FLVCR1/LRRK1/ZNF385A/JMJD6	14			GO:0061013	regulation of mRNA catabolic process	33/1480	178/17913	8.62992e-06	0.000189909	0.000162211	NANOS3/E2F1/AXIN2/EXOSC5/PLEKHN1/PSMA7/PSMA2/ZFP36L2/EXOSC4/CARHSP1/RNASEL/PSMD14/PRKCD/PSMB8/EXOSC3/PCID2/PSME3/PSMB3/PSMA3/PSMD13/APEX1/PABPC1/SET/EIF4G1/PSMA5/PSMC3/PSMB2/NPM1/PSMA4/PNPT1/EXOSC7/SYNCRIP/YWHAB	33
											GO:0030593	neutrophil chemotaxis	13/1158	60/17913	9.59706e-05	0.00206298	0.00173692	CCL19/CCR7/CXCL3/VAV1/CD74/CXADR/RAC2/CCL21/XCL1/NCKAP1L/PDE4B/RAC1/PIK3CD	13			GO:0009119	ribonucleoside metabolic process	21/1480	89/17913	8.64346e-06	0.000189909	0.000162211	AHCY/PEMT/CAD/APIP/NME1/RAN/GMPS/HPRT1/ADK/ENOPH1/NFS1/IMPDH2/IMPDH1/UMPS/NME7/NME3/UCK2/DLG1/NME6/GNAI3/MTRR	21
											GO:1990868	response to chemokine	13/1158	60/17913	9.59706e-05	0.00206298	0.00173692	CCR7/CXCR4/CXCL12/CCL5/CCL21/CX3CR1/CXCR5/CMKLR1/CCR2/CXCR3/CCR6/DOCK8/PTK2B	13			GO:0031571	mitotic G1 DNA damage checkpoint	17/1480	63/17913	9.1888e-06	0.000200256	0.000171049	CDK1/AURKA/CCNB1/E2F1/ARID3A/E2F7/GTSE1/E2F8/CDC25C/PCNA/RFWD3/CDKN1A/TFDP1/PRKDC/TRIAP1/PRMT1/TP53	17
											GO:1990869	cellular response to chemokine	13/1158	60/17913	9.59706e-05	0.00206298	0.00173692	CCR7/CXCR4/CXCL12/CCL5/CCL21/CX3CR1/CXCR5/CMKLR1/CCR2/CXCR3/CCR6/DOCK8/PTK2B	13			GO:0044819	mitotic G1/S transition checkpoint	17/1480	63/17913	9.1888e-06	0.000200256	0.000171049	CDK1/AURKA/CCNB1/E2F1/ARID3A/E2F7/GTSE1/E2F8/CDC25C/PCNA/RFWD3/CDKN1A/TFDP1/PRKDC/TRIAP1/PRMT1/TP53	17
											GO:2000401	regulation of lymphocyte migration	13/1158	60/17913	9.59706e-05	0.00206298	0.00173692	CXCL13/CXCL12/CCL5/CCL21/APP/XCL1/STK10/CCR2/IL27RA/CCR6/DOCK8/SPN/PTK2B	13			GO:0051984	positive regulation of chromosome segregation	10/1480	24/17913	9.58798e-06	0.000208113	0.00017776	CCNB1/CDT1/DLGAP5/CDC6/FEN1/RAD18/RAD21/ESPL1/NSMCE2/DDX11	10
											GO:0097529	myeloid leukocyte migration	25/1158	170/17913	9.6733e-05	0.00207102	0.00174369	CCL19/CCR7/CXCL3/CXCL12/VAV1/CD74/CXADR/CCL5/RAC2/CCL21/CX3CR1/CMKLR1/XCL1/CCL23/CCR2/NCKAP1L/PDE4B/SWAP70/STAP1/LYN/AGER/CD9/PTK2B/RAC1/PIK3CD	25			GO:0072431	signal transduction involved in mitotic G1 DNA damage checkpoint	16/1480	57/17913	9.66788e-06	0.000208169	0.000177808	CDK1/AURKA/CCNB1/E2F1/ARID3A/E2F7/GTSE1/E2F8/CDC25C/PCNA/CDKN1A/TFDP1/PRKDC/TRIAP1/PRMT1/TP53	16
											GO:1903707	negative regulation of hemopoiesis	23/1158	152/17913	0.000116966	0.00248749	0.00209434	LTF/CD74/LAG3/RUNX3/BCL6/GPR171/FCGR2B/PF4/TBX21/ZFP36/HOXA9/HOXB8/HMGB3/LILRB1/IL17D/FOXJ1/LYN/DTX1/IL4R/JAK3/PTK2B/SOCS1/INPP5D	23			GO:1902400	intracellular signal transduction involved in G1 DNA damage checkpoint	16/1480	57/17913	9.66788e-06	0.000208169	0.000177808	CDK1/AURKA/CCNB1/E2F1/ARID3A/E2F7/GTSE1/E2F8/CDC25C/PCNA/CDKN1A/TFDP1/PRKDC/TRIAP1/PRMT1/TP53	16
											GO:0002577	regulation of antigen processing and presentation	7/1158	19/17913	0.000117119	0.00248749	0.00209434	CCL19/CCR7/CD74/CCL21/FCGR2B/HLA-DOB/HLA-DOA	7			GO:0090502	RNA phosphodiester bond hydrolysis, endonucleolytic	18/1480	70/17913	1.05398e-05	0.000226038	0.000193071	EXO1/LACTB2/BOP1/RPP40/FEN1/RNASEH2A/UTP20/NOB1/DICER1/CPSF3/RNASEL/DBR1/DGCR8/RNASEH2B/APEX1/TSEN15/TSN/MRPL44	18
											GO:0002719	negative regulation of cytokine production involved in immune response	8/1158	25/17913	0.000119449	0.00252154	0.00212301	HMOX1/BCL6/TBX21/XCL1/LILRB1/CD96/HLA-F/JAK3	8			GO:0010824	regulation of centrosome duplication	13/1480	40/17913	1.14421e-05	0.000244416	0.000208768	BRCA1/POC1A/CHORDC1/KAT2B/STIL/CHMP5/PLK4/RAB6C/CHMP2B/CCNF/CENPJ/NPM1/CEP76	13
											GO:0051480	regulation of cytosolic calcium ion concentration	36/1158	289/17913	0.000119668	0.00252154	0.00212301	CCL19/CD19/CCR7/CXCL13/CD52/PLCG2/PTPRC/MS4A1/S1PR4/NMU/CORO1A/CD38/LCK/CCL21/CD24/BCL2/XCL1/P2RX1/CNR1/MYO5A/P2RX5/TMEM38B/TRPA1/PTPN6/GSTM2/SWAP70/FZD9/LYN/GHRL/BCAP31/GPR157/FASLG/PTK2B/CALB1/CACNA1D/SMAD3	36			GO:0034644	cellular response to UV	19/1480	77/17913	1.15353e-05	0.000244947	0.000209222	PBK/MYC/CHEK1/BMF/CDC25A/PCNA/KDM1A/RUVBL2/CDKN1A/AURKB/NEDD4/TRIAP1/HYAL3/TMEM161A/EIF2S1/PTPRK/NPM1/TP53/POLD1	19
											GO:0001771	immunological synapse formation	6/1158	14/17913	0.000137818	0.0028637	0.00241108	CCL19/CCR7/CCL21/CD6/DOCK8/DOCK2	6			GO:0044783	G1 DNA damage checkpoint	17/1480	64/17913	1.1558e-05	0.000244947	0.000209222	CDK1/AURKA/CCNB1/E2F1/ARID3A/E2F7/GTSE1/E2F8/CDC25C/PCNA/RFWD3/CDKN1A/TFDP1/PRKDC/TRIAP1/PRMT1/TP53	17
											GO:0043552	positive regulation of phosphatidylinositol 3-kinase activity	9/1158	32/17913	0.000138028	0.0028637	0.00241108	CCL19/CD19/CCR7/AGAP2/CCL21/FLT3/FGR/LYN/PTK2B	9			GO:0006767	water-soluble vitamin metabolic process	20/1480	84/17913	1.21754e-05	0.000257021	0.000219535	PSAT1/TCN1/SLC5A6/MTHFD1L/SLC19A1/SLC19A3/GSTO1/MTHFD1/MCCC2/MTHFD2/DHFR/SHMT2/SLC25A32/SLC25A19/AASDHPPT/ABCC1/FLAD1/CYB5R3/MTRR/PDZD11	20
											GO:0070232	regulation of T cell apoptotic process	9/1158	32/17913	0.000138028	0.0028637	0.00241108	CD27/TSC22D3/CCL5/PDCD1/ADA/EFNA1/DOCK8/ARG2/JAK3	9			GO:0046112	nucleobase biosynthetic process	7/1480	12/17913	1.41549e-05	0.000294193	0.000251285	PAICS/CAD/PPAT/GMPS/HPRT1/UMPS/PRPS1	7
											GO:0050878	regulation of body fluid levels	54/1158	499/17913	0.000138055	0.0028637	0.00241108	PLCG2/FLI1/FOXA2/VAV1/LCK/PRKCB/CCND1/MET/PLEK/PF4/CFTR/ADA/TP63/ATP7B/GAS6/GATA6/P2RX1/CD40/CEL/P2RX5/FERMT3/ADCY6/AQP3/CHRM3/PTPN6/DOCK8/ITGA2/VEGFA/PRLR/ARRB2/LYN/C1GALT1C1/EHD1/PROC/ENPP4/CD9/XBP1/SH2B2/SERPINA5/NR1H3/DOCK6/RAB27A/PDSS2/DGKD/ADORA2A/ADCY7/ZNF385A/PLSCR1/RAC1/DOCK11/DGKA/RAB11A/GNG2/NCOA1	54			GO:0070202	regulation of establishment of protein localization to chromosome	7/1480	12/17913	1.41549e-05	0.000294193	0.000251285	DKC1/CCT6A/CCT5/TCP1/CCT2/CCT7/CCT4	7
											GO:0033003	regulation of mast cell activation	10/1158	39/17913	0.000138659	0.00286509	0.00241226	HMOX1/RAC2/CNR2/CNR1/FGR/LYN/IL4R/UNC13D/PLSCR1/MILR1	10			GO:1904816	positive regulation of protein localization to chromosome, telomeric region	7/1480	12/17913	1.41549e-05	0.000294193	0.000251285	DKC1/CCT6A/CCT5/TCP1/CCT2/CCT7/CCT4	7
											GO:0045088	regulation of innate immune response	49/1158	440/17913	0.000139909	0.00286964	0.00241608	PLCG2/LTF/AIM2/VAV1/TSPAN6/ICAM2/IL18RAP/LAG3/CCL5/BIRC3/FCGR2B/TLR1/BTK/IRF4/GFI1/CASP8/CLEC10A/ICAM3/LILRB1/SH2D1A/DDX58/FCRL3/CD96/PTPN6/NCR3/HLA-F/FGR/ARRB2/LYN/SERPINB9/TXK/NR1H3/RASGRP1/TLR7/SOCS1/TREX1/TLR10/SCRIB/PLSCR1/CDC37/NLRC3/CD209/TLR9/LAMP1/CARD11/IRF7/TLR6/IFNGR1/PTPN22	49			GO:1990173	protein localization to nucleoplasm	7/1480	12/17913	1.41549e-05	0.000294193	0.000251285	DKC1/CCT6A/CCT5/TCP1/CCT2/CCT7/CCT4	7
											GO:0051048	negative regulation of secretion	30/1158	226/17913	0.000139956	0.00286964	0.00241608	VSNL1/BANK1/NMU/HMOX1/CD74/FCGR2B/ADA/NLRP7/NRG1/GAS6/UCP2/CNR1/CYP51A1/LILRB1/BTN2A2/CCR2/IL27RA/CD22/RHBDF2/NDUFAF2/HLA-F/ARG2/ERBB3/GHRL/TACR2/NR1H3/CARD8/ANXA4/TLR6/PTPN22	30			GO:0006362	transcription elongation from RNA polymerase I promoter	11/1480	30/17913	1.47459e-05	0.000305298	0.00026077	CD3EAP/POLR2K/POLR1C/TAF1D/POLR2E/CCNH/POLR1B/POLR1E/TWISTNB/GTF2H3/TAF1C	11
											GO:1903556	negative regulation of tumor necrosis factor superfamily cytokine production	14/1158	71/17913	0.000153623	0.00313779	0.00264186	LTF/GPR18/SLAMF1/GAS6/POMC/LILRB1/IL27RA/PTPN6/ARRB2/ARG2/GHRL/CHRNA7/NLRC3/PTPN22	14			GO:0034501	protein localization to kinetochore	8/1480	16/17913	1.49984e-05	0.000308154	0.00026321	CDK1/TTK/CDT1/CENPQ/AURKB/NDC80/CHAMP1/ZW10	8
											GO:0042133	neurotransmitter metabolic process	22/1158	145/17913	0.000156703	0.00316599	0.0026656	CLU/GLDC/CX3CR1/DDC/CHDH/SLC6A4/KLF2/NQO1/DDAH1/GCAT/HSP90AA1/ARG2/PTK2B/SLC44A1/ROCK2/HNMT/RAC1/POR/SRD5A1/ALDH7A1/SMAD3/TLR6	22			GO:0051382	kinetochore assembly	8/1480	16/17913	1.49984e-05	0.000308154	0.00026321	CENPA/CENPW/CENPH/CENPE/CENPN/CENPF/CENPK/CENPT	8
											GO:0002204	somatic recombination of immunoglobulin genes involved in immune response	11/1158	47/17913	0.000157973	0.00316599	0.0026656	PTPRC/BATF/BCL6/AICDA/CD28/TBX21/CD40/IL27RA/CCR6/SWAP70/UNG	11			GO:0072413	signal transduction involved in mitotic cell cycle checkpoint	16/1480	59/17913	1.56384e-05	0.000317666	0.000271335	CDK1/AURKA/CCNB1/E2F1/ARID3A/E2F7/GTSE1/E2F8/CDC25C/PCNA/CDKN1A/TFDP1/PRKDC/TRIAP1/PRMT1/TP53	16
											GO:0002208	somatic diversification of immunoglobulins involved in immune response	11/1158	47/17913	0.000157973	0.00316599	0.0026656	PTPRC/BATF/BCL6/AICDA/CD28/TBX21/CD40/IL27RA/CCR6/SWAP70/UNG	11			GO:1902402	signal transduction involved in mitotic DNA damage checkpoint	16/1480	59/17913	1.56384e-05	0.000317666	0.000271335	CDK1/AURKA/CCNB1/E2F1/ARID3A/E2F7/GTSE1/E2F8/CDC25C/PCNA/CDKN1A/TFDP1/PRKDC/TRIAP1/PRMT1/TP53	16
											GO:0045190	isotype switching	11/1158	47/17913	0.000157973	0.00316599	0.0026656	PTPRC/BATF/BCL6/AICDA/CD28/TBX21/CD40/IL27RA/CCR6/SWAP70/UNG	11			GO:1902403	signal transduction involved in mitotic DNA integrity checkpoint	16/1480	59/17913	1.56384e-05	0.000317666	0.000271335	CDK1/AURKA/CCNB1/E2F1/ARID3A/E2F7/GTSE1/E2F8/CDC25C/PCNA/CDKN1A/TFDP1/PRKDC/TRIAP1/PRMT1/TP53	16
											GO:0090630	activation of GTPase activity	11/1158	47/17913	0.000157973	0.00316599	0.0026656	CCR7/CXCL13/CCL21/PLEKHG4/EPHA2/FOXJ1/RHOG/GPR65/RASGRP1/PTK2B/SCRIB	11			GO:0009142	nucleoside triphosphate biosynthetic process	32/1480	175/17913	1.57194e-05	0.000318112	0.000271716	MLXIPL/ALDOC/ZBTB20/PINK1/EIF6/TYMS/NUP37/NUP155/DTYMK/PFKFB4/NME1/RAE1/ENO3/LDHA/ENO1/PFKL/GALK1/ADK/OGT/PFKM/LDHC/TPI1/NUP35/NME7/NME3/UCK2/GAPDH/PGK1/NUP107/SEH1L/TP53/NME6	32
											GO:0071624	positive regulation of granulocyte chemotaxis	8/1158	26/17913	0.000162816	0.00325083	0.00273702	CCL19/CCR7/CD74/RAC2/CCL21/XCL1/NCKAP1L/RAC1	8			GO:0006403	RNA localization	36/1480	208/17913	1.69263e-05	0.000341251	0.00029148	DKC1/NXT2/SIDT2/NUP37/RUVBL2/NUP155/SLBP/CCT6A/LRPPRC/THOC3/XPOT/CCT5/RAE1/NXT1/RAN/CPSF3/NXF1/TCP1/NHP2/CKAP5/NMD3/PRPF6/CCT2/CPSF1/THOC7/NUP35/FBL/NCBP1/CCT7/NUTF2/EIF4E/PNPT1/NUP107/SEH1L/CCT4/XPO5	36
											GO:0071222	cellular response to lipopolysaccharide	25/1158	176/17913	0.000169649	0.0033665	0.00283442	CTSG/LCN2/LTF/MEF2C/LY86/CCL5/BMP6/CX3CR1/AICDA/NLRP7/ZFP36/CD6/GFI1/CD40/LILRB1/PDE4B/STAP1/CEBPE/STAR/LYN/XBP1/CD180/NR1H3/CARD8/PTPN22	25			GO:0060071	Wnt signaling pathway, planar cell polarity pathway	23/1480	107/17913	1.70607e-05	0.000342678	0.000292698	SFRP1/CELSR3/PSMA7/FZD3/PSMA2/FZD6/MLLT3/PSMD14/PSMB8/MED12/ARHGEF19/PSME3/RYK/PSMB3/PSMA3/PSMD13/DVL1/PSMA5/PSMC3/PSMB2/PSMA4/TIAM1/AP2S1	23
											GO:0033630	positive regulation of cell adhesion mediated by integrin	7/1158	20/17913	0.000170164	0.0033665	0.00283442	CXCL13/CCL5/CCL21/SKAP1/NCKAP1L/FERMT1/PTPN6	7			GO:0009141	nucleoside triphosphate metabolic process	51/1480	337/17913	1.77115e-05	0.000354427	0.000302735	CDK1/CCNB1/MLXIPL/MYH3/ALDOC/ZBTB20/PINK1/EIF6/TYMS/CYC1/NUP37/NUP155/DTYMK/PFKFB4/NME1/NUDT1/MSH2/RAE1/RAN/FIGNL1/BID/ENO3/LDHA/ENO1/PFKL/GALK1/ADK/OGT/NFS1/NUDT5/PFKM/RRM2B/LDHC/PARG/TPI1/SHMT2/SLC25A33/NUP35/NME7/NME3/UCK2/NDUFA7/GAPDH/PGK1/NDUFB11/NUP107/SEH1L/TP53/NME6/GNAI3/NDUFA4	51
											GO:1903305	regulation of regulated secretory pathway	21/1158	136/17913	0.000170504	0.0033665	0.00283442	HMOX1/PRKCB/RAC2/FCGR2B/P2RX1/CNR1/CCR2/LRRK2/HLA-F/FGR/CASK/LYN/PFN2/IL4R/STX1A/RAB27A/ADORA2A/UNC13D/CACNA1D/LAMP1/RAB3D	21			GO:0043414	macromolecule methylation	44/1480	276/17913	1.80284e-05	0.000359434	0.000307011	MYC/FOS/HIST1H1B/SNRPB/BRCA1/PHF1/MIS18A/KDM1A/WDR4/DNMT1/DNMT3B/SATB1/PRMT3/HSD17B10/TRIM28/OGT/GSPT1/EZH2/PRMT1/TRMT61B/PHF19/HENMT1/PCMT1/DIMT1/WDR61/TRMT11/EZH1/SUV39H1/FTSJ1/TRMT5/FBL/TRMT6/TGS1/TRMT61A/METTL1/SUV39H2/EHMT2/WDR5/TDRKH/METTL6/ETF1/WT1/PPM1D/MTRR	44
											GO:0042987	amyloid precursor protein catabolic process	10/1158	40/17913	0.000174269	0.00342815	0.00288632	CLU/APP/DHCR24/EFNA1/LYN/AGER/ROCK2/CHRNA7/EFNA3/ABCA7	10			GO:0009132	nucleoside diphosphate metabolic process	29/1480	153/17913	1.92385e-05	0.000382144	0.000326408	MLXIPL/ALDOC/ZBTB20/EIF6/NUP37/NUP155/DTYMK/PFKFB4/NME1/RAE1/ENO3/LDHA/ENO1/PFKL/GALK1/OGT/NUDT5/PFKM/TPI1/NUP35/NME7/NME3/DLG1/GAPDH/PGK1/NUP107/SEH1L/TP53/NME6	29
											GO:0051047	positive regulation of secretion	46/1158	409/17913	0.000176388	0.00345708	0.00291068	CCL19/BLK/VSNL1/CXCL12/AIM2/RBP4/NMU/CD38/BMP6/NR0B2/MYB/TLR1/SLC6A4/CFTR/SYBU/IL17RB/SOX4/NLRP1/CNR1/NLRP2/FERMT1/LRRK2/DDX58/MCU/HLA-F/FGR/AGER/XBP1/GHRL/TACR2/IL4R/STX1A/IRS2/RAB27A/CARD8/RASGRP1/ADORA2A/UNC13D/RAC1/CACNA1D/LAMP1/PPID/RAB3D/FRMD8/TTN/PTPN22	46			GO:0006283	transcription-coupled nucleotide-excision repair	18/1480	73/17913	1.96846e-05	0.000389567	0.000332749	POLD2/PCNA/RFC2/RPA3/RFC4/RFC5/RFC3/POLR2K/ERCC8/COPS5/POLR2E/CCNH/POLR2I/LIG1/POLR2J/ERCC5/GTF2H3/POLD1	18
											GO:0001913	T cell mediated cytotoxicity	9/1158	33/17913	0.000178987	0.00349282	0.00294077	PTPRC/FCGR2B/XCL1/LILRB1/TSTA3/HLA-F/AGER/GZMM/RAB27A	9			GO:0007063	regulation of sister chromatid cohesion	9/1480	21/17913	2.0598e-05	0.000403196	0.00034439	BUB1/AXIN2/CDCA5/FEN1/RAD21/ESPL1/NSMCE2/DDX11/NAA10	9
											GO:0002532	production of molecular mediator involved in inflammatory response	14/1158	72/17913	0.000179522	0.00349282	0.00294077	ALOX5/NLRP7/BTK/CD6/P2RX1/CD96/IL17D/BAP1/LYN/IL4R/ADCY7/CHID1/NLRC3/TLR6	14			GO:0042451	purine nucleoside biosynthetic process	9/1480	21/17913	2.0598e-05	0.000403196	0.00034439	NME1/GMPS/HPRT1/ADK/IMPDH2/IMPDH1/NME7/NME3/NME6	9
											GO:0032496	response to lipopolysaccharide	36/1158	295/17913	0.000180813	0.00350515	0.00295115	CCR7/CTSG/LCN2/PLCG2/LTF/MEF2C/LY86/CCL5/BMP6/IL10RA/CX3CR1/GJB2/AICDA/NLRP7/ZFP36/CD6/GFI1/CASP8/CNR2/CNR1/CD40/LILRB1/PDE4B/CD96/STAP1/CEBPE/STAR/LYN/XBP1/CD180/NR1H3/GNG12/FASLG/CARD8/ADH5/PTPN22	36			GO:0046129	purine ribonucleoside biosynthetic process	9/1480	21/17913	2.0598e-05	0.000403196	0.00034439	NME1/GMPS/HPRT1/ADK/IMPDH2/IMPDH1/NME7/NME3/NME6	9
											GO:0030100	regulation of endocytosis	33/1158	262/17913	0.000183377	0.00354197	0.00298216	CCL19/PCSK9/PLCG2/CLU/PTPRC/CCL21/FCGR2B/IL15/GAS6/PACSIN1/PPP3CC/PACSIN3/LILRB1/NCKAP1L/CD22/LRRK2/CSK/ITGA2/STAP1/VEGFA/CBL/FGR/ARRB2/RSPO1/CD151/NR1H3/HIST1H1A/DOCK2/RAB27A/SCRIB/RAC1/AP2B1/ABCA7	33			GO:0009069	serine family amino acid metabolic process	13/1480	42/17913	2.07529e-05	0.000404758	0.000345724	PSAT1/PHGDH/APIP/GCSH/GART/SLC7A11/AMT/ENOPH1/MTHFD1/SHMT2/CSAD/SLC25A32/MTRR	13
											GO:0014068	positive regulation of phosphatidylinositol 3-kinase signaling	15/1158	81/17913	0.000189034	0.00363518	0.00306063	HCLS1/HCST/CCL5/NCF1/CD28/PLXNB1/PTPN6/FLT3/CBL/FGR/LYN/ERBB3/IRS2/PIK3CD/SEMA4D	15			GO:0006363	termination of RNA polymerase I transcription	11/1480	31/17913	2.11558e-05	0.000410534	0.000350658	CD3EAP/POLR2K/POLR1C/TAF1D/POLR2E/CCNH/POLR1B/POLR1E/TWISTNB/GTF2H3/TAF1C	11
											GO:0048469	cell maturation	24/1158	167/17913	0.000189567	0.00363518	0.00306063	CCL19/SPINK1/CCL21/LGI4/BFSP2/CFTR/IL15/KLF2/BTK/APP/BCL2/POU2F2/BFSP1/LRRK2/REC8/CCR6/VEGFA/SCLT1/XBP1/FLVCR1/AGRN/PTK2B/DLD/NPPC	24			GO:0043648	dicarboxylic acid metabolic process	20/1480	87/17913	2.12016e-05	0.000410534	0.000350658	QPRT/GPT2/IDH2/ADHFE1/AADAT/MTHFD1L/ALDH4A1/SLC19A1/GOT2/ADSSL1/SLC7A11/MTHFD1/MTHFD2/DHFR/GLS/ATIC/SHMT2/SLC25A32/SUCLG2/MTRR	20
											GO:0046128	purine ribonucleoside metabolic process	13/1158	64/17913	0.000191793	0.00366468	0.00308547	GIMAP7/ADA/MOCOS/AK4/LRRK2/PRTFDC1/CASK/AMPD3/ENPP4/GPHN/MOCS3/TJP2/CARD11	13			GO:0007569	cell aging	24/1480	116/17913	2.21585e-05	0.000427524	0.00036517	CDK1/CHEK1/FOXM1/CDKN2B/H2AFX/HMGA1/EEF1E1/NAMPT/CDKN1A/FBXO5/RSL1D1/BCL2L12/DNAJA3/MIF/PRKDC/BRCA2/PRKCD/NEK6/NSMCE2/BMPR1A/YPEL3/NPM1/PNPT1/TP53	24
											GO:0014065	phosphatidylinositol 3-kinase signaling	21/1158	138/17913	0.000209999	0.00399823	0.0033663	HCLS1/HCST/CCL5/NCF1/PPP1R16B/CD28/IER3/PLXNB1/BTN2A2/PIP4K2A/PTPN6/FLT3/CBL/FGR/LYN/ERBB3/IRS2/RASGRP1/NLRC3/PIK3CD/SEMA4D	21			GO:0090175	regulation of establishment of planar polarity	23/1480	109/17913	2.34018e-05	0.0004499	0.000384283	SFRP1/CELSR3/PSMA7/FZD3/PSMA2/FZD6/MLLT3/PSMD14/PSMB8/MED12/ARHGEF19/PSME3/RYK/PSMB3/PSMA3/PSMD13/DVL1/PSMA5/PSMC3/PSMB2/PSMA4/TIAM1/AP2S1	23
											GO:0002793	positive regulation of peptide secretion	34/1158	275/17913	0.00021081	0.00399939	0.00336728	CCL19/BLK/VSNL1/AIM2/RBP4/NMU/CD38/BMP6/NR0B2/TLR1/CFTR/SYBU/IL17RB/SOX4/NLRP1/NLRP2/FERMT1/LRRK2/DDX58/MCU/FGR/AGER/XBP1/GHRL/IL4R/IRS2/CARD8/RASGRP1/ADORA2A/RAC1/PPID/FRMD8/TTN/PTPN22	34			GO:0001701	in utero embryonic development	51/1480	342/17913	2.65388e-05	0.000508394	0.000434245	ASCL2/CCNB1/BMP2/E2F7/NEK2/TMEM100/ASF1B/E2F8/NLE1/EIF2S2/NCAPG2/PEMT/NSDHL/ZP3/RPGRIP1L/MSH2/GINS1/SLC30A1/BYSL/CCNB2/PALB2/ACVRL1/CAPN2/EMG1/TRIM28/ACTL6A/GJB3/HCFC1/BRCA2/PRMT1/CCNB1IP1/STIL/RBBP8/WDR74/UBR3/PLK4/STK3/BCL2L1/RNASEH2B/INPP5K/AMOT/CCM2/PTPN18/TMED2/BMPR1A/PSMC3/NASP/MED21/NBN/TP53/RRP7A	51
											GO:0001768	establishment of T cell polarity	5/1158	10/17913	0.000214403	0.00404165	0.00340285	CCL19/CCR7/CCL21/DOCK8/DOCK2	5			GO:0042559	pteridine-containing compound biosynthetic process	7/1480	13/17913	2.84748e-05	0.000541625	0.00046263	MTHFD1L/GART/MTHFD1/PCBD1/DHFR/ATIC/GCH1	7
											GO:0042535	positive regulation of tumor necrosis factor biosynthetic process	6/1158	15/17913	0.000217154	0.00404165	0.00340285	TLR1/APP/TNFRSF8/CCR2/SPN/AGER	6			GO:1901070	guanosine-containing compound biosynthetic process	7/1480	13/17913	2.84748e-05	0.000541625	0.00046263	NME1/GMPS/IMPDH2/IMPDH1/NME7/NME3/NME6	7
											GO:0046629	gamma-delta T cell activation	6/1158	15/17913	0.000217154	0.00404165	0.00340285	PTPRC/GPR18/CXADR/JAG2/LILRB1/NCKAP1L	6			GO:0016126	sterol biosynthetic process	18/1480	75/17913	2.91982e-05	0.00055343	0.000472712	SQLE/HMGCS1/SCD/MSMO1/CYB5R2/IDI1/ABCG1/FDFT1/ACAT2/MVD/FASN/EBP/NSDHL/RAN/LBR/NFYB/MVK/CYB5R3	18
											GO:0002639	positive regulation of immunoglobulin production	10/1158	41/17913	0.000217266	0.00404165	0.00340285	MZB1/PTPRC/RBP4/CD28/TBX21/XCL1/CD40/XBP1/IL4R/TLR9	10			GO:0071158	positive regulation of cell cycle arrest	19/1480	82/17913	3.00682e-05	0.00056792	0.00048509	CDK1/RNF112/AURKA/CCNB1/E2F1/ARID3A/E2F7/GTSE1/E2F8/BRCA1/CDC25C/PCNA/CDKN1A/TFDP1/TRIAP1/PRMT1/MYBBP1A/PPP2R5B/TP53	19
											GO:0048871	multicellular organismal homeostasis	51/1158	472/17913	0.000217449	0.00404165	0.00340285	CXCR4/LCN2/LTF/RBP4/NMU/CORO1A/CD38/IL20RA/CXADR/RAC2/BMP6/MET/SERPINA3/SASH3/NAPSA/CFTR/IL15/CMKLR1/TP63/IRF4/BCL2/UCP2/CNR1/ADCY6/TCIRG1/CCR2/AQP3/POC1B/FOXO1/CSK/VEGFA/PRLR/AMPD3/PLCL2/GHRL/NR1H3/IL4R/YAP1/ARNTL/PTK2B/NANOS1/LRRK1/INPP5D/ADCY7/PCTP/RAC1/THRA/TLR9/RAB3D/IL20RB/RAB11A	51			GO:0009112	nucleobase metabolic process	10/1480	27/17913	3.27596e-05	0.00061659	0.000526661	PAICS/TYMS/CAD/KDM1A/RRM1/PPAT/GMPS/HPRT1/UMPS/PRPS1	10
											GO:0046640	regulation of alpha-beta T cell proliferation	8/1158	27/17913	0.000218345	0.00404165	0.00340285	RASAL3/PTPRC/ZAP70/CD28/XCL1/CCR2/EBI3/ARG2	8			GO:0006977	DNA damage response, signal transduction by p53 class mediator resulting in cell cycle arrest	15/1480	56/17913	3.36246e-05	0.000630667	0.000538685	CDK1/AURKA/CCNB1/E2F1/ARID3A/E2F7/GTSE1/E2F8/CDC25C/PCNA/CDKN1A/TFDP1/TRIAP1/PRMT1/TP53	15
											GO:1902624	positive regulation of neutrophil migration	8/1158	27/17913	0.000218345	0.00404165	0.00340285	CCL19/CCR7/CD74/RAC2/CCL21/XCL1/NCKAP1L/RAC1	8			GO:0042769	DNA damage response, detection of DNA damage	12/1480	38/17913	3.44e-05	0.000642969	0.000549193	POLD2/DTL/PCNA/RFC2/RPA3/RAD18/RFC4/RFC5/RFC3/RPS3/USP1/POLD1	12
											GO:0060333	interferon-gamma-mediated signaling pathway	16/1158	91/17913	0.000219267	0.00404469	0.00340541	MT2A/HLA-DQB2/HLA-DQA1/HLA-DQA2/HLA-DQB1/IRF4/IRF5/HLA-F/CIITA/TXK/NR1H3/SOCS1/MID1/CDC37/IRF7/IFNGR1	16			GO:0002478	antigen processing and presentation of exogenous peptide antigen	31/1480	174/17913	3.58493e-05	0.00066774	0.000570351	KIF2C/KIF15/KIF4A/CENPE/RACGAP1/KIF18A/KIF11/KIF23/PSMA7/CYBA/PSMA2/KIF22/PSMD14/KIF2A/CAPZA2/PSMB8/CHUK/PSME3/KIF3B/OSBPL1A/DYNC1LI1/PSMB3/PSMA3/PSMD13/PSMA5/PSMC3/PSMB2/PSMA4/DCTN4/CANX/AP2S1	31
											GO:0032945	negative regulation of mononuclear cell proliferation	13/1158	65/17913	0.00022575	0.00413565	0.003482	FCGR2B/BTK/XCL1/LILRB1/BTN2A2/CLEC4G/PTPN6/FOXJ1/SPN/PAWR/ARG2/INPP5D/IL20RB	13			GO:0060218	hematopoietic stem cell differentiation	19/1480	83/17913	3.60117e-05	0.000668452	0.000570959	SFRP1/PSMA7/PSMA2/PUS7/PSMD14/PSMB8/NFE2L2/PSME3/PSMB3/HSPA9/PSMA3/PSMD13/PSMA5/PSMC3/PSMB2/PSMA4/TP53/N4BP2L2/XRCC5	19
											GO:0050672	negative regulation of lymphocyte proliferation	13/1158	65/17913	0.00022575	0.00413565	0.003482	FCGR2B/BTK/XCL1/LILRB1/BTN2A2/CLEC4G/PTPN6/FOXJ1/SPN/PAWR/ARG2/INPP5D/IL20RB	13			GO:0043044	ATP-dependent chromatin remodeling	18/1480	77/17913	4.26016e-05	0.000788057	0.00067312	OIP5/CENPA/CENPW/CENPH/HJURP/CENPN/CENPM/CENPK/ITGB3BP/MIS18A/CENPQ/CENPP/ACTL6A/CENPO/SMARCC1/NASP/CENPT/NPM1	18
											GO:0006644	phospholipid metabolic process	45/1158	402/17913	0.000229588	0.00419155	0.00352906	CCL19/CD19/CCR7/PCSK9/PLCG2/AGAP2/PLEK/CCL21/PLA2G12B/NKX2-1/IDH1/SLC44A3/WDR91/GATA6/SLC27A1/TMEM38B/PIP4K2A/SERINC5/FLT3/PLBD1/FGR/LDLR/LYN/CRLS1/LPCAT2/GDE1/SH3YL1/LPCAT3/PIGX/PTK2B/SLC44A1/SOCS1/INPP5D/PCTP/LPGAT1/PLSCR1/PLA2G12A/CETP/DGKA/PIK3CD/PIGP/PGAP1/PLEKHA2/CPNE3/SERINC3	45			GO:0006733	oxidoreduction coenzyme metabolic process	33/1480	192/17913	4.31526e-05	0.000795515	0.00067949	QPRT/MLXIPL/PDSS1/IDH2/PGD/ALDOC/NAMPT/ZBTB20/EIF6/NUP37/TP53I3/NUP155/PFKFB4/TKT/RAE1/ENO3/LDHA/ENO1/PFKL/GALK1/OGT/COQ3/PFKM/TPI1/RPIA/NUP35/GAPDH/PGK1/NUP107/SEH1L/TP53/FMO1/PDHB	33
											GO:0051701	interaction with host	28/1158	211/17913	0.000231326	0.00420886	0.00354364	CXCR4/ACE2/ITGB7/CR2/CCL8/CD74/CXADR/MET/SLAMF1/CDH1/CHMP4C/GAS6/SELPLG/CASP8/CLEC4G/EPHA2/ITGA2/CBL/LDLR/SERPINB9/SCRIB/GPR15/CD209/LAMP1/FUCA2/PPID/SMAD3/ZNF502	28			GO:0051782	negative regulation of cell division	8/1480	18/17913	4.38716e-05	0.00080601	0.000688454	MYC/ASPM/E2F7/E2F8/BLM/AURKB/ORC6/ZFYVE19	8
											GO:0016447	somatic recombination of immunoglobulin gene segments	11/1158	49/17913	0.000234621	0.00425429	0.00358189	PTPRC/BATF/BCL6/AICDA/CD28/TBX21/CD40/IL27RA/CCR6/SWAP70/UNG	11			GO:0072524	pyridine-containing compound metabolic process	32/1480	184/17913	4.4188e-05	0.000809061	0.00069106	PSAT1/QPRT/MLXIPL/IDH2/PGD/ALDOC/NAMPT/ZBTB20/EIF6/NUP37/TP53I3/NUP155/PFKFB4/TKT/RAE1/ENO3/LDHA/ENO1/PFKL/GALK1/OGT/PFKM/TPI1/RPIA/NUP35/GAPDH/PGK1/NUP107/SEH1L/TP53/FMO1/PDHB	32
											GO:0042402	cellular biogenic amine catabolic process	7/1158	21/17913	0.000241069	0.00434168	0.00365547	CHDH/IDO2/KYNU/PAOX/SLC44A1/HNMT/ALDH7A1	7			GO:0019884	antigen processing and presentation of exogenous antigen	31/1480	176/17913	4.49857e-05	0.000820875	0.000701151	KIF2C/KIF15/KIF4A/CENPE/RACGAP1/KIF18A/KIF11/KIF23/PSMA7/CYBA/PSMA2/KIF22/PSMD14/KIF2A/CAPZA2/PSMB8/CHUK/PSME3/KIF3B/OSBPL1A/DYNC1LI1/PSMB3/PSMA3/PSMD13/PSMA5/PSMC3/PSMB2/PSMA4/DCTN4/CANX/AP2S1	31
											GO:0050802	circadian sleep/wake cycle, sleep	7/1158	21/17913	0.000241069	0.00434168	0.00365547	PTGDS/NMU/ADA/STAR/GHRL/ADORA2A/SRD5A1	7			GO:0009145	purine nucleoside triphosphate biosynthetic process	29/1480	160/17913	4.56734e-05	0.000830607	0.000709464	MLXIPL/ALDOC/ZBTB20/PINK1/EIF6/NUP37/NUP155/PFKFB4/NME1/RAE1/ENO3/LDHA/ENO1/PFKL/GALK1/ADK/OGT/PFKM/LDHC/TPI1/NUP35/NME7/NME3/GAPDH/PGK1/NUP107/SEH1L/TP53/NME6	29
											GO:0007204	positive regulation of cytosolic calcium ion concentration	32/1158	255/17913	0.000243909	0.00437804	0.00368608	CCL19/CD19/CCR7/CXCL13/CD52/PLCG2/PTPRC/MS4A1/S1PR4/NMU/CORO1A/CD38/LCK/CCL21/CD24/BCL2/XCL1/CNR1/MYO5A/P2RX5/TMEM38B/TRPA1/PTPN6/GSTM2/SWAP70/LYN/GHRL/BCAP31/GPR157/FASLG/PTK2B/CACNA1D	32			GO:0000096	sulfur amino acid metabolic process	12/1480	39/17913	4.59769e-05	0.000833312	0.000711774	DPEP1/AHCY/APIP/SMS/ADO/SLC7A11/ENOPH1/MTHFD1/NFS1/CSAD/COMT/MTRR	12
											GO:0042088	T-helper 1 type immune response	10/1158	42/17913	0.000268816	0.00480893	0.00404886	CCL19/IL18RAP/XCL1/CCR2/IL27RA/EBI3/SPN/IL4R/JAK3/TMEM98	10			GO:0070198	protein localization to chromosome, telomeric region	10/1480	28/17913	4.71999e-05	0.000849756	0.00072582	DKC1/CCT6A/CCT5/TCP1/BRCA2/POT1/CCT2/CCT7/CCT4/XRCC5	10
											GO:0031343	positive regulation of cell killing	11/1158	50/17913	0.000283439	0.00504457	0.00424726	PTPRC/VAV1/IL18RAP/LAG3/XCL1/SH2D1A/NCR3/STAP1/HLA-F/RASGRP1/LAMP1	11			GO:0071168	protein localization to chromatin	10/1480	28/17913	4.71999e-05	0.000849756	0.00072582	CDCA5/ESCO2/HIST1H1B/PLK1/H2AFY2/RUVBL2/MCM8/MSH2/EZH2/RAD21	10
											GO:0002702	positive regulation of production of molecular mediator of immune response	16/1158	93/17913	0.000283881	0.00504457	0.00424726	MZB1/PTPRC/RBP4/CD74/SASH3/CD28/TBX21/XCL1/CD40/LILRB1/DDX58/HLA-F/PGC/XBP1/IL4R/TLR9	16			GO:0000729	DNA double-strand break processing	9/1480	23/17913	4.91908e-05	0.000878049	0.000749987	BRCA1/BLM/UBE2V2/RAD50/RBBP8/DNA2/BARD1/NBN/UBE2N	9
											GO:0071621	granulocyte chemotaxis	15/1158	84/17913	0.000286631	0.00507568	0.00427346	CCL19/CCR7/CXCL3/VAV1/CD74/CXADR/CCL5/RAC2/CCL21/CMKLR1/XCL1/NCKAP1L/PDE4B/RAC1/PIK3CD	15			GO:0006297	nucleotide-excision repair, DNA gap filling	9/1480	23/17913	4.91908e-05	0.000878049	0.000749987	POLD2/PCNA/RFC2/RPA3/RFC4/RFC5/RFC3/LIG1/POLD1	9
											GO:0002717	positive regulation of natural killer cell mediated immunity	8/1158	28/17913	0.000288488	0.00507568	0.00427346	VAV1/IL18RAP/LAG3/SH2D1A/NCR3/HLA-F/RASGRP1/LAMP1	8			GO:0032070	regulation of deoxyribonuclease activity	6/1480	10/17913	4.94239e-05	0.000878049	0.000749987	PCNA/PRKCD/HMGB1/RPS3/DDX11/NPM1	6
											GO:0050869	negative regulation of B cell activation	8/1158	28/17913	0.000288488	0.00507568	0.00427346	BANK1/BCL6/FCGR2B/BTK/HMGB3/FOXJ1/PAWR/INPP5D	8			GO:0051315	attachment of mitotic spindle microtubules to kinetochore	6/1480	10/17913	4.94239e-05	0.000878049	0.000749987	KIF2C/CDT1/CENPE/NDC80/CHAMP1/SEH1L	6
											GO:0042092	type 2 immune response	9/1158	35/17913	0.000291485	0.00511154	0.00430365	BATF/CD74/BCL6/TBX21/XCL1/CCR2/IL27RA/ARG2/IL4R	9			GO:2001022	positive regulation of response to DNA damage stimulus	20/1480	92/17913	5.00146e-05	0.00088562	0.000756453	MYC/FOXM1/BRCA1/PCNA/PMAIP1/H2AFX/EEF1E1/UBE2V2/TRIM28/PRKDC/NSMCE1/PRKCD/NPAS2/TMEM161A/HMGB1/MAD2L2/RPS3/DDX11/EYA1/UBE2N	20
											GO:0043123	positive regulation of I-kappaB kinase/NF-kappaB signaling	24/1158	172/17913	0.00029786	0.0052062	0.00438334	CCL19/CCR7/LTF/PIM2/HMOX1/TSPAN6/CD74/PRKCB/CCL21/BIRC3/CX3CR1/CASP8/NDFIP2/CD40/UNC5CL/SECTM1/MAP3K14/FASLG/LTBR/PLEKHG5/TLR9/CARD11/TLR6/SLC35B2	24			GO:0006397	mRNA processing	67/1480	499/17913	5.09867e-05	0.000899874	0.000768628	CCNB1/SNRPB/KDM1A/RALY/SRPK1/SLBP/SNRPF/LSM4/CTNNBL1/SNRPE/THOC3/GEMIN6/WDR77/PTBP2/POLR2K/GTF2F2/ACIN1/PTBP1/DHX15/CELF6/LSM5/SNRNP25/DDX17/CPSF3/SNRPA1/RNASEL/RPUSD3/STRAP/TTF2/SNRPG/CSTF2/PPIL1/PRPF6/PTBP3/BARD1/POLR2E/CPSF1/RNF40/SNRPD1/CCNH/POLR2I/THOC7/CSTF1/C1QBP/SF3B3/POLR2J/PABPC1/TGS1/TSEN15/NONO/PQBP1/CRNKL1/CLP1/GEMIN4/NCBP1/PUF60/GTF2H3/AKAP17A/SNRPD2/NUDT21/PNPT1/RBM39/RBM25/ZCRB1/S…	67
											GO:0032418	lysosome localization	13/1158	67/17913	0.000309304	0.00537559	0.00452597	HMOX1/RAC2/LAT2/LAT/BTK/CBL/FGR/LYN/IL4R/RASGRP1/UNC13D/PIK3CD/MILR1	13			GO:0001522	pseudouridine synthesis	7/1480	14/17913	5.28805e-05	0.000927218	0.000791984	DKC1/PUS7/PUS1/RPUSD3/NHP2/RPUSD1/TRUB1	7
											GO:0001501	skeletal system development	51/1158	479/17913	0.000309568	0.00537559	0.00452597	LTF/PTPRC/FLI1/RBP4/HOXB9/MEF2C/ARSE/BMP6/BMP5/SP5/JAG2/CMKLR1/HOXA13/TP63/GRHL2/HOXA9/SOX4/HOXB8/INSIG1/PLXNB1/RASSF2/ETS2/MUSTN1/LILRB1/TMEM38B/PIP4K2A/EPHA2/PTPN6/WNT5B/HMGA2/FGR/ANKH/MSX1/PEX7/GHRL/HOXA10/FLVCR1/LRRK1/COL19A1/RDH10/ZNF385A/ACVR2A/NPPC/POR/SRD5A1/THRA/FGFRL1/IFT140/SMAD3/SBDS/SEMA4D	51			GO:1904814	regulation of protein localization to chromosome, telomeric region	7/1480	14/17913	5.28805e-05	0.000927218	0.000791984	DKC1/CCT6A/CCT5/TCP1/CCT2/CCT7/CCT4	7
											GO:0002792	negative regulation of peptide secretion	21/1158	142/17913	0.00031376	0.0054307	0.00457237	VSNL1/BANK1/CD74/FCGR2B/NLRP7/GAS6/UCP2/CYP51A1/LILRB1/BTN2A2/IL27RA/CD22/RHBDF2/NDUFAF2/ARG2/GHRL/NR1H3/CARD8/ANXA4/TLR6/PTPN22	21			GO:0051493	regulation of cytoskeleton organization	64/1480	472/17913	5.55736e-05	0.000971274	0.000829615	TPX2/SFRP1/AURKA/SKA3/CHEK1/GPSM2/PLK1/NEK2/ECT2/KIF18A/VASP/KIF11/BRCA1/ASAP3/SPAG5/CRIPAK/NCKAP1/POC1A/AKAP13/TACC3/SEMA3E/CIT/PROX1/PSRC1/TRPM2/CKAP2/CHORDC1/KAT2B/RAE1/SKA1/FGF13/RASA1/WHAMM/CAPN2/STIL/PRKCD/KATNB1/MAPRE1/CHMP5/PLK4/ARHGEF19/TWF1/MID1IP1/SDC4/RAB6C/AP1AR/KIAA1211/INPP5K/RPS3/CFL1/WASF2/CHMP2B/ARL2/DLG1/CCNF/DRG1/CENPJ/NPM1/CDK5/CTTN/BIN1/SKA2/CEP76/RAPGEF3	64
											GO:0032695	negative regulation of interleukin-12 production	6/1158	16/17913	0.000328498	0.0056491	0.00475624	TIGIT/SLAMF1/CMKLR1/LILRB1/ARRB2/JAK3	6			GO:0006415	translational termination	21/1480	100/17913	5.62226e-05	0.000979437	0.000836587	MRPL13/MRPL15/MRPS23/MRPL1/MRPL36/MRPL3/MRPL17/MRPL4/MRPS12/MRPL23/MRPS7/MRPL42/MRPL50/MRPL37/MRPL45/MRPL41/OGFOD1/APEH/ETF1/MRPL40/MRPL44	21
											GO:0033631	cell-cell adhesion mediated by integrin	6/1158	16/17913	0.000328498	0.0056491	0.00475624	CXCL13/CCL5/ADA/SKAP1/FERMT3/SWAP70	6			GO:0032212	positive regulation of telomere maintenance via telomerase	11/1480	34/17913	5.67046e-05	0.000984647	0.000841037	NEK2/DKC1/CCT6A/CCT5/AURKB/TCP1/POT1/CCT2/CCT7/CCT4/XRCC5	11
											GO:0043300	regulation of leukocyte degranulation	10/1158	43/17913	0.000330212	0.0056565	0.00476248	HMOX1/RAC2/FCGR2B/CCR2/HLA-F/FGR/LYN/IL4R/UNC13D/LAMP1	10			GO:0046148	pigment biosynthetic process	14/1480	52/17913	5.74421e-05	0.000994248	0.000849238	CDH3/GPR143/PAICS/OCA2/PPAT/CPOX/SLC7A11/GMPS/HPRT1/PRPS1/SLC25A39/HMBS/NFE2L1/SLC11A2	14
											GO:0045123	cellular extravasation	12/1158	59/17913	0.00033105	0.0056565	0.00476248	ITGB7/CXCL12/CCL21/CX3CR1/SELPLG/CCR2/IL27RA/SELL/SPN/AGER/PIK3CD/PODXL2	12			GO:0051302	regulation of cell division	29/1480	162/17913	5.77428e-05	0.000996249	0.000850947	EREG/MYC/FGF9/PRC1/KIF20A/ASPM/CDC25B/E2F7/PLK1/RACGAP1/ECT2/E2F8/CDC6/KIF18B/KIF20B/KIF23/CIT/BLM/INCENP/AURKB/KIF14/PKP4/BRCA2/CETN2/KIF3B/BCL2L1/ORC6/MYO19/ZFYVE19	29
											GO:0042094	interleukin-2 biosynthetic process	7/1158	22/17913	0.000333949	0.00568781	0.00478884	PTPRC/LAG3/CD28/IRF4/ZFP36/PAWR/CARD11	7			GO:0043624	cellular protein complex disassembly	33/1480	195/17913	5.92202e-05	0.00101201	0.000864407	KIF2C/KIF18A/KIF18B/MRPL13/MICAL1/CKAP2/MRPL15/MRPS23/MRPL1/FGF13/MRPL36/MRPL3/MRPL17/MRPL4/KIF2A/MRPS12/CKAP5/KATNB1/MRPL23/MRPS7/MRPL42/MRPL50/MRPL37/MID1IP1/KIAA1211/MRPL45/MRPL41/CFL1/OGFOD1/APEH/ETF1/MRPL40/MRPL44	33
											GO:0002712	regulation of B cell mediated immunity	11/1158	51/17913	0.000340544	0.00574506	0.00483703	PTPRC/BCL6/FCGR2B/CD28/TBX21/BTK/XCL1/CD40/IL27RA/PTPN6/FOXJ1	11			GO:0046890	regulation of lipid biosynthetic process	33/1480	195/17913	5.92202e-05	0.00101201	0.000864407	SQLE/DGAT2/BMP2/HMGCS1/MLXIPL/SCD/ACADVL/BRCA1/FITM2/IDI1/ABCG1/FDFT1/PROX1/MVD/ZBTB20/EIF6/CDK4/FASN/APOC2/ZP3/SIK1/STARD4/RAN/FGFR4/CAPN2/NFYB/ACSL3/PRKCD/PIBF1/MID1IP1/SCARB1/MVK/CYP27B1	33
											GO:0002889	regulation of immunoglobulin mediated immune response	11/1158	51/17913	0.000340544	0.00574506	0.00483703	PTPRC/BCL6/FCGR2B/CD28/TBX21/BTK/XCL1/CD40/IL27RA/PTPN6/FOXJ1	11			GO:1902806	regulation of cell cycle G1/S phase transition	33/1480	195/17913	5.92202e-05	0.00101201	0.000864407	CDK1/FAM83D/AURKA/CCNB1/E2F1/CDKN2B/ARID3A/E2F7/GTSE1/E2F8/CDC25C/CDC6/PCNA/CDK4/RFWD3/CDKN1A/CCNE1/CCND2/BID/ZNF655/TFDP1/RIPK1/PRKDC/KIF14/EZH2/TRIAP1/PRMT1/WEE1/APEX1/EIF4G1/PHB2/DDRGK1/TP53	33
											GO:0045620	negative regulation of lymphocyte differentiation	11/1158	51/17913	0.000340544	0.00574506	0.00483703	CD74/LAG3/RUNX3/BCL6/TBX21/HMGB3/FOXJ1/DTX1/IL4R/JAK3/SOCS1	11			GO:0001736	establishment of planar polarity	24/1480	123/17913	6.02762e-05	0.00101732	0.000868943	SFRP1/CELSR3/PSMA7/FZD3/PSMA2/RPGRIP1L/FZD6/MLLT3/PSMD14/PSMB8/MED12/ARHGEF19/PSME3/RYK/PSMB3/PSMA3/PSMD13/DVL1/PSMA5/PSMC3/PSMB2/PSMA4/TIAM1/AP2S1	24
											GO:0090218	positive regulation of lipid kinase activity	9/1158	36/17913	0.000366577	0.00614782	0.00517614	CCL19/CD19/CCR7/AGAP2/CCL21/FLT3/FGR/LYN/PTK2B	9			GO:0007164	establishment of tissue polarity	24/1480	123/17913	6.02762e-05	0.00101732	0.000868943	SFRP1/CELSR3/PSMA7/FZD3/PSMA2/RPGRIP1L/FZD6/MLLT3/PSMD14/PSMB8/MED12/ARHGEF19/PSME3/RYK/PSMB3/PSMA3/PSMD13/DVL1/PSMA5/PSMC3/PSMB2/PSMA4/TIAM1/AP2S1	24
											GO:0009116	nucleoside metabolic process	18/1158	114/17913	0.000366724	0.00614782	0.00517614	GIMAP7/AICDA/ADA/MACROD1/APOBEC3G/MOCOS/AK4/LRRK2/PRTFDC1/CASK/AMPD3/ENPP4/CTPS2/CMPK1/GPHN/MOCS3/TJP2/CARD11	18			GO:0006695	cholesterol biosynthetic process	17/1480	72/17913	6.02869e-05	0.00101732	0.000868943	SQLE/HMGCS1/SCD/MSMO1/IDI1/ABCG1/FDFT1/ACAT2/MVD/FASN/EBP/NSDHL/RAN/LBR/NFYB/MVK/CYB5R3	17
											GO:0001767	establishment of lymphocyte polarity	5/1158	11/17913	0.000372152	0.00616131	0.0051875	CCL19/CCR7/CCL21/DOCK8/DOCK2	5			GO:1902653	secondary alcohol biosynthetic process	17/1480	72/17913	6.02869e-05	0.00101732	0.000868943	SQLE/HMGCS1/SCD/MSMO1/IDI1/ABCG1/FDFT1/ACAT2/MVD/FASN/EBP/NSDHL/RAN/LBR/NFYB/MVK/CYB5R3	17
											GO:0002323	natural killer cell activation involved in immune response	5/1158	11/17913	0.000372152	0.00616131	0.0051875	CORO1A/HLA-F/RAB27A/UNC13D/LAMP1	5			GO:0070125	mitochondrial translational elongation	19/1480	86/17913	6.06022e-05	0.00101944	0.000870758	MRPL13/MRPL15/MRPS23/MRPL1/MRPL36/MRPL3/MRPL17/MRPL4/MRPS12/MRPL23/MRPS7/MRPL42/MRPL50/MRPL37/MRPL45/MRPL41/GFM1/MRPL40/MRPL44	19
											GO:0002604	regulation of dendritic cell antigen processing and presentation	5/1158	11/17913	0.000372152	0.00616131	0.0051875	CCL19/CCR7/CD74/CCL21/FCGR2B	5			GO:0010833	telomere maintenance via telomere lengthening	18/1480	79/17913	6.12012e-05	0.00102631	0.000876625	RAD51/NEK2/DKC1/CCT6A/CCT5/AURKB/PTGES3/TCP1/RAD50/NHP2/POT1/CCT2/HSP90AB1/NAT10/CCT7/CCT4/ZBTB48/XRCC5	18
											GO:0045059	positive thymic T cell selection	5/1158	11/17913	0.000372152	0.00616131	0.0051875	PTPRC/ZAP70/CD3D/CD74/DOCK2	5			GO:0019362	pyridine nucleotide metabolic process	31/1480	179/17913	6.26741e-05	0.0010445	0.000892163	QPRT/MLXIPL/IDH2/PGD/ALDOC/NAMPT/ZBTB20/EIF6/NUP37/TP53I3/NUP155/PFKFB4/TKT/RAE1/ENO3/LDHA/ENO1/PFKL/GALK1/OGT/PFKM/TPI1/RPIA/NUP35/GAPDH/PGK1/NUP107/SEH1L/TP53/FMO1/PDHB	31
											GO:0046330	positive regulation of JNK cascade	19/1158	124/17913	0.000377501	0.00620585	0.00522499	CCL19/CCR7/CD27/NOX1/NCF1/CCL21/MAP4K1/FCGR2B/TPD52L1/SLAMF1/APP/RASSF2/UNC5CL/AGER/RASGRP1/PTK2B/LTBR/TLR9/TLR6	19			GO:0046496	nicotinamide nucleotide metabolic process	31/1480	179/17913	6.26741e-05	0.0010445	0.000892163	QPRT/MLXIPL/IDH2/PGD/ALDOC/NAMPT/ZBTB20/EIF6/NUP37/TP53I3/NUP155/PFKFB4/TKT/RAE1/ENO3/LDHA/ENO1/PFKL/GALK1/OGT/PFKM/TPI1/RPIA/NUP35/GAPDH/PGK1/NUP107/SEH1L/TP53/FMO1/PDHB	31
											GO:0042542	response to hydrogen peroxide	21/1158	144/17913	0.000380743	0.00620585	0.00522499	LCN2/HMOX1/IL18RAP/MET/MYB/ADA/KLF2/TXNIP/BCL2/NQO1/PYCR1/SIGMAR1/LRRK2/FOXO1/TRPA1/TXN/STAR/PAWR/GLRX2/ZNF580/PTK2B	21			GO:0006090	pyruvate metabolic process	27/1480	147/17913	6.49918e-05	0.00107974	0.00092226	MLXIPL/GLO1/ALDOC/ZBTB20/EIF6/NUP37/NUP155/LDHB/PFKFB4/RAE1/VDAC1/ENO3/LDHA/ENO1/PFKL/GALK1/OGT/PFKM/LDHC/TPI1/NUP35/GAPDH/PGK1/NUP107/SEH1L/TP53/PDHB	27
											GO:0030260	entry into host cell	20/1158	134/17913	0.000381827	0.00620585	0.00522499	CXCR4/ACE2/ITGB7/CR2/CD74/CXADR/MET/SLAMF1/CDH1/GAS6/SELPLG/CLEC4G/EPHA2/ITGA2/CBL/LDLR/GPR15/CD209/LAMP1/FUCA2	20			GO:0006220	pyrimidine nucleotide metabolic process	15/1480	59/17913	6.51895e-05	0.00107974	0.00092226	NTHL1/TYMS/CAD/DTYMK/NME1/AGPAT5/DCK/CDIPT/DCTD/UMPS/PRPS1/NME7/NME3/UCK2/NME6	15
											GO:0044409	entry into host	20/1158	134/17913	0.000381827	0.00620585	0.00522499	CXCR4/ACE2/ITGB7/CR2/CD74/CXADR/MET/SLAMF1/CDH1/GAS6/SELPLG/CLEC4G/EPHA2/ITGA2/CBL/LDLR/GPR15/CD209/LAMP1/FUCA2	20			GO:0046134	pyrimidine nucleoside biosynthetic process	10/1480	29/17913	6.67313e-05	0.00110189	0.000941177	TK1/CAD/DTYMK/NME1/DCK/UMPS/NME7/NME3/UCK2/NME6	10
											GO:0051806	entry into cell of other organism involved in symbiotic interaction	20/1158	134/17913	0.000381827	0.00620585	0.00522499	CXCR4/ACE2/ITGB7/CR2/CD74/CXADR/MET/SLAMF1/CDH1/GAS6/SELPLG/CLEC4G/EPHA2/ITGA2/CBL/LDLR/GPR15/CD209/LAMP1/FUCA2	20			GO:0007568	aging	47/1480	318/17913	6.75889e-05	0.00110924	0.00094746	CLDN1/SLC12A2/CDK1/FOS/CHEK1/FOXM1/CDKN2B/RAD54L/IRAK1/H2AFX/HMGA1/EEF1E1/NAMPT/RPN2/TYMS/NUDT1/CDKN1A/FBXO5/MSH2/AURKB/RSL1D1/BCL2L12/ENO3/JUND/DNAJA3/MIF/PRKDC/LITAF/BRCA2/GNRH1/PRKCD/NEK6/EEF2/NSMCE2/NFE2L2/POLB/CACYBP/EIF2S1/APEX1/TNFRSF1B/BMPR1A/YPEL3/NPM1/MSH6/PNPT1/TP53/CANX	47
											GO:0051828	entry into other organism involved in symbiotic interaction	20/1158	134/17913	0.000381827	0.00620585	0.00522499	CXCR4/ACE2/ITGB7/CR2/CD74/CXADR/MET/SLAMF1/CDH1/GAS6/SELPLG/CLEC4G/EPHA2/ITGA2/CBL/LDLR/GPR15/CD209/LAMP1/FUCA2	20			GO:0072330	monocarboxylic acid biosynthetic process	47/1480	318/17913	6.75889e-05	0.00110924	0.00094746	ACCS/MLXIPL/SCD/SLC27A5/ACADVL/BRCA1/MGLL/ALDOC/PROX1/ZBTB20/EIF6/CYP39A1/NUP37/FASN/NUP155/ACOT7/APOC2/PFKFB4/RAE1/STARD4/TECR/FGFR4/ENO3/LDHA/ENO1/PFKL/PTGES3/GALK1/MIF/OGT/PTGES2/ACSL3/PFKM/LDHC/TPI1/HSD17B12/PIBF1/MID1IP1/OSBPL1A/ALOX15B/NUP35/HSD17B4/GAPDH/PGK1/NUP107/SEH1L/TP53	47
											GO:0071622	regulation of granulocyte chemotaxis	10/1158	44/17913	0.000402871	0.00652798	0.00549621	CCL19/CCR7/CD74/CCL5/RAC2/CCL21/CMKLR1/XCL1/NCKAP1L/RAC1	10			GO:0031109	microtubule polymerization or depolymerization	20/1480	94/17913	6.90169e-05	0.00112581	0.000961614	SKA3/KIF2C/KIF18A/KIF18B/PSRC1/CKAP2/FBXO5/SKA1/FGF13/KIF2A/CKAP5/KATNB1/MAPRE1/TUBGCP6/MID1IP1/RPS3/ARL2/DRG1/CENPJ/SKA2	20
											GO:0042116	macrophage activation	16/1158	96/17913	0.000411443	0.00664668	0.00559615	CLU/PTPRC/CD74/FCGR2B/TLR1/APP/LRRK2/STAP1/LDLR/AGER/NR1H3/IL4R/TLR7/TREX1/JMJD6/TLR6	16			GO:2001243	negative regulation of intrinsic apoptotic signaling pathway	20/1480	94/17913	6.90169e-05	0.00112581	0.000961614	TRAP1/PINK1/KDM1A/TXNDC12/FIGNL1/BCL2L12/GRINA/BID/ENO1/MIF/ATAD5/TRIAP1/RRM2B/TMEM161A/NFE2L2/BCL2L1/RTKN2/MAPK7/NONO/IVNS1ABP	20
											GO:0032720	negative regulation of tumor necrosis factor production	13/1158	69/17913	0.000417877	0.00673023	0.0056665	GPR18/SLAMF1/GAS6/POMC/LILRB1/IL27RA/PTPN6/ARRB2/ARG2/GHRL/CHRNA7/NLRC3/PTPN22	13			GO:0046655	folic acid metabolic process	8/1480	19/17913	7.02956e-05	0.00114321	0.000976471	MTHFD1L/SLC19A1/MTHFD1/MTHFD2/DHFR/SHMT2/SLC25A32/MTRR	8
											GO:0051896	regulation of protein kinase B signaling	30/1158	241/17913	0.000431222	0.00692423	0.00582984	CCL19/CD19/CCR7/HCLS1/BANK1/GDF15/VAV1/LCK/TRIB3/RAC2/MET/CCL21/CX3CR1/ICOS/CD28/NRG1/GAS6/BTN2A2/EPHA2/TRAT1/TXN/HSP90AA1/SPRY2/ARRB2/ERBB3/SEMA5A/RHOG/IRS2/RAC1/PIK3CD	30			GO:0009201	ribonucleoside triphosphate biosynthetic process	29/1480	164/17913	7.26163e-05	0.00117739	0.00100567	MLXIPL/ALDOC/ZBTB20/PINK1/EIF6/NUP37/NUP155/PFKFB4/NME1/RAE1/ENO3/LDHA/ENO1/PFKL/GALK1/OGT/PFKM/LDHC/TPI1/NUP35/NME7/NME3/UCK2/GAPDH/PGK1/NUP107/SEH1L/TP53/NME6	29
											GO:0070304	positive regulation of stress-activated protein kinase signaling cascade	22/1158	156/17913	0.000450135	0.00720621	0.00606725	CCL19/CCR7/CD27/NOX1/NCF1/CCL21/MAP4K1/FCGR2B/TPD52L1/SLAMF1/APP/RASSF2/UNC5CL/VEGFA/LYN/AGER/RASGRP1/PTK2B/MID1/LTBR/TLR9/TLR6	22			GO:0030488	tRNA methylation	9/1480	24/17913	7.29525e-05	0.00117929	0.00100729	WDR4/HSD17B10/TRMT61B/TRMT11/FTSJ1/TRMT5/TRMT6/METTL1/METTL6	9
											GO:0009310	amine catabolic process	7/1158	23/17913	0.000453444	0.00721585	0.00607537	CHDH/IDO2/KYNU/PAOX/SLC44A1/HNMT/ALDH7A1	7			GO:0006361	transcription initiation from RNA polymerase I promoter	11/1480	35/17913	7.65585e-05	0.00123388	0.00105392	CD3EAP/POLR2K/POLR1C/TAF1D/POLR2E/CCNH/POLR1B/POLR1E/TWISTNB/GTF2H3/TAF1C	11
											GO:0050857	positive regulation of antigen receptor-mediated signaling pathway	7/1158	23/17913	0.000453444	0.00721585	0.00607537	CCR7/PTPRC/LCK/PRKCB/ADA/TRAT1/STAP1	7			GO:0034504	protein localization to nucleus	36/1480	223/17913	7.73196e-05	0.00124242	0.00106122	CDK1/SOX9/FGF9/PLK1/ECT2/GTSE1/DKC1/RRS1/IPO5/RPF2/NOLC1/CCT6A/CDKN1A/CCT5/RAN/BYSL/CDK5RAP3/RANGAP1/BCL3/TRIM28/IPO4/IPO11/TCP1/PRKCD/NMD3/CCT2/BARD1/DVL1/KAT7/CCT7/ARL2/NUTF2/CDK5/PHB2/TP53/CCT4	36
											GO:0002287	alpha-beta T cell activation involved in immune response	12/1158	61/17913	0.000457164	0.00723187	0.00608885	CCL19/BATF/BCL6/MYB/TBX21/IRF4/LY9/SPN/EOMES/IL4R/JAK3/TMEM98	12			GO:0070317	negative regulation of G0 to G1 transition	12/1480	41/17913	7.95154e-05	0.0012739	0.00108811	CHEK1/E2F1/RRM2/RAD51/BRCA1/CBX3/CDC7/TFDP1/EZH2/RBBP8/PPP2R5B/EHMT2	12
											GO:0002293	alpha-beta T cell differentiation involved in immune response	12/1158	61/17913	0.000457164	0.00723187	0.00608885	CCL19/BATF/BCL6/MYB/TBX21/IRF4/LY9/SPN/EOMES/IL4R/JAK3/TMEM98	12			GO:0006096	glycolytic process	22/1480	110/17913	8.20545e-05	0.00131068	0.00111952	MLXIPL/ALDOC/ZBTB20/EIF6/NUP37/NUP155/PFKFB4/RAE1/ENO3/LDHA/ENO1/PFKL/GALK1/OGT/PFKM/TPI1/NUP35/GAPDH/PGK1/NUP107/SEH1L/TP53	22
											GO:0019882	antigen processing and presentation	28/1158	220/17913	0.000461641	0.00728109	0.00613029	CCL19/CCR7/CD74/HLA-DQB2/LAG3/HLA-DQA1/HLA-DMB/NCF1/HLA-DMA/CD8A/CCL21/HLA-DQA2/FCGR2B/HLA-DQB1/ERAP2/RAB33A/HLA-DOB/MARCH1/HLA-F/NCF4/DCTN5/HLA-DOA/BCAP31/RAB27A/RAB32/TREX1/CD209/AP2B1	28			GO:0000375	RNA splicing, via transesterification reactions	50/1480	348/17913	8.3739e-05	0.00133363	0.00113912	SNRPB/KDM1A/RALY/SRPK1/SNRPF/LSM4/CTNNBL1/SNRPE/GEMIN6/WDR77/PTBP2/POLR2K/GTF2F2/PTBP1/DHX15/CELF6/LSM5/SNRNP25/DDX17/CPSF3/SNRPA1/STRAP/SNRPG/CSTF2/PPIL1/DBR1/PRPF6/POLR2E/CPSF1/SNRPD1/POLR2I/CSTF1/C1QBP/SF3B3/POLR2J/PABPC1/TGS1/PQBP1/CRNKL1/CLP1/GEMIN4/NCBP1/PUF60/SNRPD2/NUDT21/RBM25/ZCRB1/SYNCRIP/SRPK2/GEMIN5	50
											GO:0002902	regulation of B cell apoptotic process	6/1158	17/17913	0.000480028	0.00750102	0.00631546	CD74/BCL6/ADA/BTK/MIR17HG/IRS2	6			GO:0002200	somatic diversification of immune receptors	16/1480	67/17913	8.51847e-05	0.00134574	0.00114946	EXO1/TFRC/HSPD1/TCF7/HMGB2/CTNNBL1/POLQ/MSH2/PRKDC/ATAD5/EXOSC3/HMGB1/POLB/MAD2L2/MSH6/NBN	16
											GO:0002828	regulation of type 2 immune response	8/1158	30/17913	0.000483939	0.00750102	0.00631546	CD74/BCL6/TBX21/XCL1/CCR2/IL27RA/ARG2/IL4R	8			GO:0007004	telomere maintenance via telomerase	16/1480	67/17913	8.51847e-05	0.00134574	0.00114946	NEK2/DKC1/CCT6A/CCT5/AURKB/PTGES3/TCP1/RAD50/NHP2/POT1/CCT2/HSP90AB1/NAT10/CCT7/CCT4/XRCC5	16
											GO:0032743	positive regulation of interleukin-2 production	8/1158	30/17913	0.000483939	0.00750102	0.00631546	PTPRC/CD83/SASH3/CD28/IRF4/CCR2/PDE4B/CARD11	8			GO:0009144	purine nucleoside triphosphate metabolic process	47/1480	321/17913	8.52491e-05	0.00134574	0.00114946	CDK1/CCNB1/MLXIPL/MYH3/ALDOC/ZBTB20/PINK1/EIF6/CYC1/NUP37/NUP155/PFKFB4/NME1/NUDT1/MSH2/RAE1/RAN/FIGNL1/BID/ENO3/LDHA/ENO1/PFKL/GALK1/ADK/OGT/NFS1/NUDT5/PFKM/LDHC/PARG/TPI1/SHMT2/SLC25A33/NUP35/NME7/NME3/NDUFA7/GAPDH/PGK1/NDUFB11/NUP107/SEH1L/TP53/NME6/GNAI3/NDUFA4	47
											GO:0050690	regulation of defense response to virus by virus	8/1158	30/17913	0.000483939	0.00750102	0.00631546	LCK/CD28/CD247/DOCK2/SCRIB/RAC1/ELMO1/AP2B1	8			GO:0006997	nucleus organization	23/1480	118/17913	8.65838e-05	0.00136281	0.00116404	CDK1/CCNB1/PLK1/HIPK2/NUP155/HMGB2/SRPK1/NOLC1/VRK1/CCNB2/EMG1/NEK6/CHMP5/BANF1/PPP2CA/POLR1B/CHMP2B/NUP107/SEH1L/BIN1/USPL1/NFE2L1/SRPK2	23
											GO:0090022	regulation of neutrophil chemotaxis	8/1158	30/17913	0.000483939	0.00750102	0.00631546	CCL19/CCR7/CD74/RAC2/CCL21/XCL1/NCKAP1L/RAC1	8			GO:0032481	positive regulation of type I interferon production	17/1480	74/17913	8.71036e-05	0.00136699	0.00116762	HSPD1/IRAK1/ZBTB20/HMGB2/POLR3K/RIOK3/POLR2K/PRKDC/POLR1C/POLR3F/POLR2E/CHUK/PTPN11/POLR3C/PQBP1/POLR3H/XRCC5	17
											GO:0043551	regulation of phosphatidylinositol 3-kinase activity	11/1158	53/17913	0.000484027	0.00750102	0.00631546	CCL19/CD19/CCR7/AGAP2/CCL21/WDR91/FLT3/FGR/LYN/PTK2B/SOCS1	11			GO:0031572	G2 DNA damage checkpoint	10/1480	30/17913	9.2724e-05	0.00145097	0.00123935	CDK1/CHEK1/PLK1/BRCA1/DTL/BLM/CDK5RAP3/CLSPN/DONSON/NBN	10
											GO:1904951	positive regulation of establishment of protein localization	47/1158	440/17913	0.000487861	0.0075025	0.00631671	CCL19/HCLS1/BLK/VSNL1/AIM2/RBP4/NMU/CD38/RAC2/BMP6/NR0B2/TLR1/CFTR/CDH1/TP63/SYBU/GAS6/IL17RB/BCL2/SOX4/CASP8/NLRP1/PPP3CC/NLRP2/FERMT1/LRRK2/DDX58/MCU/BAP1/FGR/AGER/XBP1/GHRL/BCAP31/IL4R/IRS2/CARD8/RASGRP1/ADORA2A/EDEM1/RAC1/PCM1/PPID/FRMD8/TTN/SMAD3/PTPN22	47			GO:0006757	ATP generation from ADP	22/1480	111/17913	9.4479e-05	0.00147415	0.00125914	MLXIPL/ALDOC/ZBTB20/EIF6/NUP37/NUP155/PFKFB4/RAE1/ENO3/LDHA/ENO1/PFKL/GALK1/OGT/PFKM/TPI1/NUP35/GAPDH/PGK1/NUP107/SEH1L/TP53	22
											GO:0045581	negative regulation of T cell differentiation	10/1158	45/17913	0.000488345	0.0075025	0.00631671	CD74/LAG3/RUNX3/BCL6/TBX21/FOXJ1/DTX1/IL4R/JAK3/SOCS1	10			GO:0006521	regulation of cellular amino acid metabolic process	15/1480	61/17913	9.85045e-05	0.00153251	0.001309	PSMA7/PSMA2/SLC7A11/PSMD14/PSMB8/PSME3/PSMB3/PSMA3/PSMD13/AZIN1/PSMA5/PSMC3/COMT/PSMB2/PSMA4	15
											GO:1901068	guanosine-containing compound metabolic process	10/1158	45/17913	0.000488345	0.0075025	0.00631671	GIMAP7/MOCOS/AK4/LRRK2/CASK/AMPD3/GPHN/MOCS3/TJP2/CARD11	10			GO:0070525	tRNA threonylcarbamoyladenosine metabolic process	6/1480	11/17913	0.000101109	0.0015685	0.00133974	CDK5RAP1/HSD17B10/PUS1/TRMT61B/TPRKB/TRMT5	6
											GO:0071236	cellular response to antibiotic	21/1158	147/17913	0.000504562	0.00771353	0.00649439	LCN2/CLU/CRIP1/MEF2C/TP53INP1/IL18RAP/MET/MYB/CFTR/KLF2/NQO1/PYCR1/SIGMAR1/ADCY6/LRRK2/FOXO1/TXN/STAR/PAWR/ZNF580/ADCY7	21			GO:0051973	positive regulation of telomerase activity	11/1480	36/17913	0.00010207	0.00157886	0.00134859	MYC/NEK2/DKC1/AURKB/PTGES3/TCP1/POT1/CCT2/HSP90AB1/CCT4/XRCC5	11
											GO:0002705	positive regulation of leukocyte mediated immunity	18/1158	117/17913	0.000506422	0.00771353	0.00649439	PTPRC/VAV1/IL18RAP/LAG3/SASH3/CD28/TBX21/BTK/XCL1/CD40/SH2D1A/DDX58/NCR3/HLA-F/FGR/IL4R/RASGRP1/LAMP1	18			GO:1901992	positive regulation of mitotic cell cycle phase transition	18/1480	82/17913	0.000102557	0.00158185	0.00135114	UBE2C/CDK1/CCNB1/CDT1/DLGAP5/CDCA5/DTL/CDC6/CDK4/FBXO5/CCNE1/CDC7/CCND2/ESPL1/NSMCE2/APEX1/EIF4G1/PHB2	18
											GO:0051208	sequestering of calcium ion	18/1158	117/17913	0.000506422	0.00771353	0.00649439	CCL19/CD19/CCR7/PLCG2/PTPRC/CORO1A/LCK/CCL21/ATP7B/XCL1/MYO5A/TMEM38B/TRPA1/PTPN6/GSTM2/LYN/FASLG/PTK2B	18			GO:0009206	purine ribonucleoside triphosphate biosynthetic process	28/1480	159/17913	0.000103329	0.00158919	0.00135741	MLXIPL/ALDOC/ZBTB20/PINK1/EIF6/NUP37/NUP155/PFKFB4/NME1/RAE1/ENO3/LDHA/ENO1/PFKL/GALK1/OGT/PFKM/LDHC/TPI1/NUP35/NME7/NME3/GAPDH/PGK1/NUP107/SEH1L/TP53/NME6	28
											GO:0050709	negative regulation of protein secretion	20/1158	137/17913	0.000511945	0.00777545	0.00654652	VSNL1/BANK1/FCGR2B/NLRP7/GAS6/UCP2/CYP51A1/LILRB1/BTN2A2/IL27RA/CD22/RHBDF2/NDUFAF2/ARG2/GHRL/NR1H3/CARD8/ANXA4/TLR6/PTPN22	20			GO:0006360	transcription by RNA polymerase I	15/1480	62/17913	0.000120132	0.00183713	0.00156919	H2AFY2/CD3EAP/WDR43/POLR2K/NOL11/POLR1C/TAF1D/POLR2E/CCNH/POLR1B/POLR1E/TWISTNB/DDX11/GTF2H3/TAF1C	15
											GO:0009615	response to virus	37/1158	323/17913	0.000516176	0.00781743	0.00658186	CCL19/CXCR4/LCN2/CLU/PTPRC/CXCL12/ISG20/AIM2/PIM2/CCL8/TSPAN6/CCL5/BIRC3/TBX21/IL15/BCL2/LYST/XCL1/APOBEC3G/RNASE6/CD40/IRF5/LILRB1/DDX58/SERINC5/HMGA2/FGR/MAP3K14/CCDC130/TLR7/UNC13D/TREX1/PLSCR1/IRF7/SERINC3/IFNGR1/FAM111A	37			GO:0045739	positive regulation of DNA repair	15/1480	62/17913	0.000120132	0.00183713	0.00156919	FOXM1/BRCA1/PCNA/H2AFX/UBE2V2/TRIM28/PRKDC/NPAS2/TMEM161A/HMGB1/MAD2L2/RPS3/DDX11/EYA1/UBE2N	15
											GO:0052548	regulation of endopeptidase activity	41/1158	370/17913	0.000525295	0.007933	0.00667916	CD27/LTF/SPINK1/AIM2/ITIH4/SMR3A/LCK/LAMP3/PERP/BIRC3/CSTA/TNFAIP8/SPOCK2/NLRP7/TP63/HERPUD1/GAS6/APP/CASP8/P2RX1/NLRP1/DHCR24/CYFIP2/EFNA1/NLRP2/VEGFA/ARL6IP1/ARRB2/LYN/SERPINB9/AGER/WFDC3/BCAP31/MGMT/FASLG/CARD8/ADORA2A/ROCK2/EFNA3/POR/SMAD3	41			GO:0000377	RNA splicing, via transesterification reactions with bulged adenosine as nucleophile	49/1480	344/17913	0.00012171	0.00185075	0.00158082	SNRPB/KDM1A/RALY/SRPK1/SNRPF/LSM4/CTNNBL1/SNRPE/GEMIN6/WDR77/PTBP2/POLR2K/GTF2F2/PTBP1/DHX15/CELF6/LSM5/SNRNP25/DDX17/CPSF3/SNRPA1/STRAP/SNRPG/CSTF2/PPIL1/PRPF6/POLR2E/CPSF1/SNRPD1/POLR2I/CSTF1/C1QBP/SF3B3/POLR2J/PABPC1/TGS1/PQBP1/CRNKL1/CLP1/GEMIN4/NCBP1/PUF60/SNRPD2/NUDT21/RBM25/ZCRB1/SYNCRIP/SRPK2/GEMIN5	49
											GO:2000116	regulation of cysteine-type endopeptidase activity	28/1158	222/17913	0.000534328	0.00804662	0.00677483	CD27/LTF/AIM2/LCK/LAMP3/PERP/BIRC3/TNFAIP8/TP63/HERPUD1/GAS6/CASP8/P2RX1/NLRP1/DHCR24/CYFIP2/NLRP2/VEGFA/ARL6IP1/ARRB2/SERPINB9/BCAP31/MGMT/FASLG/CARD8/ADORA2A/POR/SMAD3	28			GO:0000398	mRNA splicing, via spliceosome	49/1480	344/17913	0.00012171	0.00185075	0.00158082	SNRPB/KDM1A/RALY/SRPK1/SNRPF/LSM4/CTNNBL1/SNRPE/GEMIN6/WDR77/PTBP2/POLR2K/GTF2F2/PTBP1/DHX15/CELF6/LSM5/SNRNP25/DDX17/CPSF3/SNRPA1/STRAP/SNRPG/CSTF2/PPIL1/PRPF6/POLR2E/CPSF1/SNRPD1/POLR2I/CSTF1/C1QBP/SF3B3/POLR2J/PABPC1/TGS1/PQBP1/CRNKL1/CLP1/GEMIN4/NCBP1/PUF60/SNRPD2/NUDT21/RBM25/ZCRB1/SYNCRIP/SRPK2/GEMIN5	49
											GO:0034121	regulation of toll-like receptor signaling pathway	13/1158	71/17913	0.000557195	0.00836735	0.00704487	LTF/BIRC3/TLR1/IRF4/GFI1/FCRL3/ARRB2/LYN/NR1H3/TLR9/IRF7/TLR6/PTPN22	13			GO:2000045	regulation of G1/S transition of mitotic cell cycle	30/1480	177/17913	0.00012221	0.00185312	0.00158285	CDK1/AURKA/CCNB1/E2F1/CDKN2B/ARID3A/E2F7/GTSE1/E2F8/CDC25C/CDC6/PCNA/CDK4/RFWD3/CDKN1A/CCNE1/CCND2/BID/ZNF655/TFDP1/RIPK1/PRKDC/KIF14/EZH2/TRIAP1/PRMT1/WEE1/APEX1/EIF4G1/TP53	30
											GO:2001023	regulation of response to drug	14/1158	80/17913	0.000559229	0.0083743	0.00705072	CXCL12/MET/CHRNA3/CNR1/PYCR1/LRRK2/TXN/ARL6IP1/HMGA2/PAWR/GHRL/TACR2/ADORA2A/NCOA1	14			GO:0007099	centriole replication	10/1480	31/17913	0.000126804	0.00191201	0.00163314	BRCA1/CEP72/KAT2B/STIL/PLK4/CETN2/CENPJ/NPM1/SASS6/CEP76	10
											GO:0050796	regulation of insulin secretion	23/1158	169/17913	0.000564545	0.00838665	0.00706111	BLK/VSNL1/RBP4/CD38/FOXA2/CCL5/NR0B2/CFTR/SYBU/SOX4/UCP2/CNR1/TCIRG1/MCU/ICA1/NDUFAF2/GHRL/STX1A/ARNTL/IRS2/RAC1/CDK16/CACNA1D	23			GO:1901976	regulation of cell cycle checkpoint	10/1480	31/17913	0.000126804	0.00191201	0.00163314	MAD2L1/CCNB1/CDT1/PROX1/RFWD3/NDC80/PCID2/RNASEH2B/DYNC1LI1/CRY1	10
											GO:0010559	regulation of glycoprotein biosynthetic process	9/1158	38/17913	0.000564773	0.00838665	0.00706111	CCL19/CCR7/CCL21/IL15/BCL2/BACE2/PAWR/JAK3/ABCA7	9			GO:0010498	proteasomal protein catabolic process	53/1480	382/17913	0.000130902	0.00196828	0.00168121	MAD2L1/UBE2C/CDK1/AURKA/CCNB1/PBK/PTTG1/CDC20/BUB1B/PLK1/UBE2S/PMAIP1/PSMA7/PINK1/PSMA2/UBE2V2/FBXO5/AURKB/UBAC2/USP5/ERCC8/OGT/GET4/RNF187/KIF14/PSMD14/PSMB8/SKP2/ANAPC10/PPP2CB/CDC34/HSP90AB1/NFE2L2/HM13/RNF40/STT3B/PSME3/RAD23A/SMARCC1/PSMB3/UBQLN4/PSMA3/PSMD13/DVL1/PSMA5/PSMC3/PSMB2/RCHY1/CCNF/PSMA4/DDRGK1/ANAPC7/NFE2L1	53
											GO:0050856	regulation of T cell receptor signaling pathway	9/1158	38/17913	0.000564773	0.00838665	0.00706111	CCR7/LCK/PVRIG/ADA/BTN2A2/TRAT1/PTPN6/PAWR/PTPN22	9			GO:0072525	pyridine-containing compound biosynthetic process	26/1480	145/17913	0.000132725	0.00199014	0.00169988	PSAT1/QPRT/MLXIPL/IDH2/ALDOC/NAMPT/ZBTB20/EIF6/NUP37/NUP155/PFKFB4/RAE1/ENO3/LDHA/ENO1/PFKL/GALK1/OGT/PFKM/TPI1/NUP35/GAPDH/PGK1/NUP107/SEH1L/TP53	26
											GO:0019932	second-messenger-mediated signaling	40/1158	360/17913	0.000578812	0.00857125	0.00721654	CXCR4/PLCG2/MT2A/SPINK1/PTPRC/S1PR4/ZAP70/PLEK/NFATC1/PF4/ADA/LAT2/CMKLR1/LAT/TNNI3/BTK/NRG1/DDAH1/PPP3CC/MYO5A/P2RX5/TMEM38B/ADCY6/CD22/LRRK2/MCU/TRAT1/CCR6/GSTM2/VEGFA/ERBB3/BCAP31/NUDT4/GPR65/DGKD/PTK2B/ADORA2A/ADCY7/NPPC/GNG2	40			GO:0006296	nucleotide-excision repair, DNA incision, 5'-to lesion	11/1480	37/17913	0.000134491	0.00199991	0.00170822	POLD2/NTHL1/PCNA/RFC2/RPA3/RFC4/RFC5/RFC3/ERCC5/GTF2H3/POLD1	11
											GO:1902106	negative regulation of leukocyte differentiation	16/1158	99/17913	0.000585479	0.00864594	0.00727943	LTF/CD74/LAG3/RUNX3/BCL6/FCGR2B/TBX21/HMGB3/LILRB1/FOXJ1/LYN/DTX1/IL4R/JAK3/SOCS1/INPP5D	16			GO:0032467	positive regulation of cytokinesis	11/1480	37/17913	0.000134491	0.00199991	0.00170822	CDC25B/RACGAP1/ECT2/CDC6/KIF20B/KIF23/CIT/AURKB/KIF14/PKP4/KIF3B	11
											GO:0070231	T cell apoptotic process	10/1158	46/17913	0.000588323	0.00866396	0.00729459	CD27/TSC22D3/CCL5/PDCD1/ADA/EFNA1/DOCK8/ARG2/JAK3/FASLG	10			GO:1904358	positive regulation of telomere maintenance via telomere lengthening	11/1480	37/17913	0.000134491	0.00199991	0.00170822	NEK2/DKC1/CCT6A/CCT5/AURKB/TCP1/POT1/CCT2/CCT7/CCT4/XRCC5	11
											GO:0043491	protein kinase B signaling	32/1158	268/17913	0.000590418	0.00867085	0.0073004	CCL19/CD19/CCR7/HCLS1/BANK1/GDF15/VAV1/LCK/TRIB3/CCL5/RAC2/MET/CCL21/CX3CR1/ICOS/CD28/NRG1/GAS6/CD40/BTN2A2/EPHA2/TRAT1/TXN/HSP90AA1/SPRY2/ARRB2/ERBB3/SEMA5A/RHOG/IRS2/RAC1/PIK3CD	32			GO:0010565	regulation of cellular ketone metabolic process	30/1480	178/17913	0.000135595	0.00201076	0.00171749	DGAT2/BMP2/MLXIPL/ACADVL/BRCA1/PSMA7/PROX1/EIF6/APOC2/PSMA2/TYSND1/STARD4/FGFR4/SLC7A11/PSMD14/COQ3/PSMB8/PIBF1/MID1IP1/PSME3/PSMB3/PSMA3/PSMD13/AZIN1/PSMA5/PSMC3/COMT/PSMB2/PSMA4/NFE2L1	30
											GO:0002468	dendritic cell antigen processing and presentation	5/1158	12/17913	0.000604078	0.00873636	0.00735556	CCL19/CCR7/CD74/CCL21/FCGR2B	5			GO:0042866	pyruvate biosynthetic process	22/1480	114/17913	0.000142371	0.00210544	0.00179837	MLXIPL/ALDOC/ZBTB20/EIF6/NUP37/NUP155/PFKFB4/RAE1/ENO3/LDHA/ENO1/PFKL/GALK1/OGT/PFKM/TPI1/NUP35/GAPDH/PGK1/NUP107/SEH1L/TP53	22
											GO:0002903	negative regulation of B cell apoptotic process	5/1158	12/17913	0.000604078	0.00873636	0.00735556	CD74/BCL6/ADA/MIR17HG/IRS2	5			GO:0009199	ribonucleoside triphosphate metabolic process	46/1480	319/17913	0.000145184	0.00214116	0.00182888	CDK1/CCNB1/MLXIPL/MYH3/ALDOC/ZBTB20/PINK1/EIF6/CYC1/NUP37/NUP155/PFKFB4/NME1/MSH2/RAE1/RAN/FIGNL1/BID/ENO3/LDHA/ENO1/PFKL/GALK1/OGT/NFS1/NUDT5/PFKM/LDHC/PARG/TPI1/SHMT2/SLC25A33/NUP35/NME7/NME3/UCK2/NDUFA7/GAPDH/PGK1/NDUFB11/NUP107/SEH1L/TP53/NME6/GNAI3/NDUFA4	46
											GO:0045579	positive regulation of B cell differentiation	5/1158	12/17913	0.000604078	0.00873636	0.00735556	CD27/BTK/NCKAP1L/XBP1/INPP5D	5			GO:0090398	cellular senescence	17/1480	77/17913	0.000146911	0.00216071	0.00184557	CDKN2B/H2AFX/HMGA1/EEF1E1/NAMPT/CDKN1A/FBXO5/RSL1D1/BCL2L12/PRKDC/PRKCD/NEK6/NSMCE2/BMPR1A/YPEL3/PNPT1/TP53	17
											GO:0048302	regulation of isotype switching to IgG isotypes	5/1158	12/17913	0.000604078	0.00873636	0.00735556	PTPRC/CD28/TBX21/CD40/IL27RA	5			GO:0006402	mRNA catabolic process	48/1480	338/17913	0.000152854	0.00224199	0.001915	NANOS3/E2F1/AXIN2/EXOSC5/PLEKHN1/PSMA7/LSM4/PSMA2/EIF3E/ZFP36L2/EXOSC4/CARHSP1/LSM5/GSPT1/RNASEL/PSMD14/PRKCD/RPS21/PSMB8/EXOSC3/WDR61/RPL27A/PCID2/PSME3/PPP2CA/PSMB3/RPS5/PSMA3/PSMD13/RPS3/APEX1/PABPC1/SET/EIF4G1/NCBP1/PSMA5/PSMC3/PSMB2/NPM1/PSMA4/ETF1/PNPT1/RPS7/RPL39/EXOSC7/SYNCRIP/YWHAB/PATL1	48
											GO:1902004	positive regulation of amyloid-beta formation	5/1158	12/17913	0.000604078	0.00873636	0.00735556	CLU/APP/EFNA1/ROCK2/CHRNA7	5			GO:0000387	spliceosomal snRNP assembly	13/1480	50/17913	0.00015467	0.00225633	0.00192725	SNRPB/SNRPF/SNRPE/GEMIN6/WDR77/STRAP/SNRPG/PRPF6/SNRPD1/TGS1/GEMIN4/SNRPD2/GEMIN5	13
											GO:0022410	circadian sleep/wake cycle process	7/1158	24/17913	0.000604712	0.00873636	0.00735556	PTGDS/NMU/ADA/STAR/GHRL/ADORA2A/SRD5A1	7			GO:0036297	interstrand cross-link repair	13/1480	50/17913	0.00015467	0.00225633	0.00192725	UBE2T/RAD51AP1/RAD51/FANCI/RPA3/RFWD3/DCLRE1A/MCM8/FANCB/FANCA/FANCF/USP1/FANCD2	13
											GO:0008037	cell recognition	19/1158	129/17913	0.000625225	0.0090083	0.00758452	CCL19/CCR7/CXCR4/EPHB3/CCL21/HVCN1/CD6/APP/CNR1/SPA17/DOCK8/NCR3/OVGP1/CD9/CD5/SEMA5A/DOCK2/JMJD6/CD209	19			GO:0050821	protein stabilization	29/1480	171/17913	0.000155664	0.00226469	0.00193439	HIST1H1B/GTSE1/HSPD1/PINK1/TMEM88/EPHA4/MCM8/CCT6A/CDKN1A/CCT5/NAA15/PTGES3/HCFC1/TCP1/PRKCD/PDCD10/ZSWIM7/CCT2/HSP90AB1/STK3/TELO2/CCNH/DVL1/CCT7/GAPDH/PHB2/RPS7/TP53/CCT4	29
											GO:0050710	negative regulation of cytokine secretion	13/1158	72/17913	0.000640412	0.00917751	0.00772698	BANK1/FCGR2B/NLRP7/GAS6/LILRB1/BTN2A2/IL27RA/ARG2/GHRL/CARD8/ANXA4/TLR6/PTPN22	13			GO:0008630	intrinsic apoptotic signaling pathway in response to DNA damage	19/1480	92/17913	0.000157633	0.00228716	0.00195358	E2F1/BRCA1/HIPK2/KDM1A/CDKN1A/BCL2L12/BID/BCL3/MIF/ATAD5/TRIAP1/BRCA2/TMEM161A/BCL2L1/POLB/RPS3/TNFRSF1B/MSH6/TP53	19
											GO:1990266	neutrophil migration	13/1158	72/17913	0.000640412	0.00917751	0.00772698	CCL19/CCR7/CXCL3/VAV1/CD74/CXADR/RAC2/CCL21/XCL1/NCKAP1L/PDE4B/RAC1/PIK3CD	13			GO:0048002	antigen processing and presentation of peptide antigen	31/1480	188/17913	0.000159509	0.00230817	0.00197153	KIF2C/KIF15/KIF4A/CENPE/RACGAP1/KIF18A/KIF11/KIF23/PSMA7/CYBA/PSMA2/KIF22/PSMD14/KIF2A/CAPZA2/PSMB8/CHUK/PSME3/KIF3B/OSBPL1A/DYNC1LI1/PSMB3/PSMA3/PSMD13/PSMA5/PSMC3/PSMB2/PSMA4/DCTN4/CANX/AP2S1	31
											GO:0016445	somatic diversification of immunoglobulins	11/1158	55/17913	0.000674867	0.00964535	0.00812088	PTPRC/BATF/BCL6/AICDA/CD28/TBX21/CD40/IL27RA/CCR6/SWAP70/UNG	11			GO:0006611	protein export from nucleus	28/1480	163/17913	0.000160393	0.00231473	0.00197713	GTSE1/NUP37/NUP155/SLBP/THOC3/XPOT/RAE1/NXT1/RAN/RANGAP1/CPSF3/NXF1/NMD3/BARD1/CPSF1/THOC7/NUP35/PTPN11/HSPA9/NCBP1/NUTF2/CDK5/EIF4E/NUP107/SEH1L/TP53/XPO5/RAPGEF3	28
											GO:0001911	negative regulation of leukocyte mediated cytotoxicity	6/1158	18/17913	0.000680877	0.00970523	0.00817129	PTPRC/FCGR2B/LILRB1/HLA-F/ARRB2/SERPINB9	6			GO:1901532	regulation of hematopoietic progenitor cell differentiation	18/1480	85/17913	0.000166745	0.00239996	0.00204993	PSMA7/PSMA2/PUS7/PSMD14/PSMB8/NFE2L2/NOTCH1/PSME3/PSMB3/HSPA9/PSMA3/PSMD13/PSMA5/PSMC3/PSMB2/NUDT21/PSMA4/N4BP2L2	18
											GO:0002708	positive regulation of lymphocyte mediated immunity	15/1158	91/17913	0.000694888	0.00987853	0.0083172	PTPRC/VAV1/IL18RAP/LAG3/SASH3/CD28/TBX21/BTK/XCL1/CD40/SH2D1A/NCR3/HLA-F/RASGRP1/LAMP1	15			GO:0072594	establishment of protein localization to organelle	60/1480	452/17913	0.000169392	0.00243156	0.00207692	NOS2/FGF9/E2F1/HIST1H1B/ECT2/BMF/PMAIP1/DKC1/PDCD5/TOMM34/PINK1/H2AFY2/PAM16/IPO5/RUVBL2/PEX26/NOLC1/CCT6A/TYSND1/CDKN1A/CCT5/TOMM5/RAN/TIMM44/TIMM10/IMMP2L/BID/TFDP1/TRIM28/IPO4/IPO11/NUDT19/NEDD4/TCP1/BRCA2/TIMM13/SRP68/DDO/PRKCD/TOMM40/RPS21/SRP9/POT1/CCT2/DNAJC19/RPL27A/RPS5/RPS3/PEX3/HSD17B4/CCT7/NUTF2/PITRM1/PHB2/CHCHD4/RPS7/TP53/RPL39/CCT4/YWHAB	60
											GO:0046638	positive regulation of alpha-beta T cell differentiation	10/1158	47/17913	0.000704634	0.00999044	0.00841143	CCL19/ZAP70/RUNX3/CD83/MYB/SASH3/ADA/NCKAP1L/IL4R/SOCS1	10			GO:0042180	cellular ketone metabolic process	37/1480	241/17913	0.000178706	0.00255166	0.0021795	CYP2W1/AKR1B1/DGAT2/BMP2/MLXIPL/PDSS1/ACADVL/BRCA1/GLO1/PSMA7/PROX1/AADAT/EIF6/APOC2/PSMA2/TYSND1/STARD4/GOT2/FGFR4/SLC7A11/PSMD14/COQ3/PSMB8/TPI1/PIBF1/MID1IP1/PSME3/PSMB3/PSMA3/PSMD13/AZIN1/PSMA5/PSMC3/COMT/PSMB2/PSMA4/NFE2L1	37
																						GO:1901617	organic hydroxy compound biosynthetic process	37/1480	241/17913	0.000178706	0.00255166	0.0021795	CDH3/SQLE/AKR1B1/PSAT1/BMP2/HMGCS1/SCD/MSMO1/SLC27A5/CYB5R2/OCA2/IDI1/ABCG1/FDFT1/ACAT2/PROX1/MVD/CYP39A1/FASN/EBP/NSDHL/STARD4/RAN/FGFR4/SLC7A11/LBR/NFYB/PCBD1/DHFR/LDHC/OSBPL1A/GCH1/HSD17B4/MVK/TP53/CYB5R3/CYP27B1	37
																						GO:0046364	monosaccharide biosynthetic process	19/1480	93/17913	0.000182999	0.00260604	0.00222595	AKR1B1/DGAT2/SORD/PGD/ALDOC/SLC25A1/TKT/KAT2B/SIK1/GOT2/ENO3/ENO1/MST1/OGT/TPI1/CRY1/GAPDH/WDR5/PGK1	19
																						GO:0097193	intrinsic apoptotic signaling pathway	41/1480	277/17913	0.000185503	0.00263473	0.00225046	MELK/E2F1/TRAP1/PLAGL2/BMF/BRCA1/PMAIP1/PINK1/HIPK2/KDM1A/CDKN1A/TXNDC12/FIGNL1/BCL2L12/GRINA/BID/ENO1/BCL3/MIF/ATAD5/TRIAP1/BRCA2/PRKCD/PDCD10/RRM2B/TMEM161A/NFE2L2/MYBBP1A/BCL2L1/POLB/RTKN2/MAPK7/RPS3/NONO/TNFRSF1B/IVNS1ABP/MSH6/NBN/RPS7/TP53/CUL2	41
																						GO:0007077	mitotic nuclear envelope disassembly	6/1480	12/17913	0.000188063	0.00266064	0.00227259	CDK1/CCNB1/PLK1/VRK1/CCNB2/NEK6	6
																						GO:0006414	translational elongation	23/1480	124/17913	0.00018881	0.00266064	0.00227259	MRPL13/MRPL15/MRPS23/MRPL1/MRPL36/MRPL3/DPH2/MRPL17/MRPL4/MRPS12/SRP9/MRPL23/MRPS7/MRPL42/MRPL50/MRPL37/EEF2/MRPL45/MRPL41/GFM1/MRPL40/ABTB1/MRPL44	23
																						GO:2000134	negative regulation of G1/S transition of mitotic cell cycle	23/1480	124/17913	0.00018881	0.00266064	0.00227259	CDK1/AURKA/CCNB1/E2F1/CDKN2B/ARID3A/E2F7/GTSE1/E2F8/CDC25C/PCNA/CDK4/RFWD3/CDKN1A/ZNF655/TFDP1/RIPK1/PRKDC/EZH2/TRIAP1/PRMT1/WEE1/TP53	23
																						GO:0032206	positive regulation of telomere maintenance	13/1480	51/17913	0.000192052	0.00269926	0.00230558	NEK2/DKC1/CCT6A/CCT5/AURKB/TCP1/RAD50/POT1/CCT2/CCT7/NBN/CCT4/XRCC5	13
																						GO:0006694	steroid biosynthetic process	31/1480	190/17913	0.000194032	0.00271999	0.00232328	SQLE/AKR1B1/BMP2/HMGCS1/SCD/MSMO1/SLC27A5/CYB5R2/IDI1/ABCG1/FDFT1/ACAT2/PROX1/MVD/CYP39A1/FASN/EBP/NSDHL/STARD4/RAN/FGFR4/LBR/NFYB/HSD17B12/SCARB1/OSBPL1A/ACBD3/HSD17B4/MVK/CYB5R3/CYP27B1	31
																						GO:0009205	purine ribonucleoside triphosphate metabolic process	45/1480	314/17913	0.000196623	0.00274915	0.00234819	CDK1/CCNB1/MLXIPL/MYH3/ALDOC/ZBTB20/PINK1/EIF6/CYC1/NUP37/NUP155/PFKFB4/NME1/MSH2/RAE1/RAN/FIGNL1/BID/ENO3/LDHA/ENO1/PFKL/GALK1/OGT/NFS1/NUDT5/PFKM/LDHC/PARG/TPI1/SHMT2/SLC25A33/NUP35/NME7/NME3/NDUFA7/GAPDH/PGK1/NDUFB11/NUP107/SEH1L/TP53/NME6/GNAI3/NDUFA4	45
																						GO:0015949	nucleobase-containing small molecule interconversion	9/1480	27/17913	0.000208341	0.00289793	0.00247527	RRM2/TYMS/RRM1/DTYMK/NME1/TXNRD1/DCTD/RRM2B/NME3	9
																						GO:0042273	ribosomal large subunit biogenesis	9/1480	27/17913	0.000208341	0.00289793	0.00247527	BOP1/RRS1/WDR12/EIF6/RPF2/MRTO4/NOP2/GTF3A/WDR74	9
																						GO:1902036	regulation of hematopoietic stem cell differentiation	16/1480	72/17913	0.000210494	0.00292033	0.0024944	PSMA7/PSMA2/PUS7/PSMD14/PSMB8/NFE2L2/PSME3/PSMB3/HSPA9/PSMA3/PSMD13/PSMA5/PSMC3/PSMB2/PSMA4/N4BP2L2	16
																						GO:0070316	regulation of G0 to G1 transition	12/1480	45/17913	0.000212419	0.00293193	0.00250431	CHEK1/E2F1/RRM2/RAD51/BRCA1/CBX3/CDC7/TFDP1/EZH2/RBBP8/PPP2R5B/EHMT2	12
																						GO:1901068	guanosine-containing compound metabolic process	12/1480	45/17913	0.000212419	0.00293193	0.00250431	NME1/RAN/GMPS/HPRT1/NFS1/IMPDH2/IMPDH1/NME7/NME3/DLG1/NME6/GNAI3	12
																						GO:0033683	nucleotide-excision repair, DNA incision	11/1480	39/17913	0.000226063	0.00311227	0.00265835	POLD2/NTHL1/PCNA/RFC2/RPA3/RFC4/RFC5/RFC3/ERCC5/GTF2H3/POLD1	11
																						GO:0072528	pyrimidine-containing compound biosynthetic process	13/1480	52/17913	0.000236923	0.00324429	0.00277111	TK1/TYMS/CAD/DTYMK/NME1/AGPAT5/DCK/UMPS/PRPS1/NME7/NME3/UCK2/NME6	13
																						GO:1904666	regulation of ubiquitin protein ligase activity	8/1480	22/17913	0.000237531	0.00324429	0.00277111	MAD2L1/UBE2C/CDC20/PLK1/UBE2S/FBXO5/MAD2L2/RPS7	8
																						GO:0019359	nicotinamide nucleotide biosynthetic process	25/1480	142/17913	0.000238063	0.00324429	0.00277111	QPRT/MLXIPL/IDH2/ALDOC/NAMPT/ZBTB20/EIF6/NUP37/NUP155/PFKFB4/RAE1/ENO3/LDHA/ENO1/PFKL/GALK1/OGT/PFKM/TPI1/NUP35/GAPDH/PGK1/NUP107/SEH1L/TP53	25
																						GO:0019363	pyridine nucleotide biosynthetic process	25/1480	142/17913	0.000238063	0.00324429	0.00277111	QPRT/MLXIPL/IDH2/ALDOC/NAMPT/ZBTB20/EIF6/NUP37/NUP155/PFKFB4/RAE1/ENO3/LDHA/ENO1/PFKL/GALK1/OGT/PFKM/TPI1/NUP35/GAPDH/PGK1/NUP107/SEH1L/TP53	25
																						GO:0006266	DNA ligation	7/1480	17/17913	0.000240049	0.00325486	0.00278015	TOP2A/RAD51/HMGB2/HMGB1/POLB/XRCC4/LIG1	7
																						GO:0009148	pyrimidine nucleoside triphosphate biosynthetic process	7/1480	17/17913	0.000240049	0.00325486	0.00278015	TYMS/DTYMK/NME1/NME7/NME3/UCK2/NME6	7
																						GO:0072527	pyrimidine-containing compound metabolic process	19/1480	95/17913	0.000244661	0.00330077	0.00281936	TK1/NTHL1/TYMS/CAD/RRM1/DTYMK/NME1/AGPAT5/SLC19A3/DCK/CDIPT/DCTD/UMPS/PRPS1/NME7/NME3/UCK2/SLC25A19/NME6	19
																						GO:0097711	ciliary basal body-plasma membrane docking	19/1480	95/17913	0.000244661	0.00330077	0.00281936	CDK1/PLK1/NEK2/CEP72/RPGRIP1L/TUBG1/CEP78/CKAP5/TUBA1A/MAPRE1/PLK4/CETN2/HAUS7/SFI1/TUBA4A/HAUS6/CENPJ/NEDD1/CEP76	19
																						GO:0090342	regulation of cell aging	14/1480	59/17913	0.00024984	0.00336222	0.00287184	FOXM1/HMGA1/EEF1E1/NAMPT/FBXO5/RSL1D1/BCL2L12/MIF/PRKDC/NEK6/BMPR1A/YPEL3/PNPT1/TP53	14
																						GO:0071456	cellular response to hypoxia	33/1480	210/17913	0.000252421	0.00338848	0.00289427	SFRP1/CCNB1/MYC/E2F1/CCNA2/STC2/PMAIP1/IRAK1/PSMA7/PINK1/EIF4EBP1/HIPK2/PSMA2/MALAT1/ENO1/PSMD14/PSMB8/NFE2L2/NOTCH1/PSME3/SUV39H1/PSMB3/PSMA3/PSMD13/SUV39H2/PSMA5/PSMC3/PSMB2/PGK1/PHB2/PSMA4/TP53/CUL2	33
																						GO:0051168	nuclear export	29/1480	176/17913	0.000259006	0.00346823	0.00296239	GTSE1/AKAP13/NUP37/NUP155/SLBP/THOC3/XPOT/RAE1/NXT1/RAN/RANGAP1/CPSF3/NXF1/NMD3/BARD1/CPSF1/THOC7/NUP35/PTPN11/HSPA9/NCBP1/NUTF2/CDK5/EIF4E/NUP107/SEH1L/TP53/XPO5/RAPGEF3	29
																						GO:0031058	positive regulation of histone modification	18/1480	88/17913	0.000263665	0.00351314	0.00300075	CCNB1/HIST1H1B/BRCA1/JDP2/PHF1/PINK1/KDM1A/RUVBL2/DNMT1/DNMT3B/OGT/PHF19/PRKD2/WDR61/RNF40/KAT7/TP53/UBE2N	18
																						GO:0070126	mitochondrial translational termination	18/1480	88/17913	0.000263665	0.00351314	0.00300075	MRPL13/MRPL15/MRPS23/MRPL1/MRPL36/MRPL3/MRPL17/MRPL4/MRPS12/MRPL23/MRPS7/MRPL42/MRPL50/MRPL37/MRPL45/MRPL41/MRPL40/MRPL44	18
																						GO:0006790	sulfur compound metabolic process	48/1480	346/17913	0.000266704	0.00354486	0.00302785	DPEP1/DGAT2/AHCY/PHGDH/SCD/ACSL6/GGCT/GLO1/SLC5A6/PEMT/AADAT/APIP/FASN/ACOT7/SLC25A1/MICAL1/HEXA/SMS/SLC19A3/TECR/ADO/B3GALT6/SLC7A11/GSTO1/ENOPH1/MTHFD1/MCCC2/NFS1/ACSL3/SULT1C2/HSD17B12/IDUA/NFE2L2/CSAD/B3GNT2/HSPA9/SUCLG2/HSD17B4/SLC25A19/COMT/MVK/CHST6/CHAC2/GSTP1/NFE2L1/MTRR/PDHB/PDZD11	48
																						GO:0071453	cellular response to oxygen levels	36/1480	237/17913	0.000268356	0.00355803	0.0030391	SFRP1/CCNB1/MYC/E2F1/CCNA2/STC2/PMAIP1/IRAK1/PSMA7/NAMPT/PINK1/EIF4EBP1/HIPK2/PSMA2/DNMT3B/MALAT1/ENO1/PSMD14/PSMB8/NFE2L2/NOTCH1/PSME3/SUV39H1/PSMB3/PSMA3/PSMD13/SUV39H2/PSMA5/PSMC3/PSMB2/PGK1/PHB2/PSMA4/ATP6AP1/TP53/CUL2	36
																						GO:0009185	ribonucleoside diphosphate metabolic process	24/1480	135/17913	0.000270345	0.0035756	0.0030541	MLXIPL/ALDOC/ZBTB20/EIF6/NUP37/NUP155/PFKFB4/RAE1/ENO3/LDHA/ENO1/PFKL/GALK1/OGT/NUDT5/PFKM/TPI1/NUP35/DLG1/GAPDH/PGK1/NUP107/SEH1L/TP53	24
																						GO:0016052	carbohydrate catabolic process	30/1480	185/17913	0.000272221	0.00359158	0.00306775	ALDH1A1/FUT1/MLXIPL/SORD/ALDOC/ZBTB20/EIF6/AOAH/NUP37/NUP155/PFKFB4/RAE1/ENO3/LDHA/ENO1/PFKL/GALK1/OGT/NUDT5/PFKM/NEU1/TPI1/AGL/NUP35/MAN2C1/GAPDH/PGK1/NUP107/SEH1L/TP53	30
																						GO:0043161	proteasome-mediated ubiquitin-dependent protein catabolic process	46/1480	328/17913	0.000276985	0.0036455	0.00311381	MAD2L1/UBE2C/CDK1/AURKA/CCNB1/PBK/PTTG1/CDC20/BUB1B/PLK1/UBE2S/PSMA7/PSMA2/UBE2V2/FBXO5/AURKB/USP5/ERCC8/OGT/RNF187/KIF14/PSMD14/PSMB8/SKP2/ANAPC10/PPP2CB/CDC34/HSP90AB1/NFE2L2/STT3B/PSME3/RAD23A/SMARCC1/PSMB3/UBQLN4/PSMA3/PSMD13/DVL1/PSMA5/PSMC3/PSMB2/RCHY1/CCNF/PSMA4/DDRGK1/ANAPC7	46
																						GO:0036294	cellular response to decreased oxygen levels	34/1480	220/17913	0.000282581	0.00371008	0.00316897	SFRP1/CCNB1/MYC/E2F1/CCNA2/STC2/PMAIP1/IRAK1/PSMA7/NAMPT/PINK1/EIF4EBP1/HIPK2/PSMA2/MALAT1/ENO1/PSMD14/PSMB8/NFE2L2/NOTCH1/PSME3/SUV39H1/PSMB3/PSMA3/PSMD13/SUV39H2/PSMA5/PSMC3/PSMB2/PGK1/PHB2/PSMA4/TP53/CUL2	34
																						GO:0010165	response to X-ray	9/1480	28/17913	0.00028467	0.00371037	0.00316921	SFRP1/BLM/KARS/CDKN1A/MSH2/ERCC8/BRCA2/XRCC4/TP53	9
																						GO:0061615	glycolytic process through fructose-6-phosphate	9/1480	28/17913	0.00028467	0.00371037	0.00316921	ALDOC/ENO3/ENO1/PFKL/GALK1/PFKM/TPI1/GAPDH/PGK1	9
																						GO:0061620	glycolytic process through glucose-6-phosphate	9/1480	28/17913	0.00028467	0.00371037	0.00316921	ALDOC/ENO3/ENO1/PFKL/GALK1/PFKM/TPI1/GAPDH/PGK1	9
																						GO:0019985	translesion synthesis	11/1480	40/17913	0.000288757	0.00375454	0.00320695	POLD2/DTL/PCNA/RFC2/RPA3/RFC4/RFC5/RFC3/MAD2L2/RCHY1/POLD1	11
																						GO:0006278	RNA-dependent DNA biosynthetic process	16/1480	74/17913	0.000293913	0.00381236	0.00325633	NEK2/DKC1/CCT6A/CCT5/AURKB/PTGES3/TCP1/RAD50/NHP2/POT1/CCT2/HSP90AB1/NAT10/CCT7/CCT4/XRCC5	16
																						GO:0002562	somatic diversification of immune receptors via germline recombination within a single locus	14/1480	60/17913	0.000301423	0.00389104	0.00332353	EXO1/TFRC/HSPD1/TCF7/HMGB2/MSH2/PRKDC/ATAD5/EXOSC3/HMGB1/POLB/MAD2L2/MSH6/NBN	14
																						GO:0016444	somatic cell DNA recombination	14/1480	60/17913	0.000301423	0.00389104	0.00332353	EXO1/TFRC/HSPD1/TCF7/HMGB2/MSH2/PRKDC/ATAD5/EXOSC3/HMGB1/POLB/MAD2L2/MSH6/NBN	14
																						GO:0045023	G0 to G1 transition	12/1480	47/17913	0.000330665	0.00425831	0.00363724	CHEK1/E2F1/RRM2/RAD51/BRCA1/CBX3/CDC7/TFDP1/EZH2/RBBP8/PPP2R5B/EHMT2	12
																						GO:0044818	mitotic G2/M transition checkpoint	8/1480	23/17913	0.000337979	0.0043421	0.00370881	CDK1/BRCA1/BLM/CDK5RAP3/NAE1/CLSPN/DONSON/NBN	8
																						GO:0006352	DNA-templated transcription, initiation	35/1480	231/17913	0.000340288	0.00436136	0.00372526	CDK1/CCNB1/SOX9/TEAD4/CDK4/CCNC/CDK8/CD3EAP/MED30/CDKN1A/KAT2B/POLR2K/GTF2F2/GTF2E2/TFB2M/TRIM28/POLR1C/TFAM/TAF4/TAF1D/NR2C2AP/MED12/POLR2E/HMGB1/NOTCH1/CCNH/POLR2I/POLR1B/POLR1E/TWISTNB/POLR2J/GTF2H3/TP53/PPM1D/TAF1C	35
																						GO:0071482	cellular response to light stimulus	21/1480	113/17913	0.000343146	0.00438755	0.00374763	PBK/MYC/CHEK1/BMF/CDC25A/PCNA/KDM1A/RUVBL2/CDKN1A/AURKB/NEDD4/TRIAP1/HYAL3/TMEM161A/EIF2S1/CRY1/PTPRK/METAP1/NPM1/TP53/POLD1	21
																						GO:0046031	ADP metabolic process	22/1480	121/17913	0.000345531	0.00440757	0.00376473	MLXIPL/ALDOC/ZBTB20/EIF6/NUP37/NUP155/PFKFB4/RAE1/ENO3/LDHA/ENO1/PFKL/GALK1/OGT/PFKM/TPI1/NUP35/GAPDH/PGK1/NUP107/SEH1L/TP53	22
																						GO:0042276	error-prone translesion synthesis	7/1480	18/17913	0.000364888	0.00463253	0.00395688	PCNA/RFC2/RPA3/RFC4/RFC5/RFC3/MAD2L2	7
																						GO:0042772	DNA damage response, signal transduction resulting in transcription	7/1480	18/17913	0.000364888	0.00463253	0.00395688	FOXM1/BRCA1/HIPK2/CDKN1A/BRCA2/MAD2L2/TP53	7
																						GO:1902807	negative regulation of cell cycle G1/S phase transition	23/1480	130/17913	0.000385876	0.00487658	0.00416534	CDK1/AURKA/CCNB1/E2F1/CDKN2B/ARID3A/E2F7/GTSE1/E2F8/CDC25C/PCNA/CDK4/RFWD3/CDKN1A/ZNF655/TFDP1/RIPK1/PRKDC/EZH2/TRIAP1/PRMT1/WEE1/TP53	23
																						GO:0045740	positive regulation of DNA replication	10/1480	35/17913	0.000386829	0.00487658	0.00416534	EREG/CDK1/CDT1/E2F7/E2F8/PCNA/CDC7/ATAD5/DNA2/CACYBP	10
																						GO:0098534	centriole assembly	10/1480	35/17913	0.000386829	0.00487658	0.00416534	BRCA1/CEP72/KAT2B/STIL/PLK4/CETN2/CENPJ/NPM1/SASS6/CEP76	10
																						GO:0046434	organophosphate catabolic process	34/1480	224/17913	0.000397099	0.00499435	0.00426593	MLXIPL/LIPG/NTHL1/ABHD12/ALDOC/ZBTB20/EIF6/NUP37/NUP155/ACOT7/SMPD1/APOC2/PFKFB4/NUDT1/RAE1/ENO3/LDHA/ENO1/PFKL/HPRT1/GALK1/OGT/NUDT5/PRKCD/PFKM/TPI1/SCARB1/INPP5K/NUP35/GAPDH/PGK1/NUP107/SEH1L/TP53	34
																						GO:0051972	regulation of telomerase activity	12/1480	48/17913	0.000408136	0.0051212	0.00437428	MYC/NEK2/DKC1/AURKB/PTGES3/TCP1/POT1/CCT2/HSP90AB1/TP53/CCT4/XRCC5	12
																						GO:1902652	secondary alcohol metabolic process	25/1480	147/17913	0.000410993	0.00514506	0.00439466	SQLE/DGAT2/HMGCS1/SCD/MSMO1/ACADVL/IDI1/ABCG1/FDFT1/ACAT2/MVD/CYP39A1/FASN/SMPD1/EBP/NSDHL/RAN/LBR/NFYB/SCARB1/OSBPL1A/MVK/NFE2L1/CYB5R3/CYP27B1	25
																						GO:0071479	cellular response to ionizing radiation	15/1480	69/17913	0.000422897	0.00527066	0.00450194	SFRP1/RAD51AP1/RAD51/ECT2/H2AFX/NAMPT/BLM/KDM1A/CYBA/CDKN1A/FIGNL1/RAD1/BCL2L1/TP53/XRCC5	15
																						GO:0001738	morphogenesis of a polarized epithelium	24/1480	139/17913	0.000422985	0.00527066	0.00450194	SFRP1/CELSR3/PSMA7/FZD3/PSMA2/RPGRIP1L/FZD6/MLLT3/PSMD14/PSMB8/MED12/ARHGEF19/PSME3/RYK/PSMB3/PSMA3/PSMD13/DVL1/PSMA5/PSMC3/PSMB2/PSMA4/TIAM1/AP2S1	24
																						GO:0046365	monosaccharide catabolic process	14/1480	62/17913	0.000432373	0.00537521	0.00459124	ALDH1A1/FUT1/SORD/ALDOC/ENO3/ENO1/PFKL/GALK1/NUDT5/PFKM/TPI1/GAPDH/PGK1/TP53	14
																						GO:0006221	pyrimidine nucleotide biosynthetic process	11/1480	42/17913	0.00045861	0.00568824	0.00485862	TYMS/CAD/DTYMK/NME1/AGPAT5/UMPS/PRPS1/NME7/NME3/UCK2/NME6	11
																						GO:0008334	histone mRNA metabolic process	8/1480	24/17913	0.000470493	0.00582221	0.00497305	SNRPB/SLBP/SNRPF/EXOSC4/SNRPE/CPSF3/SNRPG/NCBP1	8
																						GO:0061418	regulation of transcription from RNA polymerase II promoter in response to hypoxia	16/1480	77/17913	0.000472019	0.0058277	0.00497773	PSMA7/PSMA2/PSMD14/PSMB8/NFE2L2/NOTCH1/PSME3/PSMB3/PSMA3/PSMD13/PSMA5/PSMC3/PSMB2/PSMA4/TP53/CUL2	16
																						GO:1903829	positive regulation of cellular protein localization	44/1480	318/17913	0.000497964	0.00613396	0.00523933	CDK1/CDT1/EPHB2/E2F1/GPSM2/PLK1/ECT2/GTSE1/PMAIP1/KIF20B/DKC1/PDCD5/KIF5B/PINK1/IPO5/EPB41L2/CENPQ/CCT6A/CCT5/RAN/CDK5RAP3/NDC80/BID/TFDP1/TRIM28/TCP1/ACSL3/PRKCD/NMD3/PDCD10/CCT2/HSP90AB1/ZFAND1/KAT7/TM9SF4/CCT7/DLG1/NUTF2/CDK5/DDRGK1/TP53/CCT4/YWHAB/RAPGEF3	44
																						GO:0007143	female meiotic nuclear division	9/1480	30/17913	0.000507037	0.00623146	0.00532261	TOP2A/EREG/AURKA/TTK/CDC25B/PLK1/NCAPH/FBXO5/TRIP13	9
																						GO:0001510	RNA methylation	13/1480	56/17913	0.000516966	0.00633901	0.00541447	WDR4/HSD17B10/TRMT61B/HENMT1/DIMT1/TRMT11/FTSJ1/TRMT5/TRMT6/TGS1/TRMT61A/METTL1/METTL6	13
																						GO:0000963	mitochondrial RNA processing	6/1480	14/17913	0.000528833	0.00642598	0.00548875	CDK5RAP1/HSD17B10/PUS1/TRMT61B/TRMT5/PNPT1	6
																						GO:0090231	regulation of spindle checkpoint	6/1480	14/17913	0.000528833	0.00642598	0.00548875	MAD2L1/CCNB1/CDT1/NDC80/PCID2/DYNC1LI1	6
																						GO:0090266	regulation of mitotic cell cycle spindle assembly checkpoint	6/1480	14/17913	0.000528833	0.00642598	0.00548875	MAD2L1/CCNB1/CDT1/NDC80/PCID2/DYNC1LI1	6
																						GO:1903504	regulation of mitotic spindle checkpoint	6/1480	14/17913	0.000528833	0.00642598	0.00548875	MAD2L1/CCNB1/CDT1/NDC80/PCID2/DYNC1LI1	6
																						GO:0009147	pyrimidine nucleoside triphosphate metabolic process	7/1480	19/17913	0.000536734	0.00647812	0.00553329	TYMS/DTYMK/NME1/NME7/NME3/UCK2/NME6	7
																						GO:0046599	regulation of centriole replication	7/1480	19/17913	0.000536734	0.00647812	0.00553329	BRCA1/KAT2B/STIL/PLK4/CENPJ/NPM1/CEP76	7
																						GO:0070987	error-free translesion synthesis	7/1480	19/17913	0.000536734	0.00647812	0.00553329	PCNA/RFC2/RPA3/RFC4/RFC5/RFC3/RCHY1	7
																						GO:0009135	purine nucleoside diphosphate metabolic process	23/1480	133/17913	0.000539515	0.00648261	0.00553713	MLXIPL/ALDOC/ZBTB20/EIF6/NUP37/NUP155/PFKFB4/RAE1/ENO3/LDHA/ENO1/PFKL/GALK1/OGT/PFKM/TPI1/NUP35/DLG1/GAPDH/PGK1/NUP107/SEH1L/TP53	23
																						GO:0009179	purine ribonucleoside diphosphate metabolic process	23/1480	133/17913	0.000539515	0.00648261	0.00553713	MLXIPL/ALDOC/ZBTB20/EIF6/NUP37/NUP155/PFKFB4/RAE1/ENO3/LDHA/ENO1/PFKL/GALK1/OGT/PFKM/TPI1/NUP35/DLG1/GAPDH/PGK1/NUP107/SEH1L/TP53	23
																						GO:1905269	positive regulation of chromatin organization	19/1480	101/17913	0.000550683	0.00658912	0.0056281	CCNB1/HIST1H1B/BRCA1/JDP2/PHF1/PINK1/KDM1A/RUVBL2/DNMT1/DNMT3B/TRIM28/OGT/PHF19/PRKD2/WDR61/RNF40/KAT7/TP53/UBE2N	19
																						GO:0051170	import into nucleus	22/1480	125/17913	0.000550827	0.00658912	0.0056281	FGF9/SNRPB/ECT2/IPO5/SNRPF/NOLC1/CDKN1A/SNRPE/GEMIN6/RAN/TRIM28/IPO4/IPO11/PRKCD/SNRPG/SNRPD1/GEMIN4/NUTF2/SNRPD2/PHB2/TP53/GEMIN5	22
																						GO:1900180	regulation of protein localization to nucleus	21/1480	117/17913	0.000557274	0.00665146	0.00568135	CDK1/PLK1/ECT2/GTSE1/DKC1/IPO5/NOLC1/CCT6A/CCT5/RAN/BYSL/CDK5RAP3/TRIM28/TCP1/PRKCD/NMD3/CCT2/KAT7/CCT7/NUTF2/CCT4	21
																						GO:0006457	protein folding	28/1480	176/17913	0.000586438	0.00697008	0.0059535	PFDN4/TRAP1/HSPD1/PDCD5/PDRG1/RUVBL2/VBP1/FKBP1B/CCT6A/CHORDC1/CCT5/PRDX4/HSPE1/PTGES3/DNAJA3/TCP1/PPIL1/CCT2/DNAJC19/DNAJC7/PRKCSH/DNAJA2/CCT6B/CCT7/CHCHD4/GNAI3/CCT4/CANX	28
																						GO:0048145	regulation of fibroblast proliferation	17/1480	86/17913	0.000586559	0.00697008	0.0059535	EREG/SFRP1/CCNB1/MYC/E2F1/DACH1/CCNA2/CDC6/CDK4/CDKN1A/MIF/PRKDC/FOSL2/SKI/RNASEH2B/TP53/GSTP1	17
																						GO:0000731	DNA synthesis involved in DNA repair	12/1480	50/17913	0.000609552	0.00721147	0.00615968	POLD2/DTL/PCNA/RFC2/RPA3/RFC4/RFC5/RFC3/POLA1/MAD2L2/RCHY1/POLD1	12
																						GO:0044380	protein localization to cytoskeleton	12/1480	50/17913	0.000609552	0.00721147	0.00615968	FAM83D/AURKA/TTK/SPAG5/KIF20B/CEP72/CHAMP1/STIL/PIBF1/MAPRE1/FAM83H/DVL1	12
																						GO:0032506	cytokinetic process	10/1480	37/17913	0.000630374	0.00744145	0.00635612	CEP55/KIF20A/RACGAP1/ECT2/KIF20B/KIF23/AURKB/ALKBH4/CHMP5/CHMP2B	10
																						GO:0001556	oocyte maturation	8/1480	25/17913	0.000642176	0.00756419	0.00646096	EREG/AURKA/CCNB1/CDC25B/FBXO5/BRCA2/NPR2/TRIP13	8
																						GO:0008203	cholesterol metabolic process	24/1480	143/17913	0.000646432	0.00759769	0.00648957	SQLE/DGAT2/HMGCS1/SCD/MSMO1/ACADVL/IDI1/ABCG1/FDFT1/ACAT2/MVD/CYP39A1/FASN/SMPD1/EBP/NSDHL/RAN/LBR/NFYB/SCARB1/OSBPL1A/MVK/NFE2L1/CYB5R3	24
																						GO:0070482	response to oxygen levels	51/1480	389/17913	0.000672903	0.00786824	0.00672066	NOS2/ASCL2/SFRP1/CCNB1/MYC/AHCY/BMP2/E2F1/CCNA2/STC2/PMAIP1/IRAK1/PLEKHN1/PSMA7/NAMPT/PINK1/EIF4EBP1/HIPK2/CDK4/CYBA/SLC2A8/PSMA2/CDKN1A/DNMT3B/MALAT1/ENO1/ACVRL1/CAPN2/PSMD14/PSMB8/NFE2L2/NOTCH1/CYB5R4/PSME3/SUV39H1/POLB/ADSL/PSMB3/PSMA3/PSMD13/SUV39H2/PSMA5/PSMC3/TM9SF4/PSMB2/PGK1/PHB2/PSMA4/ATP6AP1/TP53/CUL2	51
																						GO:0048144	fibroblast proliferation	17/1480	87/17913	0.000673883	0.00786824	0.00672066	EREG/SFRP1/CCNB1/MYC/E2F1/DACH1/CCNA2/CDC6/CDK4/CDKN1A/MIF/PRKDC/FOSL2/SKI/RNASEH2B/TP53/GSTP1	17
																						GO:0009263	deoxyribonucleotide biosynthetic process	5/1480	10/17913	0.000676759	0.00786824	0.00672066	RRM2/TYMS/RRM1/DTYMK/ADK	5
																						GO:0051231	spindle elongation	5/1480	10/17913	0.000676759	0.00786824	0.00672066	KIF4A/PRC1/RACGAP1/KIF23/AURKB	5
																						GO:0090646	mitochondrial tRNA processing	5/1480	10/17913	0.000676759	0.00786824	0.00672066	CDK5RAP1/HSD17B10/PUS1/TRMT61B/TRMT5	5
																						GO:0042398	cellular modified amino acid biosynthetic process	11/1480	44/17913	0.000704961	0.00817846	0.00698564	GATM/GGCT/MTHFD1L/GART/SLC7A11/MTHFD1/DHFR/ATIC/NFE2L2/GCH1/CHAC2	11
																						GO:0006801	superoxide metabolic process	14/1480	65/17913	0.000718041	0.0083123	0.00709996	NOS2/CYBA/PRDX2/IMMP2L/AATF/PRKCD/DHFR/SZT2/NFE2L2/CYB5R4/GCH1/CCS/GNAI3/GSTP1	14
																						GO:0033238	regulation of cellular amine metabolic process	16/1480	80/17913	0.000735719	0.00847063	0.00723519	PSMA7/PSMA2/SLC7A11/HPRT1/PSMD14/PSMB8/PSME3/PSMB3/PSMA3/PSMD13/AZIN1/PSMA5/PSMC3/COMT/PSMB2/PSMA4	16
																						GO:0006383	transcription by RNA polymerase III	12/1480	51/17913	0.000738013	0.00847063	0.00723519	BRCA1/PRDX5/GTF3A/POLR3K/POLR2K/MAF1/POLR1C/POLR3F/POLR2E/POLR3C/IVNS1ABP/POLR3H	12
																						GO:0048146	positive regulation of fibroblast proliferation	12/1480	51/17913	0.000738013	0.00847063	0.00723519	EREG/CCNB1/MYC/E2F1/CCNA2/CDC6/CDK4/CDKN1A/MIF/PRKDC/FOSL2/RNASEH2B	12
																						GO:2000772	regulation of cellular senescence	12/1480	51/17913	0.000738013	0.00847063	0.00723519	HMGA1/EEF1E1/NAMPT/FBXO5/RSL1D1/BCL2L12/PRKDC/NEK6/BMPR1A/YPEL3/PNPT1/TP53	12
																						GO:0034599	cellular response to oxidative stress	41/1480	296/17913	0.000744039	0.00852162	0.00727875	DPEP1/CDK1/RNF112/MELK/FOS/CCNA2/TRAP1/ECT2/NCOA7/PCNA/PINK1/TRPM2/CYBA/PRDX5/PRDX2/SLC7A11/TXNRD1/RIPK1/EZH2/PRKCD/PDCD10/DHFR/SZT2/TMEM161A/NFE2L2/CHUK/GCH1/MAPK7/EIF2S1/RPS3/APEX1/NONO/PTPRK/STAU1/FANCD2/CCS/PNPT1/PRDX3/TP53/GSTP1/NFE2L1	41
																						GO:2001234	negative regulation of apoptotic signaling pathway	33/1480	223/17913	0.00075567	0.00863646	0.00737684	NANOS3/TRAP1/BRCA1/NLE1/PINK1/PAM16/RB1CC1/KDM1A/HMGB2/PRDX2/TXNDC12/FIGNL1/BCL2L12/GRINA/BID/ENO1/TMEM14A/RIPK1/MIF/ATAD5/TRIAP1/RRM2B/TMEM161A/NFE2L2/PSME3/BCL2L1/RTKN2/MAPK7/NONO/IVNS1ABP/CTTN/GNAI3/GSTP1	33
																						GO:0009308	amine metabolic process	22/1480	128/17913	0.000767803	0.00875654	0.00747941	SMOX/PSMA7/AADAT/SMS/PSMA2/SRM/SLC7A11/SAT2/HPRT1/PSMD14/SULT1C2/PSMB8/PSME3/PSMB3/PSMA3/PSMD13/AZIN1/PSMA5/PSMC3/COMT/PSMB2/PSMA4	22
																						GO:0006144	purine nucleobase metabolic process	6/1480	15/17913	0.000820004	0.0093321	0.00797102	PAICS/KDM1A/PPAT/GMPS/HPRT1/PRPS1	6
																						GO:0042440	pigment metabolic process	14/1480	66/17913	0.000843193	0.00957575	0.00817914	CDH3/GPR143/PAICS/OCA2/PPAT/CPOX/SLC7A11/GMPS/HPRT1/PRPS1/SLC25A39/HMBS/NFE2L1/SLC11A2	14
																						GO:1904031	positive regulation of cyclin-dependent protein kinase activity	9/1480	32/17913	0.000854994	0.00968934	0.00827616	CCNB1/CKS2/CDC6/PROX1/PSRC1/CDKN1A/CKS1B/CCND2/HSP90AB1	9
																						GO:0042255	ribosome assembly	8/1480	26/17913	0.000861004	0.00973695	0.00831682	BOP1/RRS1/EIF6/MRTO4/NOP2/NIP7/C1QBP/NPM1	8
																						GO:2001242	regulation of intrinsic apoptotic signaling pathway	26/1480	163/17913	0.00086882	0.00980473	0.00837472	TRAP1/PLAGL2/BMF/PMAIP1/PINK1/KDM1A/TXNDC12/FIGNL1/BCL2L12/GRINA/BID/ENO1/MIF/ATAD5/TRIAP1/RRM2B/TMEM161A/NFE2L2/BCL2L1/RTKN2/MAPK7/RPS3/NONO/IVNS1ABP/RPS7/TP53	26
																						GO:0044106	cellular amine metabolic process	21/1480	121/17913	0.000878945	0.00989824	0.00845459	SMOX/PSMA7/AADAT/SMS/PSMA2/SRM/SLC7A11/SAT2/HPRT1/PSMD14/PSMB8/PSME3/PSMB3/PSMA3/PSMD13/AZIN1/PSMA5/PSMC3/COMT/PSMB2/PSMA4	21
																						GO:0019319	hexose biosynthetic process	17/1480	89/17913	0.0008823	0.00991528	0.00846915	AKR1B1/DGAT2/SORD/ALDOC/SLC25A1/KAT2B/SIK1/GOT2/ENO3/ENO1/MST1/OGT/TPI1/CRY1/GAPDH/WDR5/PGK1	17

## Sheet: Sheet4
Supplementary Table-S4: Subtype template genes
Symbol	Entrez	Gene.name	Module
ADAM28	10863	ADAM metallopeptidase domain 28	brown
APBB1IP	54518	amyloid beta (A4) precursor protein-binding, family B, member 1 interacting protein	brown
ARHGAP25	9938	Rho GTPase activating protein 25	brown
ARHGAP30	257106	Rho GTPase activating protein 30	brown
ARHGAP9	64333	Rho GTPase activating protein 9	brown
C6orf204	387119	chromosome 6 open reading frame 204	brown
CD27	939	CD27 molecule	brown
CD48	962	CD48 molecule	brown
CYTIP	9595	cytohesin 1 interacting protein	brown
DOCK10	55619	dedicator of cytokinesis 10	brown
EVI2B	2124	ecotropic viral integration site 2B	brown
HCST	10870	hematopoietic cell signal transducer	brown
IL10RA	3587	interleukin 10 receptor, alpha	brown
IL16	3603	interleukin 16	brown
KLHL6	89857	kelch-like 6 (Drosophila)	brown
PLCG2	5336	phospholipase C, gamma 2 (phosphatidylinositol-specific)	brown
RHOH	399	ras homolog gene family, member H	brown
SNX29	92017	sorting nexin 29	brown
TBC1D10C	374403	TBC1 domain family, member 10C	brown
TRAF3IP3	80342	TRAF3 interacting protein 3	brown
ANTXR1	84168	anthrax toxin receptor 1	yellow
COL12A1	1303	collagen, type XII, alpha 1	yellow
COL1A2	1278	collagen, type I, alpha 2	yellow
COL3A1	1281	collagen, type III, alpha 1	yellow
COL5A2	1290	collagen, type V, alpha 2	yellow
COL8A1	1295	collagen, type VIII, alpha 1	yellow
DKK3	27122	dickkopf 3 homolog (Xenopus laevis)	yellow
FBN1	2200	fibrillin 1	yellow
FSTL1	11167	follistatin-like 1	yellow
GLT8D2	83468	glycosyltransferase 8 domain containing 2	yellow
GUCY1A3	2982	guanylate cyclase 1, soluble, alpha 3	yellow
GUCY1B3	2983	guanylate cyclase 1, soluble, beta 3	yellow
ISLR	3671	immunoglobulin superfamily containing leucine-rich repeat	yellow
LMCD1	29995	LIM and cysteine-rich domains 1	yellow
LUM	4060	lumican	yellow
OLFML2B	25903	olfactomedin-like 2B	yellow
SDC2	6383	syndecan 2	yellow
SPARC	6678	secreted protein, acidic, cysteine-rich (osteonectin)	yellow
SULF1	23213	sulfatase 1	yellow
VCAN	1462	versican	yellow

## Sheet: Sheet5
Supplementary Table-S5: Gene Set Enrichment Analysis of hallmark geneset derived from Molecular Signatures Database (MSigDB) in active immune and active stroma class
ID	Description	setSize	enrichmentScore	NES	pvalue	p.adjust	qvalues	rank	leading_edge	core_enrichment
HALLMARK_EPITHELIAL_MESENCHYMAL_TRANSITION	HALLMARK_EPITHELIAL_MESENCHYMAL_TRANSITION	193	0.758498	2.69291	0.0014881	0.00935629	0.00531831	2466	tags=67%, list=14%, signal=58%	COMP/SFRP4/NTM/SPOCK1/THBS2/COL11A1/MATN3/TAGLN/CDH2/POSTN/MYL9/SGCD/COL1A1/LRRC15/MFAP5/BGN/MYLK/GAS1/ADAM12/FN1/COL8A2/TPM2/COL5A1/ELN/COL12A1/MGP/COL1A2/FOXC2/INHBA/COL3A1/LUM/CALD1/VCAN/FAP/CTHRC1/MMP2/SLIT2/COL5A2/COL6A3/SPARC/FBN1/FBLN2/PRRX1/TNC/GREM1/ACTA2/ECM2/PMEPA1/FERMT2/FBLN1/SFRP1/PDGFRB/PCOLCE/CDH11/THY1/FLNA/HTRA1/MXRA5/DPYSL3/COL6A2/LOX/SERPINE1/COL7A1/DCN/SLIT3/RGS4/FSTL1/EFEMP2…
HALLMARK_APICAL_JUNCTION	HALLMARK_APICAL_JUNCTION	187	0.457662	1.62034	0.00151057	0.00935629	0.00531831	3304	tags=37%, list=19%, signal=31%	ACTG2/KRT31/ACTC1/MYL9/CNTN1/SPEG/VCAN/MMP2/SLIT2/FBN1/COL9A1/NEXN/CERCAM/FLNC/CDH11/THY1/CLDN11/LAYN/JAM3/PIK3CB/COL16A1/AKT3/AMIGO2/MYH10/CLDN9/MMP9/ADAMTS5/KCNH2/TRO/ADAM23/TGFBI/NRXN2/SGCE/NEGR1/CDH8/CDH6/CDH4/SHROOM2/NLGN2/CD34/CALB2/CADM3/BMP1/SIRPA/VCAM1/ITGA9/NFASC/GAMT/MSN/PPP2R2C/PLCG1/LAMC2/PECAM1/VAV2/ACTN1/ITGB1/PARVA/MYH9/CLDN5/BAIAP2/VCL/SHC1/SDC3/CD276/PBX2/CDH1/THBS3/PKD1/RSU1/CD…
HALLMARK_MYOGENESIS	HALLMARK_MYOGENESIS	177	0.638455	2.24402	0.00153846	0.00935629	0.00531831	2313	tags=43%, list=13%, signal=38%	CASQ2/DES/MYH11/NOS1/TAGLN/ACTC1/LDB3/HSPB8/AEBP1/SGCD/COL1A1/PPP1R3C/MYLK/ADAM12/SPEG/PTGIS/MRAS/TPM2/COL3A1/SGCA/CRYAB/COL6A3/SPARC/CHRNG/SORBS1/PYGM/HSPB2/GNAO1/COL6A2/FHL1/TNNC2/COL15A1/DTNA/EFS/APOD/REEP1/COL4A2/LAMA2/CASQ1/SSPN/COX7A1/DMD/FXYD1/WWTR1/CAMK2B/KCNH2/PDLIM7/CACNA1H/FST/ITGA7/SCHIP1/IGFBP3/GJA5/CLU/CDH13/TNNC1/SVIL/CKMT2/IGFBP7/PRNP/CTF1/APLNR/TCAP/SLN/FABP3/SMTN/CHRNA1/MYOM1/ST…
HALLMARK_UV_RESPONSE_DN	HALLMARK_UV_RESPONSE_DN	137	0.568657	1.95042	0.00158983	0.00935629	0.00531831	3852	tags=45%, list=22%, signal=36%	COL11A1/COL1A1/COL1A2/COL3A1/COL5A2/IGFBP5/MAP1B/PDGFRB/LTBP1/MMP16/SDC2/SERPINE1/EFEMP1/AMPH/RGS4/FBLN5/AKT3/SNAI2/KCNMA1/PLCB4/GJA1/CAP2/ATP2B4/HAS2/SCHIP1/ITGB3/PTPRM/CAV1/PTGFR/LAMC1/RBPMS/DLC1/NRP1/ATXN1/ATRX/IGF1R/PMP22/CDON/VAV2/ERBB2/ATRN/TGFBR2/DAB2/NR3C1/RUNX1/NR1D2/SYNE1/TFPI/TGFBR3/INPP4B/ZMIZ1/APBB2/MAGI2/MET/CDK13/BDNF/MGMT/SLC7A1/SYNJ2/BHLHE40/ABCC1/SMAD7
HALLMARK_ANGIOGENESIS	HALLMARK_ANGIOGENESIS	35	0.675593	1.87561	0.00172414	0.00935629	0.00531831	2495	tags=54%, list=14%, signal=47%	POSTN/COL3A1/LUM/VCAN/COL5A2/FSTL1/SPP1/OLR1/FGFR1/PDGFA/S100A4/THBD/NRP1/ITGAV/STC1/LPL/KCNJ8/TIMP1/VAV2
HALLMARK_PANCREAS_BETA_CELLS	HALLMARK_PANCREAS_BETA_CELLS	35	-0.692472	-1.97749	0.00236967	0.00935629	0.00531831	1976	tags=37%, list=11%, signal=33%	SYT13/ISL1/DPP4/SLC2A2/PCSK1/PAX4/GCG/INSM1/CHGA/PCSK2/NKX2-2/NEUROD1
HALLMARK_INTERFERON_ALPHA_RESPONSE	HALLMARK_INTERFERON_ALPHA_RESPONSE	93	-0.660034	-2.25288	0.00244499	0.00935629	0.00531831	3186	tags=57%, list=18%, signal=47%	SLC25A28/CCRL2/SP110/LGALS3BP/IFIH1/DHX58/HERC6/MX1/RSAD2/TRIM14/IFI35/NMI/SAMD9/B2M/IFI27/PARP12/HLA-C/PSMB8/LAP3/PARP9/IRF9/PSME1/IL7/UBA7/PARP14/IFIT2/PSME2/IFIT3/CMPK2/GBP2/LAMP3/BST2/USP18/BATF2/DDX60/ISG20/CXCL11/IFI30/RTP4/IL15/UBE2L6/OASL/TAP1/PSMB9/SAMD9L/CD74/SELL/IRF1/WARS/CXCL10/CASP1/GBP4
HALLMARK_IL6_JAK_STAT3_SIGNALING	HALLMARK_IL6_JAK_STAT3_SIGNALING	85	-0.558274	-1.85839	0.0025	0.00935629	0.00531831	2637	tags=39%, list=15%, signal=33%	ACVRL1/MAP3K8/IL1B/TNF/BAK1/IRF9/CSF3R/CSF2RB/IL15RA/IL7/PIK3R5/LTB/STAT1/FAS/IL18R1/CXCL11/PF4/CXCL1/CXCL3/IRF1/IL2RA/IL1R2/CXCL10/EBI3/IL12RB1/CXCL9/REG1A/CD38/IL9R/SOCS1/PLA2G2A/CXCL13
HALLMARK_KRAS_SIGNALING_DN	HALLMARK_KRAS_SIGNALING_DN	155	-0.422104	-1.56705	0.00273224	0.00935629	0.00531831	1326	tags=23%, list=8%, signal=21%	BMPR1B/TGM1/CHST2/NR4A2/ALOX12B/GP1BA/GPR3/SIDT1/CD80/CPA2/WNT16/MEFV/TFF2/KCNN1/AKR1B10/CAPN9/PNMT/KRT1/SLC6A14/CLDN8/CPB1/CD40LG/PAX4/INSL5/UGT2B17/ABCB11/PDCD1/CDH16/CALCB/IFNG/SPRR3/GP2/CALML5/TFAP2B
HALLMARK_HEME_METABOLISM	HALLMARK_HEME_METABOLISM	184	-0.365537	-1.38128	0.00289855	0.00935629	0.00531831	4625	tags=34%, list=27%, signal=25%	GLRX5/ASNS/ATG4A/HMBS/MARK3/ACP5/KAT2B/XPO7/SLC11A2/SPTB/FN3K/ANK1/USP15/HAGH/TFRC/MGST3/MINPP1/UBAC1/RHCE/CPOX/GYPE/EPOR/MARCH8/BMP2K/LPIN2/XK/LRP10/UCP2/PQLC1/ALDH6A1/SLC6A8/BLVRA/RIOK3/KLF1/KEL/SLC7A11/SLC25A37/FECH/TSPO2/ALAS2/TRIM10/HBZ/HBB/BLVRB/E2F2/MOCOS/RAP1GAP/TRIM58/TYR/HIST1H4C/PDZK1IP1/AQP3/SELENBP1/ALDH1L1/ABCG2/SLC30A10/CA1/HBQ1/RHAG/CA2/CTSE
HALLMARK_OXIDATIVE_PHOSPHORYLATION	HALLMARK_OXIDATIVE_PHOSPHORYLATION	181	-0.445466	-1.68023	0.00293255	0.00935629	0.00531831	7060	tags=69%, list=41%, signal=41%	NNT/HSPA9/TOMM22/NDUFS1/CPT1A/GOT2/GLUD1/COX7A2L/BAX/IDH1/FDX1/NDUFB2/ISCU/TIMM10/COX6B1/TIMM50/DLD/NDUFA3/PDHX/ETFB/ACAA1/IMMT/ACAT1/SURF1/MDH2/LRPPRC/UQCR11/ATP6V1D/NDUFB8/MRPS11/HCCS/BCKDHA/NDUFB7/ATP6V0E1/NDUFB5/MRPL11/HADHA/COX7B/PRDX3/NDUFA8/HADHB/MFN2/TIMM13/MRPL35/ECH1/NDUFS6/NDUFS2/NDUFA2/NDUFS3/TIMM8B/VDAC3/NDUFB4/MDH1/NDUFAB1/SUPV3L1/SLC25A20/SUCLG1/NQO2/UQCRH/GPI/ACADM/MRPL34/RHOT2/PM…
HALLMARK_ALLOGRAFT_REJECTION	HALLMARK_ALLOGRAFT_REJECTION	191	-0.645653	-2.44528	0.00298507	0.00935629	0.00531831	2286	tags=50%, list=13%, signal=44%	FCGR2B/CD86/TLR1/CTSS/CD40/SRGN/CD4/LYN/TNF/IL10/BCL3/B2M/LCP2/SIT1/TAPBP/IL18/HCLS1/IL7/CD8B/TLR6/GBP2/CCL22/IL12A/GPR65/TAP2/PSMB10/LTB/CDKN2A/STAT1/JAK2/TLR3/WAS/FAS/CD80/KLRD1/PRF1/CD1D/IGSF6/CCL13/PRKCB/HLA-G/CFP/IL15/PF4/TAP1/CD28/IL16/CD74/PTPRC/CCR2/IL2RA/HLA-DQA1/CCR5/STAT4/WARS/LCK/PRKCG/HLA-DRA/KRT1/CCL4/HLA-DOB/ITGAL/IL2RB/HLA-DMA/HLA-DMB/CCL19/IL12RB1/CXCL9/HLA-DOA/CD7/CD40LG/ZAP70/I…
HALLMARK_IL2_STAT5_SIGNALING	HALLMARK_IL2_STAT5_SIGNALING	191	-0.38417	-1.45496	0.00298507	0.00935629	0.00531831	2637	tags=27%, list=15%, signal=23%	TLR7/P2RX4/MAP3K8/SERPINB6/CDC42SE2/IRF8/CD86/TNFSF10/IL10/APLP1/TIAM1/CDCP1/TNFRSF8/BMP2/ITGAE/BATF/HK2/SLC39A8/MXD1/BATF3/IL1RL1/FGL2/IL10RA/GPR65/LTB/BCL2/IL18R1/TNFRSF9/SMPDL3A/MUC1/CCR4/NFKBIZ/CTLA4/PTGER2/SELL/GPR83/IL2RA/TNFRSF18/ST3GAL4/IL1R2/ICOS/RHOH/IL2RB/CXCL10/CD79B/CD48/CA2/SOCS1/GBP4/EOMES/IRF4
HALLMARK_INFLAMMATORY_RESPONSE	HALLMARK_INFLAMMATORY_RESPONSE	191	-0.449395	-1.70199	0.00298507	0.00935629	0.00531831	2521	tags=38%, list=14%, signal=33%	P2RX4/ADM/IL1B/GNA15/GPR183/CYBB/TLR1/CD40/TNFSF10/KCNJ2/FPR1/NMI/LYN/IL10/F3/LCP2/PTAFR/CDKN1A/TAPBP/CSF3R/IL7R/IL18/IL15RA/MXD1/SLC31A2/IL1A/PTGER4/PIK3R5/PDE4B/CCL22/CMKLR1/LAMP3/BST2/IL10RA/CHST2/GP1BA/CX3CL1/TLR3/CCL17/IL18R1/TNFRSF9/CXCL11/RTP4/IL15/CD55/RASGRP1/LTA/PTGER2/MEFV/SELL/IRF1/SLC28A2/CCL20/CD69/LCK/TNFSF9/IL2RB/CXCL10/SLAMF1/FFAR2/EBI3/CXCL9/CD48/CCR7/SLC4A4/GPC3/CXCR6/IL18RAP/K…
HALLMARK_E2F_TARGETS	HALLMARK_E2F_TARGETS	196	-0.399577	-1.52019	0.00299401	0.00935629	0.00531831	6366	tags=52%, list=37%, signal=33%	TCF19/MCM3/MELK/SLBP/HNRNPD/BARD1/UNG/RPA1/KPNA2/RAN/MCM6/CHEK2/KIF22/LIG1/PCNA/TRA2B/NASP/MMS22L/DCK/TP53/DNMT1/BUB1B/EIF2S1/CDK1/TUBG1/MKI67/HMMR/MCM4/RNASEH2A/UBR7/POLD1/RPA2/CDC25A/BIRC5/AK2/PPM1D/DDX39A/LMNB1/PAN2/MCM2/CENPE/RAD51C/CDKN2C/KIF2C/POLA2/PHF5A/PSMC3IP/CDKN3/CKS2/HELLS/GINS3/MAD2L1/RACGAP1/CCNE1/CDCA3/E2F8/DCLRE1B/POLE/UBE2T/EED/PLK1/GINS4/CCNB2/PLK4/EZH2/TIMELESS/SPAG5/CDCA8/DUT…
HALLMARK_INTERFERON_GAMMA_RESPONSE	HALLMARK_INTERFERON_GAMMA_RESPONSE	196	-0.623564	-2.37234	0.00299401	0.00935629	0.00531831	2937	tags=54%, list=17%, signal=45%	ST3GAL5/PML/HLA-A/SP110/LGALS3BP/IFIH1/ST8SIA4/OAS3/GCH1/MTHFD2/DHX58/EIF4E3/HERC6/MX1/XAF1/RSAD2/LYSMD2/TRIM14/IRF8/CD86/CD40/TNFSF10/IFI35/IL18BP/FPR1/NMI/XCL1/B2M/IFI27/PFKP/TNFAIP2/LCP2/CASP7/PARP12/PSMB8/CDKN1A/OAS2/LAP3/MT2A/CFB/TAPBP/IRF9/PSME1/CSF2RB/IL15RA/IL7/PARP14/IFIT2/PSME2/IFIT3/CMPK2/PDE4B/CMKLR1/APOL6/BST2/FGL2/USP18/IL10RA/BATF2/PSMB10/STAT1/JAK2/DDX60/FAS/NLRC5/ISG20/CXCL11/GPR…
HALLMARK_COMPLEMENT	HALLMARK_COMPLEMENT	188	-0.374332	-1.41643	0.00598802	0.0176118	0.0100109	2205	tags=28%, list=13%, signal=24%	PLA2G7/S100A9/LYN/KLKB1/LGMN/ME1/F3/LCP2/CASP7/APOBEC3F/ANG/LAP3/CFB/LTF/PIK3R5/S100A12/KYNU/C1QC/GNGT2/C1QA/GP1BA/SPOCK2/JAK2/PLEK/DPP4/APOA4/WAS/CASP10/PIK3CG/CD55/PSMB9/CXCL1/RASGRP1/CP/CR1/IRF1/MMP12/APOBEC3G/SERPINA1/LCK/C4BPB/PLA2G4A/SCG3/CD40LG/CASP1/CA2/CASP5/CCL5/GZMK/GZMA/CR2
HALLMARK_COAGULATION	HALLMARK_COAGULATION	122	0.456226	1.54187	0.00644122	0.0178923	0.0101704	2951	tags=39%, list=17%, signal=33%	COMP/MMP11/FN1/MMP2/SPARC/FBN1/HTRA1/MMP8/SERPINE1/F10/MMP14/C1S/OLR1/CTSK/TIMP3/CPN1/MMP9/THBS1/KLF7/C1R/SERPING1/PDGFB/ITGB3/CLU/RGN/MMP7/CSRP1/PLAT/THBD/CFH/BMP1/LRP1/F2RL2/C3/PLAU/CRIP2/HNF4A/MMP1/TIMP1/PECAM1/A2M/MMP3/PROC/PROS1/S100A1/LAMP2/F8/F2
HALLMARK_ADIPOGENESIS	HALLMARK_ADIPOGENESIS	186	0.416975	1.47285	0.00758725	0.0199665	0.0113494	1292	tags=10%, list=7%, signal=10%	ADIPOQ/CIDEA/FABP4/OMD/HSPB8/MYLK/PTGER3/LEP/SORBS1/SPARCL1/COL15A1/SNCG/LAMA4/SSPN/RAB34/RETN/COL4A1/ITGA7/ANGPT1

## Sheet: Sheet6
Supplementary Table-S6: Nearest template prediction analysis on TCGA COAD-READ cohort and GSE39582 cohort
TCGA COADREAD cohort																		GSE39582 cohort
Tumor.sample.barcode	RFS.time	RFS.event	RFS.unit	Primary.site	Subtype.tumor.site	Subtype.MSI.status	Gender	Tumor.stage	Age.at.diagnosis	CMS.subtype	TME.subtype	OS.event	OS.time	OS.unit				GSM	TME.subtype	Gender	Age.at.diagnosis	TNM	T	N	M	Location	RFS.event	RFS.time	RFS.unit	OS.event	OS.time	OS.unit	MMR	CIMP	CIN
TCGA-4N-A93T-01A-11R-A37K-07	146	0	days	NA	NA	NA	male	stage iii	24523	NA	Active immune	0	146	days				GSM971957	Active stroma	Male	34.5	stage 4	T4	N2	M1	distal	1	0	months	1	10	months	pMMR	-	+
TCGA-4T-AA8H-01A-11R-A41B-07	385	0	days	NA	NA	NA	female	stage ii	15494	CMS3	Active immune	0	385	days				GSM971958	Active stroma	Female	36.4	stage 4	T3	N2	M1	distal	1	0	months	1	9	months	pMMR	-	-
TCGA-A6-2672-01A-01R-0826-07	1419	0	days	right sides	2 - transverse colon	MSI-H	female	stage iii	30237	CMS1	Active immune	0	1419	days				GSM971965	Active stroma	Female	37.5	stage 2	T3	N0	M0	distal	0	33	months	0	33	months	pMMR	-	+
TCGA-A6-2676-01A-01R-0826-07	1305	0	days	right sides	1 - right colon	MSI-H	female	stage ii	27403	CMS1	Active immune	1	1305	days				GSM971966	Active stroma	Female	40.5	stage 3	T3	N1	M0	distal	0	63	months	0	63	months	NA	-	+
TCGA-A6-2679-01A-02R-1410-07	1366	0	days	right sides	1 - right colon	MSS	female	stage ii	26820	CMS2	Active immune	0	1366	days				GSM971970	Active stroma	Female	31.7	stage 1	T2	N0	M0	proximal	0	86	months	0	86	months	dMMR	-	-
[truncated: 639 more rows]

## Sheet: Sheet7
Supplementary Table-S7: Wilcox test analysis on identified significant mutated genes between active stroma and active immune class
[truncated: 44 more rows]

[truncated: 4 more sheets: Sheet8, Sheet9, Sheet10, Sheet11]
